# Supplementary material for: Chlorido­(2,2′-{[2-(1-methyl-1H-imidazol-2-yl-κN 3)imidazolidine-1,3-diyl-κN]bis­(methyl­ene)}bis­(1-methyl-1H-imidazole-κN 3))copper(II) perchlorate
Source: Acta Crystallogr E Crystallogr Commun. 2019 Apr 2;75(Pt 5):547–51. doi: 10.1107/S2056989019004055 (PMC6505613; doi:10.1107/S2056989019004055)
Supplement: Supplementary file 1 [file e-75-00547-sup1.cif]

##############################################################################
#                                                                            #
# This CIF contains the data in a paper accepted for publication in          #
# Acta Crystallographica Section E. It conforms to the requirements of       #
# Notes for Authors for Acta Crystallographica Section E, and has been       #
# peer reviewed under the auspices of the IUCr Commission on Journals.       #
#                                                                            #
# Full details of the Crystallographic Information File format               #
# are given in the paper "The Crystallographic Information File (CIF):       #
# a New Standard Archive File for Crystallography" by S. R. Hall, F. H.      #
# Allen and I. D. Brown [Acta Cryst. (1991), A47, 655-685].                  #
#                                                                            #
# The current version of the core CIF dictionary is obtainable from          #
# ftp://ftp.iucr.org/pub/cif_core.dic.                                       #
#                                                                            #
# Software is freely available for graphical display of the structure(s)     #
# in this CIF. For information consult the CIF software page                 #
# http://www.iucr.org/resources/cif/software.                                #
#                                                                            #
# This file may be used for bona fide research purposes within the           #
# scientific community so long as proper attribution is given to the journal # 
# article from which it was obtained.                                        #
#                                                                            #
##############################################################################
data_I
_database_code_depnum_ccdc_archive 'CCDC 1905520'
_audit_creation_method
;
Olex2 1.2
(compiled 2018.05.29 svn.r3508 for OlexSys, GUI svn.r5506)
;
_journal_date_recd_electronic     2019-03-13
_journal_date_accepted     2019-03-25
_journal_name_full     'Acta Crystallographica, Section E'
_journal_year     2019
_journal_volume     75
_journal_issue      5
_journal_page_first     547
_journal_page_last     551
_journal_paper_category     GM
_journal_paper_doi     10.1107/S2056989019004055
_journal_coeditor_code     RZ4029
_publ_contact_author_name     'Marciela Scarpellini'
_publ_contact_author_address
;
Instituto de Qu\'imica, Universidade Federal do Rio de Janeiro, Av. Athos da
 Silveira Ramos, 149, Bl. A, Lab. 628a. CEP 21941-909, Rio de, Janeiro, Brazil
;
_publ_contact_author_email     'marciela@iq.ufrj.br'
_publ_contact_author_fax     ?
_publ_contact_author_phone     ?
_publ_section_title
;\
Chlorido(2,2'-{[2-(1-methyl-1<i>H</i>-imidazol-2-yl-\k<i>N</i>^3^)\
imidazolidine-1,3-diyl-\k<i>N</i>]bis(methylene)}bis(1-methyl-1<i>H</i>-\
imidazole-\k<i>N</i>^3^))copper(II) perchlorate
;
_publ_section_title_footnote     .
loop_
    _publ_author_name
    _publ_author_footnote
    _publ_author_address
    'Padilha, Diego da Silva' .
;
Instituto de Qu\'imica, Universidade Federal do Rio de Janeiro, Av. Athos da
Silveira Ramos, 149, Bl. A, Lab. 628a. CEP 21941-909, Rio de Janeiro, RJ,
Brazil
;
    'Scarpellini, Marciela' .
;
Instituto de Qu\'imica, Universidade Federal do Rio de Janeiro, Av. Athos da
Silveira Ramos, 149, Bl. A, Lab. 628a. CEP 21941-909, Rio de Janeiro, RJ,
Brazil
;
_publ_section_synopsis
;
The molecular and crystal structure of a novel copper(II) complex bearing a new
tetradentate 1-methyl-imidazole-containing imidazolidine ligand is described.
;
_chemical_name_systematic
;\
Chlorido(2,2'-{[2-(1-methyl-1<i>H</i>-imidazol-2-yl-\k<i>N</i>^3^)\
imidazolidine-1,3-diyl-\k<i>N</i>]bis(methylene)}bis(1-methyl-1<i>H</i>-\
imidazole-\k<i>N</i>^3^))copper(II) perchlorate
;
_chemical_name_common     ?
_chemical_formula_moiety     'C17 H24 Cl Cu N8 +, Cl O4 -'
_chemical_formula_sum     'C17 H24 Cl2 Cu N8 O4'
_chemical_formula_iupac     '[Cu Cl (C17 H24 N8)] Cl O4'
_chemical_formula_weight     538.88
_chemical_melting_point     ?
_space_group_crystal_system     monoclinic
_space_group_name_H-M_alt     'P 21/n'
_space_group_name_Hall     '-P 2yn'
loop_
    _space_group_symop_operation_xyz
    'x, y, z'
    '-x+1/2, y+1/2, -z+1/2'
    '-x, -y, -z'
    'x-1/2, -y-1/2, z-1/2'
_cell_length_a     10.2904(4)
_cell_length_b     8.1336(3)
_cell_length_c     26.3170(10)
_cell_angle_alpha     90
_cell_angle_beta     96.1700(10)
_cell_angle_gamma     90
_cell_volume     2189.92(14)
_cell_formula_units_Z     4
_cell_measurement_reflns_used     117
_cell_measurement_theta_min     2.9326
_cell_measurement_theta_max     22.6445
_cell_measurement_temperature     288(2)
_exptl_crystal_description     block
_exptl_crystal_colour     'clear light green'
_exptl_crystal_size_max     0.253
_exptl_crystal_size_mid     0.16
_exptl_crystal_size_min     0.085
_exptl_crystal_density_diffrn     1.634
_exptl_crystal_density_meas     ?
_exptl_crystal_density_method     ?
_exptl_crystal_F_000     1108
_exptl_absorpt_coefficient_mu     1.285
_exptl_absorpt_correction_type     multi-scan
_exptl_absorpt_process_details
;
(SADABS; Bruker, 2015)
;
_exptl_absorpt_correction_T_min     0.6562
_exptl_absorpt_correction_T_max     0.7454
_diffrn_ambient_temperature     288.09
_diffrn_source     ?
_diffrn_radiation_type     MoK\a
_diffrn_radiation_wavelength     0.71073
_diffrn_measurement_device_type     'Bruker D8 Venture'
_diffrn_measurement_method     '\f and \w scans'
_diffrn_detector_area_resol_mean     ?
_diffrn_reflns_number     41042
_diffrn_reflns_av_R_equivalents     0.0689
_diffrn_reflns_av_unetI/netI     0.0322
_diffrn_reflns_theta_min     2.214
_diffrn_reflns_theta_max     26.387
_diffrn_reflns_theta_full     25.242
_diffrn_measured_fraction_theta_max     0.998
_diffrn_measured_fraction_theta_full     0.999
_diffrn_reflns_limit_h_min     -12
_diffrn_reflns_limit_h_max     12
_diffrn_reflns_limit_k_min     -10
_diffrn_reflns_limit_k_max     10
_diffrn_reflns_limit_l_min     -32
_diffrn_reflns_limit_l_max     32
loop_
    _refln_index_h
    _refln_index_k
    _refln_index_l
    _refln_F_squared_meas
    _refln_F_squared_sigma
    2 0 0 2131.89 49.9
    2 0 0 2145.89 49.9
    2 0 0 2191.88 49.8
    -2 0 0 2143.59 49.8
    -2 0 0 2149.78 49.9
    -2 0 0 2158.48 49.9
    3 0 0 0.1 2.4
    -3 0 0 -3 2.9
    -3 0 0 -5.8 2.3
    3 0 0 -1.6 2.7
    -3 0 0 -1.1 2.6
    3 0 0 2.1 2.7
    -4 0 0 116.09 8.2
    -4 0 0 106.89 7.7
    4 0 0 106.19 8.2
    4 0 0 123.49 8.2
    4 0 0 113.99 8
    -4 0 0 113.49 8
    -5 0 0 26 5.6
    5 0 0 17.3 5.6
    5 0 0 25.7 6.1
    -5 0 0 27.3 6
    -5 0 0 13.4 5.3
    5 0 0 22.1 5.8
    6 0 0 212.38 13.2
    -6 0 0 219.08 13.9
    -6 0 0 215.78 13.4
    -6 0 0 242.08 14
    6 0 0 221.38 13.8
    6 0 0 234.88 14
    7 0 0 3.1 7.5
    -7 0 0 4.8 6.9
    7 0 0 8.7 7.2
    -7 0 0 11 8
    -7 0 0 4.8 6.7
    7 0 0 9.1 5.7
    -8 0 0 531.95 24.1
    8 0 0 520.65 23.6
    8 0 0 453.55 23.2
    8 0 0 488.85 23.5
    -8 0 0 477.15 23.8
    -8 0 0 499.65 23.4
    9 0 0 11 11
    -9 0 0 23.3 17
    9 0 0 35.7 11.7
    -9 0 0 5 9.4
    -9 0 0 13.6 11.3
    -10 0 0 419.46 28.8
    10 0 0 390.76 26.9
    10 0 0 386.76 38.2
    -10 0 0 347.47 24.5
    -10 0 0 388.46 25.5
    11 0 0 9.4 16.2
    11 0 0 10.9 15.9
    -11 0 0 33.7 17.6
    -11 0 0 6.7 15.3
    11 0 0 8.4 15.5
    -11 0 0 8.6 14.5
    -12 0 0 49.2 19.7
    12 0 0 40.8 19.1
    12 0 0 45.5 21.1
    -12 0 0 31.3 15.6
    -12 0 0 55.49 20.8
    12 0 0 78.59 23
    0 -1 0 -5.3 0.7
    0 -1 0 -5.1 0.8
    0 -1 0 -4.1 0.9
    0 1 0 -5.3 0.8
    0 1 0 -4.7 0.8
    -1 -1 0 385.26 10.3
    1 -1 0 352.46 10
    -1 -1 0 411.46 10.4
    1 -1 0 375.76 10.2
    1 -1 0 393.66 10.2
    1 1 0 381.76 10.2
    -1 1 0 373.16 9.9
    -1 1 0 376.26 10.2
    1 1 0 383.46 10.4
    -1 1 0 396.86 10.2
    2 -1 0 2366.26 56.39
    -2 -1 0 2447.26 56.49
    -2 -1 0 2423.46 56.39
    -2 -1 0 2450.15 56.59
    2 -1 0 2470.35 56.39
    2 -1 0 2492.45 56.39
    -2 1 0 2401.26 56.19
    2 1 0 2476.05 56.49
    -2 1 0 2498.25 56.49
    -2 1 0 2488.25 56.39
    2 1 0 2426.46 56.49
    2 1 0 2467.45 56.39
    -3 -1 0 1638.84 40.5
    3 -1 0 1624.64 40.6
    3 -1 0 1684.33 40.6
    -3 -1 0 1711.93 40.9
    3 -1 0 1713.53 40.8
    -3 -1 0 1672.33 40.8
    -3 1 0 1606.44 40.5
    3 1 0 1670.93 40.5
    -3 1 0 1639.24 40.3
    3 1 0 1596.04 40.5
    3 1 0 1620.74 40.7
    -3 1 0 1620.44 40.4
    4 -1 0 2760.32 66.89
    -4 -1 0 2766.92 67.09
    -4 -1 0 2819.02 67.19
    -4 -1 0 2789.02 66.79
    4 -1 0 2765.22 66.99
    4 -1 0 2825.92 66.89
    -4 1 0 2740.73 66.59
    4 1 0 2828.62 67.29
    4 1 0 2757.62 66.59
    -4 1 0 2841.72 66.89
    4 1 0 2803.12 66.99
    -4 1 0 2787.92 67.09
    -5 -1 0 4.6 5
    5 -1 0 -3 4.7
    -5 -1 0 -2.1 4.4
    5 -1 0 4.7 4.8
    -5 -1 0 7.3 5.6
    5 -1 0 -2.4 5.1
    5 1 0 6.4 5.3
    5 1 0 6.1 4.7
    -5 1 0 -3.5 4.5
    -5 1 0 -6.2 4.2
    5 1 0 -3.8 4.3
    -5 1 0 7.8 5.2
    -6 -1 0 392.06 17.7
    6 -1 0 417.26 18
    6 -1 0 365.46 17.7
    -6 -1 0 406.96 18.2
    6 -1 0 377.06 17.6
    -6 -1 0 388.06 17.9
    6 1 0 400.96 18
    -6 1 0 382.46 17.7
    6 1 0 390.46 17.9
    6 1 0 387.36 17.2
    -6 1 0 388.26 17.1
    -6 1 0 382.86 17.7
    -7 -1 0 -4.7 5.4
    7 -1 0 6.9 7.8
    7 -1 0 -9.2 6.7
    -7 -1 0 -0.5 7.7
    -7 -1 0 -4.9 7
    7 -1 0 -8.4 6.2
    7 1 0 1.6 7.9
    7 1 0 -0.5 6.8
    -7 1 0 5.5 8.3
    -7 1 0 -1 6.3
    -7 1 0 -7 6.8
    7 1 0 -5.3 7
    -8 -1 0 107.39 14.6
    -8 -1 0 115.89 14.9
    8 -1 0 72.29 12.7
    -8 -1 0 90.99 13.6
    8 -1 0 100.49 13.9
    8 -1 0 90.29 12.7
    8 1 0 86.09 13
    -8 1 0 83.39 12.8
    -8 1 0 100.39 13.3
    8 1 0 80.99 12.3
    -8 1 0 75.19 12.9
    8 1 0 74.19 12.3
    9 -1 0 50.89 15.3
    9 -1 0 44.6 13.6
    -9 -1 0 34.1 11.6
    -9 -1 0 60.59 14
    -9 -1 0 34.7 10.6
    9 -1 0 19.6 11.1
    9 1 0 34.2 12.1
    -9 1 0 19.8 10.7
    -9 1 0 9.2 10.1
    9 1 0 38.9 12.3
    -9 1 0 38 13.7
    9 1 0 26.1 11
    -10 -1 0 138.09 18.6
    -10 -1 0 82.39 13.2
    10 -1 0 94.99 16.2
    -10 -1 0 125.99 17.9
    10 -1 0 113.69 16.4
    -10 1 0 139.29 19.6
    10 1 0 131.69 18.7
    10 1 0 134.29 19.6
    -10 1 0 83.09 14
    -10 1 0 109.99 16.3
    -11 -1 0 14 15.6
    -11 -1 0 68.59 20.7
    11 -1 0 59.09 17.8
    -11 -1 0 51.79 13.9
    11 -1 0 54.69 16.7
    11 -1 0 49.99 16.8
    11 1 0 56.79 17.1
    11 1 0 68.89 18.6
    -11 1 0 82.69 17.4
    11 1 0 64.09 18.4
    -11 1 0 49.1 15.4
    -11 1 0 50.69 19.3
    -12 -1 0 61.69 19.1
    -12 -1 0 151.28 28
    -12 -1 0 106.49 23.2
    12 -1 0 110.79 22.7
    12 -1 0 104.39 21.6
    12 -1 0 79.99 24.8
    -12 1 0 100.49 23.2
    -12 1 0 99.69 22.8
    12 1 0 57.99 21.1
    -12 1 0 100.79 24.9
    12 1 0 100.69 23
    12 1 0 68.49 20.5
    0 -2 0 3461.65 76.09
    0 -2 0 3432.36 76.19
    0 -2 0 3460.35 76.19
    0 -2 0 3494.75 76.39
    0 2 0 3418.36 76.29
    0 2 0 3353.76 75.49
    0 2 0 3334.17 76.29
    0 2 0 3406.56 75.49
    -1 -2 0 238.28 8
    1 -2 0 242.78 7.8
    -1 -2 0 235.18 7.9
    1 -2 0 238.68 7.8
    1 -2 0 226.88 7.6
    -1 -2 0 245.38 8.1
    -1 2 0 247.18 7.8
    1 2 0 240.48 7.5
    -1 2 0 218.28 7
    1 2 0 242.38 8.1
    -1 2 0 255.77 7.9
    -2 -2 0 713.53 19.1
    -2 -2 0 723.63 19.2
    2 -2 0 713.83 18.9
    2 -2 0 659.53 18.6
    2 -2 0 692.33 18.8
    -2 -2 0 696.63 18.8
    2 2 0 691.13 19.1
    2 2 0 719.73 19.1
    -2 2 0 694.03 18.8
    -2 2 0 677.83 18.7
    2 2 0 736.13 18.9
    -2 2 0 666.23 18.2
    3 -2 0 236.48 10
    -3 -2 0 246.78 10.3
    3 -2 0 252.37 10.2
    -3 -2 0 244.18 10.3
    3 -2 0 243.58 10.3
    -3 -2 0 246.08 10.2
    -3 2 0 252.97 9.8
    3 2 0 241.38 10
    3 2 0 252.37 10.2
    3 2 0 255.67 10.6
    -3 2 0 241.38 10
    -3 2 0 243.88 10.1
    -4 -2 0 69.29 7.4
    -4 -2 0 69.69 7.5
    4 -2 0 65.69 7.5
    -4 -2 0 58.99 7.5
    4 -2 0 69.69 7.4
    4 -2 0 67.29 7.4
    -4 2 0 62.39 6.7
    4 2 0 60.89 7.3
    -4 2 0 58.19 6.9
    4 2 0 54.89 7.1
    -4 2 0 58.09 7.2
    4 2 0 70.89 8
    -5 -2 0 170.78 11.4
    5 -2 0 176.58 11.5
    5 -2 0 174.78 11.5
    -5 -2 0 179.98 11.4
    -5 -2 0 169.68 11.6
    5 -2 0 173.58 11.6
    5 2 0 169.98 11.1
    -5 2 0 162.18 10.9
    -5 2 0 178.78 11.6
    5 2 0 160.08 10.7
    -5 2 0 172.68 10.9
    5 2 0 159.48 11.6
    -6 -2 0 13.2 7.6
    6 -2 0 10.8 7.6
    -6 -2 0 -0.5 6.2
    -6 -2 0 8.7 6.4
    6 -2 0 11.7 6.4
    6 -2 0 8.2 6.5
    6 2 0 7.9 6.1
    -6 2 0 1.3 5.5
    6 2 0 13.4 7
    -6 2 0 14.2 7.2
    -6 2 0 9.3 6
    6 2 0 14.3 6.7
    -7 -2 0 908.81 32.1
    -7 -2 0 949.4 32.5
    7 -2 0 939.41 31.9
    7 -2 0 994.9 33
    -7 -2 0 980.4 32.6
    7 -2 0 919.71 32.3
    7 2 0 1013.8 32.6
    7 2 0 984 33
    7 2 0 948.01 32.1
    -7 2 0 976.6 32.7
    -7 2 0 954 31.4
    -7 2 0 941.71 32.4
    8 -2 0 3.4 9
    8 -2 0 8 9.8
    -8 -2 0 5 10.6
    -8 -2 0 5 10.3
    8 -2 0 6.4 8.9
    8 2 0 9.9 9.9
    -8 2 0 5.8 8.7
    8 2 0 3.4 8.9
    8 2 0 2.8 8.9
    -8 2 0 0.4 7.8
    -8 2 0 7.7 9.9
    -9 -2 0 20.1 9.8
    9 -2 0 31 13.2
    9 -2 0 43.5 12.9
    9 -2 0 34.5 12.4
    -9 -2 0 25.5 12
    -9 -2 0 27.4 14.4
    -9 2 0 15.5 11.8
    -9 2 0 36.3 13.3
    9 2 0 33.7 12.4
    -9 2 0 11.9 10.7
    9 2 0 21.8 11.7
    9 2 0 31.5 12.6
    -10 -2 0 15.2 16.3
    10 -2 0 9.8 12.8
    10 -2 0 27.4 14.3
    10 -2 0 -9.9 13.5
    -10 -2 0 1.4 11.8
    -10 -2 0 13.8 14.1
    -10 2 0 -5.2 12.4
    -10 2 0 11.3 13.3
    10 2 0 4.1 13.3
    10 2 0 -7.4 11.1
    -10 2 0 -9.4 14.3
    11 -2 0 82.59 20.1
    11 -2 0 141.29 23.4
    -11 -2 0 184.18 25.5
    -11 -2 0 141.29 21.3
    -11 -2 0 110.79 19.9
    11 -2 0 107.59 21.8
    11 2 0 152.88 23.1
    -11 2 0 165.08 23.5
    -11 2 0 106.29 18.8
    -11 2 0 144.99 23.9
    11 2 0 88.69 15.1
    11 2 0 155.58 22.9
    12 -2 0 17.4 20.2
    -12 -2 0 12 21
    12 -2 0 14.3 20.8
    -12 -2 0 12.6 19.8
    -12 -2 0 3.7 24.2
    12 -2 0 -29 23.3
    12 2 0 -6.9 20.8
    -12 2 0 0.5 18.8
    -12 2 0 12.6 19.1
    12 2 0 20.8 21.4
    12 2 0 -29.7 16.4
    -12 2 0 10.2 20.8
    0 -3 0 0.2 2.2
    0 -3 0 1 2.3
    0 -3 0 2.2 2.3
    0 -3 0 2.4 2.4
    0 3 0 -1.1 1.6
    0 3 0 -2.5 1.5
    0 3 0 3.8 2.4
    0 3 0 -0.4 2.4
    1 -3 0 1610.74 40.2
    -1 -3 0 1715.53 40.6
    -1 -3 0 1732.03 40.7
    1 -3 0 1734.33 40.5
    1 -3 0 1689.33 40.3
    -1 -3 0 1732.83 40.9
    -1 3 0 1751.02 40.4
    1 3 0 1751.92 39.6
    1 3 0 1702.93 40.5
    1 3 0 1762.22 39.3
    -1 3 0 1735.13 40.5
    -1 3 0 1656.53 38.8
    1 3 0 1723.63 40.8
    -1 3 0 1613.94 38.9
    2 -3 0 515.15 15.4
    -2 -3 0 516.65 15.8
    -2 -3 0 523.25 15.9
    2 -3 0 517.35 15.5
    -2 -3 0 503.05 15.8
    2 -3 0 525.75 15.5
    2 3 0 520.15 15.1
    -2 3 0 507.45 15.3
    2 3 0 508.75 15.9
    -2 3 0 513.95 15.5
    -2 3 0 512.05 14.3
    3 -3 0 277.27 11.7
    3 -3 0 295.97 11.8
    3 -3 0 304.97 11.8
    -3 -3 0 313.37 12.5
    -3 -3 0 292.87 12
    -3 -3 0 306.07 12.1
    -3 3 0 284.47 10.8
    3 3 0 306.77 11.8
    3 3 0 304.57 12.2
    -3 3 0 307.47 11.9
    3 3 0 288.07 12.1
    -3 3 0 312.47 12
    4 -3 0 203.38 11
    -4 -3 0 224.58 11.6
    4 -3 0 209.08 11.2
    -4 -3 0 236.78 12
    4 -3 0 217.78 11.3
    -4 -3 0 202.98 11.4
    4 3 0 204.38 11.1
    -4 3 0 195.98 11
    -4 3 0 194.08 10
    4 3 0 212.58 11.7
    -4 3 0 202.58 11.2
    4 3 0 214.98 11.3
    -5 -3 0 150.18 11.5
    5 -3 0 142.19 11
    5 -3 0 129.79 10.8
    -5 -3 0 137.89 11.5
    5 -3 0 155.08 11.3
    -5 -3 0 136.19 11.1
    5 3 0 130.69 11.3
    5 3 0 144.99 11.1
    -5 3 0 127.79 10.8
    5 3 0 134.89 10.6
    -5 3 0 136.19 11
    -5 3 0 135.79 10
    6 -3 0 33.4 8
    -6 -3 0 25.4 8
    -6 -3 0 19.3 8
    6 -3 0 32.7 8.1
    6 -3 0 33.9 8.3
    -6 -3 0 34.1 8.1
    6 3 0 13.9 6.8
    6 3 0 28.5 8.1
    -6 3 0 36.5 8.5
    6 3 0 27.9 8.1
    -6 3 0 22.3 7
    -6 3 0 22.8 7.2
    7 -3 0 5.1 8.3
    -7 -3 0 17 8.2
    -7 -3 0 11.9 9.9
    7 -3 0 2.8 7.7
    -7 -3 0 6.8 8.2
    7 -3 0 9.2 8.8
    -7 3 0 6 8.1
    7 3 0 -0.6 8.1
    7 3 0 6.2 7.9
    -7 3 0 7.3 7.7
    7 3 0 9.4 8
    -7 3 0 1.4 7.5
    8 -3 0 16.8 10.2
    -8 -3 0 6.9 10.5
    -8 -3 0 -2.3 7.8
    8 -3 0 20.1 11
    -8 -3 0 2.3 10.2
    8 3 0 14 10
    -8 3 0 15.3 13.6
    -8 3 0 15.3 9.5
    8 3 0 7.2 9.2
    8 3 0 1.7 9.9
    -8 3 0 16.6 9.6
    9 -3 0 33 12.6
    -9 -3 0 29.6 13.6
    -9 -3 0 32 12
    9 -3 0 3.1 12.6
    9 -3 0 24.6 12.3
    -9 -3 0 44 13.2
    -9 3 0 43.4 19.4
    9 3 0 14.6 12.2
    -9 3 0 29.8 14.3
    -9 3 0 19.9 10.4
    9 3 0 29.1 13.5
    9 3 0 35.4 13.4
    -10 -3 0 25.6 14.8
    10 -3 0 34.6 14.9
    10 -3 0 12 16
    -10 -3 0 8.3 10.7
    -10 -3 0 23 16.5
    -10 3 0 13.2 13.4
    10 3 0 14.7 13.6
    -10 3 0 19.5 12.9
    10 3 0 32.8 15.1
    -10 3 0 17.4 16.3
    -11 -3 0 53.89 18.9
    -11 -3 0 22.4 14.5
    11 -3 0 23.1 20
    11 -3 0 58.59 18.2
    11 -3 0 40.1 18.2
    -11 -3 0 40.1 19.9
    -11 3 0 44.9 16.4
    11 3 0 3.7 17.9
    11 3 0 29.8 18.4
    -11 3 0 48.7 16.2
    -11 3 0 -21.2 19
    12 -3 0 68.39 23.6
    -12 -3 0 11.5 29.1
    -12 -3 0 32.6 23.4
    12 -3 0 19.9 25.2
    -12 -3 0 43.6 23.8
    12 -3 0 -10.3 23.2
    12 3 0 -7.6 21.8
    -12 3 0 23.7 20.8
    -12 3 0 27.9 19.8
    12 3 0 -5.7 20.7
    -12 3 0 60.49 29
    12 3 0 34.7 21.6
    0 -4 0 4439.26 98.99
    0 -4 0 4445.86 98.69
    0 -4 0 4590.84 98.79
    0 4 0 4550.44 98.79
    0 4 0 3960 95.59
    0 4 0 4168.78 95.79
    0 4 0 4388.86 98.89
    -1 -4 0 47.6 5.7
    1 -4 0 53.29 5.6
    1 -4 0 53.59 5.8
    -1 -4 0 44.9 5.8
    1 4 0 49.4 4.1
    1 4 0 40.6 3.7
    -1 4 0 37 3
    1 4 0 47.1 6.1
    -1 4 0 56.19 5.7
    -1 4 0 44 2.9
    -1 4 0 54.99 5.9
    2 -4 0 926.81 25.4
    -2 -4 0 965.4 26.1
    2 -4 0 841.22 25.3
    -2 -4 0 989 26.3
    2 -4 0 919.01 25.7
    -2 4 0 1005.5 26.1
    -2 4 0 960 23.2
    2 4 0 991.7 24.5
    2 4 0 929.01 26.3
    -2 4 0 911.91 23.1
    2 4 0 946.21 26.2
    -2 4 0 952.9 25.7
    2 4 0 953.3 23.8
    -3 -4 0 56.49 7.4
    -3 -4 0 46.3 12.1
    3 -4 0 59.89 7.6
    3 -4 0 75.39 7.7
    3 -4 0 60.79 7.3
    3 4 0 49.2 7.3
    -3 4 0 67.69 7.4
    3 4 0 54.79 6.8
    -3 4 0 50.99 5.5
    -3 4 0 67.39 7.5
    -4 -4 0 16.4 5.8
    4 -4 0 14.2 5.8
    4 -4 0 14 6
    4 -4 0 5.7 5.2
    -4 -4 0 7.3 5.4
    -4 -4 0 14.9 6.4
    4 4 0 12.2 5.3
    4 4 0 11.2 5.8
    -4 4 0 5.7 4.7
    -4 4 0 15.1 5.5
    4 4 0 7.7 5.4
    -4 4 0 13.8 6.2
    -5 -4 0 13 7
    5 -4 0 -0.8 6.5
    -5 -4 0 6.3 5.7
    -5 -4 0 11.9 6.7
    5 -4 0 3.5 5.8
    5 -4 0 5.7 6.9
    5 4 0 7.6 6.4
    5 4 0 4.8 6.2
    5 4 0 4.6 6.2
    -5 4 0 1 5.3
    -5 4 0 1.9 6.9
    -5 4 0 3.7 5.8
    -6 -4 0 338.67 18.5
    6 -4 0 296.57 17.5
    6 -4 0 311.97 18.2
    -6 -4 0 326.77 17.8
    6 -4 0 309.47 17.4
    -6 -4 0 338.27 18.2
    -6 4 0 307.37 18
    -6 4 0 331.87 16
    6 4 0 290.87 16.8
    6 4 0 330.67 17.5
    -6 4 0 332.27 17.9
    6 4 0 328.27 18.1
    -7 -4 0 660.63 27
    7 -4 0 667.83 27
    7 -4 0 607.24 27.2
    -7 -4 0 693.13 27.9
    7 -4 0 704.23 28.5
    -7 4 0 682.23 25.6
    7 4 0 680.23 27.8
    7 4 0 705.53 27.6
    -7 4 0 687.13 27.6
    -7 4 0 636.04 29.6
    7 4 0 696.13 27
    -8 -4 0 851.71 33.8
    8 -4 0 804.42 32.6
    -8 -4 0 816.82 32.7
    8 -4 0 790.12 31.7
    -8 -4 0 772.62 31.6
    8 -4 0 716.43 32.1
    -8 4 0 780.62 33
    8 4 0 798.02 31.4
    8 4 0 820.22 32.1
    -8 4 0 833.62 33.6
    -8 4 0 817.62 29.9
    -9 -4 0 176.68 19.6
    9 -4 0 188.58 21.8
    -9 -4 0 166.68 21.3
    9 -4 0 166.38 21.6
    9 -4 0 183.38 20.6
    -9 -4 0 182.78 23.5
    -9 4 0 190.98 22.3
    -9 4 0 207.78 21.2
    -9 4 0 188.38 20.5
    9 4 0 187.18 21.3
    9 4 0 160.18 20.7
    10 -4 0 141.39 19.6
    -10 -4 0 129.89 20.6
    10 -4 0 140.59 22
    -10 -4 0 208.08 24.2
    -10 -4 0 130.69 18.8
    10 -4 0 96.19 17.8
    -10 4 0 145.59 18.2
    10 4 0 136.39 20.5
    -10 4 0 125.29 20.7
    10 4 0 168.68 22.5
    -11 -4 0 -9.1 17.1
    -11 -4 0 1.2 21.5
    11 -4 0 35.7 19.9
    11 -4 0 36.9 21.5
    -11 -4 0 7.9 19.5
    11 -4 0 -3 19.4
    -11 4 0 11.3 16.8
    11 4 0 17.4 19.1
    11 4 0 19 18.3
    -11 4 0 22.8 17.5
    11 4 0 37.3 17.8
    -11 4 0 7.6 22.7
    0 -5 0 2.2 4
    0 -5 0 -2.8 4.4
    0 -5 0 0.6 4.2
    0 5 0 1.1 4.3
    0 5 0 3.8 4.1
    -1 -5 0 125.99 8.5
    -1 -5 0 117.49 8.5
    1 -5 0 127.49 8
    1 -5 0 121.39 8.4
    1 -5 0 123.59 8.6
    -1 -5 0 107.89 8.5
    1 5 0 115.79 8.7
    1 5 0 122.29 8.4
    -1 5 0 126.99 8.4
    -1 5 0 116.99 8.4
    -2 -5 0 261.17 12.3
    2 -5 0 269.77 11.9
    -2 -5 0 266.17 12.6
    2 -5 0 257.87 12.3
    -2 -5 0 269.77 12.3
    2 -5 0 252.27 11.8
    2 5 0 280.07 9.6
    2 5 0 274.97 12.8
    -2 5 0 260.57 12
    -2 5 0 283.97 12.5
    2 5 0 275.07 12.3
    2 5 0 276.17 9.1
    3 -5 0 1.3 5.3
    3 -5 0 -1 5.3
    -3 -5 0 -12.4 5.4
    -3 -5 0 2.8 5.4
    -3 -5 0 3 5
    3 -5 0 0 5.1
    -3 5 0 -2.2 4.8
    3 5 0 0.9 3.4
    -3 5 0 -1.8 3.2
    3 5 0 1.2 6.1
    3 5 0 -4 5.1
    -3 5 0 -4.5 3.1
    -3 5 0 7.9 5.9
    3 5 0 -3.1 4.2
    4 -5 0 1126.39 33.6
    -4 -5 0 1252.07 35.2
    -4 -5 0 1167.28 34.5
    4 -5 0 1194.78 34.8
    4 -5 0 1214.58 34.1
    -4 5 0 1179.08 30.3
    4 5 0 1082.39 41.5
    -4 5 0 1174.28 33.9
    4 5 0 1207.08 34.8
    -4 5 0 1075.29 33.6
    4 5 0 1205.38 32.4
    5 -5 0 13.7 8.6
    -5 -5 0 25 7.5
    5 -5 0 14.8 8
    5 -5 0 14.5 7.9
    -5 -5 0 11.7 7.9
    -5 -5 0 4.5 7.9
    5 5 0 24 7.7
    -5 5 0 28.9 8.4
    -5 5 0 10.6 7.1
    5 5 0 15 7.4
    5 5 0 23.2 7.3
    -5 5 0 8.4 5.5
    -6 -5 0 135.39 15
    -6 -5 0 114.89 15.5
    6 -5 0 140.29 15.7
    6 -5 0 133.39 14
    6 -5 0 135.49 14.9
    -6 -5 0 118.59 13.8
    6 5 0 165.58 14.4
    6 5 0 144.79 16.8
    -6 5 0 132.29 15
    6 5 0 147.49 15.3
    -6 5 0 143.39 12.1
    -6 5 0 132.09 14.4
    7 -5 0 16.7 12
    7 -5 0 21.1 10.9
    -7 -5 0 17.2 9.2
    -7 -5 0 27.3 10.7
    -7 -5 0 -2 11.1
    7 -5 0 23.9 10.8
    7 5 0 38.8 10.8
    7 5 0 28.3 10.2
    7 5 0 20.4 10.6
    -7 5 0 32.8 9.3
    -7 5 0 22.3 10.6
    8 -5 0 -8.2 13.1
    8 -5 0 9.6 11.5
    8 -5 0 -0.9 12.2
    -8 -5 0 11.3 9.7
    -8 -5 0 -13.7 11.5
    -8 -5 0 15.7 13.4
    -8 5 0 19.5 13
    8 5 0 2.2 11.8
    -8 5 0 -5 11.3
    -8 5 0 1.3 10
    8 5 0 10.2 11.2
    9 -5 0 80.69 17.1
    -9 -5 0 82.99 19.1
    -9 -5 0 77.99 16.5
    9 -5 0 60.99 16.4
    9 -5 0 72.49 18.5
    -9 -5 0 84.79 15.3
    -9 5 0 41.1 16.4
    -9 5 0 102.49 15.5
    9 5 0 88.49 17.1
    9 5 0 58.49 15
    -9 5 0 76.59 16.1
    9 5 0 87.49 17.7
    10 -5 0 40.3 19.9
    -10 -5 0 59.99 20.4
    -10 -5 0 23.5 16.6
    10 -5 0 13.4 17.6
    -10 -5 0 33.1 31.7
    10 -5 0 35.5 21.8
    -10 5 0 76.19 16.9
    10 5 0 8 16.6
    -10 5 0 62.09 21.1
    10 5 0 58.09 17.9
    -11 -5 0 24.3 24.7
    11 -5 0 15 22.4
    11 -5 0 -31.5 25.5
    -11 -5 0 49.1 25.8
    11 -5 0 -25.2 20.5
    -11 -5 0 21.1 26.5
    -11 5 0 7.8 26.5
    -11 5 0 10.6 18.6
    -11 5 0 25 17.8
    11 5 0 15.2 20.1
    11 5 0 35.9 20.6
    0 -6 0 329.77 14.2
    0 -6 0 322.27 14.1
    0 6 0 330.17 14.4
    0 6 0 368.86 14.3
    1 -6 0 31 6.6
    1 -6 0 26 6.5
    -1 -6 0 20.5 6.6
    1 -6 0 32.9 6.9
    -1 -6 0 34.3 6.9
    -1 -6 0 21.4 6.7
    1 6 0 31.3 6.8
    -1 6 0 38.5 6.9
    -1 6 0 24.8 6.2
    1 6 0 25.2 6.8
    2 -6 0 32.4 7.3
    -2 -6 0 26.3 6.6
    -2 -6 0 30.6 7.6
    -2 -6 0 34.4 7.6
    2 -6 0 31.2 7.5
    2 6 0 36.2 7.1
    2 6 0 25.1 7
    -2 6 0 27.9 6.8
    3 -6 0 24.1 7.6
    3 -6 0 21.4 7.5
    -3 -6 0 31.9 7.7
    3 -6 0 34.6 8.3
    -3 -6 0 50.29 8.5
    -3 -6 0 43.4 8.2
    3 6 0 50.09 9
    3 6 0 36.7 5.1
    -3 6 0 35.4 8.1
    3 6 0 34.5 4.6
    3 6 0 33.9 7.9
    -3 6 0 21.9 7.2
    -4 -6 0 29.1 13.7
    -4 -6 0 44.7 9.4
    4 -6 0 35 9.6
    -4 -6 0 29.2 9.5
    4 -6 0 30.4 8.2
    4 -6 0 25.9 8.1
    4 6 0 42.5 7.2
    -4 6 0 33 8
    4 6 0 43.1 6.3
    4 6 0 28.1 10
    4 6 0 44.2 10
    5 -6 0 336.27 18.5
    5 -6 0 352.46 20.2
    5 -6 0 303.17 18
    -5 -6 0 356.36 23.1
    -5 -6 0 362.76 19.9
    -5 -6 0 346.97 19.4
    5 6 0 341.27 24.4
    -5 6 0 333.57 12.6
    5 6 0 332.67 16.1
    -5 6 0 312.57 18
    5 6 0 361.56 19.4
    -6 -6 0 63.39 12.1
    6 -6 0 56.69 13.2
    -6 -6 0 75.09 13
    6 -6 0 37.9 11.3
    -6 -6 0 47.4 10.2
    6 -6 0 54.99 11.7
    6 6 0 67.09 12.5
    -6 6 0 72.49 8.5
    6 6 0 58.39 10.9
    6 6 0 64.49 12.5
    -6 6 0 45.7 10.5
    -7 -6 0 -0.3 11.7
    7 -6 0 0.3 11.7
    7 -6 0 0.8 11.7
    7 -6 0 18.7 13.3
    -7 -6 0 8.5 10.5
    -7 -6 0 6.9 11.7
    7 6 0 -10 11.4
    -7 6 0 6.8 8.6
    -7 6 0 -12.7 10.3
    7 6 0 -3 10.4
    -8 -6 0 7.9 13.6
    -8 -6 0 28.1 16.1
    -8 -6 0 32.6 12.4
    8 -6 0 47.7 17.1
    8 -6 0 13.8 14.9
    8 -6 0 24.4 14
    -8 6 0 33 15.3
    8 6 0 20 13
    8 6 0 11.7 13.1
    -8 6 0 24.3 14.4
    8 6 0 34.2 13.5
    -8 6 0 33.3 11.9
    -9 -6 0 18.2 16.9
    9 -6 0 16.7 16.7
    9 -6 0 38 18.9
    -9 -6 0 41.4 18.4
    -9 -6 0 30 15.9
    9 -6 0 16.1 17.8
    -9 6 0 23.9 15.1
    -9 6 0 -3.2 12.7
    9 6 0 34.9 14.9
    9 6 0 11.2 16.3
    9 6 0 4 15.6
    -9 6 0 12.4 17.6
    10 -6 0 7.2 19.8
    10 -6 0 -1 21.6
    -10 -6 0 2.3 20.9
    -10 -6 0 -10.3 18.8
    10 -6 0 58.89 25.4
    -10 6 0 29.1 16.3
    -10 6 0 -6.8 20.9
    10 6 0 28 20
    -10 6 0 1.1 18.2
    10 6 0 -20.9 19
    0 -7 0 9.6 7
    0 -7 0 13.4 7
    0 7 0 7.8 6.6
    0 7 0 1.8 7.1
    1 -7 0 10.7 7.1
    1 -7 0 14.1 7.5
    -1 -7 0 10.5 7.4
    -1 -7 0 9.9 7
    1 -7 0 7.9 8.2
    -1 7 0 9.3 6.6
    1 7 0 14.7 6.8
    -1 7 0 4.5 7.5
    1 7 0 3.8 7.4
    -2 -7 0 14.1 7.5
    2 -7 0 -3.5 8.3
    2 -7 0 8.7 7.2
    -2 -7 0 12.8 8
    -2 -7 0 17.7 8.5
    2 -7 0 13.6 7.9
    -2 7 0 6.6 7.9
    -2 7 0 1.5 6.9
    2 7 0 11.2 7.8
    2 7 0 3.7 7.2
    -3 -7 0 270.07 17.2
    3 -7 0 266.87 17.4
    -3 -7 0 262.57 17.1
    -3 -7 0 253.07 15.5
    3 -7 0 268.87 15.6
    3 7 0 279.47 19.3
    -3 7 0 269.87 15.7
    -3 7 0 250.87 15.8
    4 -7 0 59.29 10.6
    -4 -7 0 51.79 10.4
    -4 -7 0 50.69 11.3
    -4 -7 0 50.19 11.4
    4 -7 0 36.3 11.6
    4 -7 0 61.29 11.1
    -4 7 0 17.1 12.3
    4 7 0 53.49 11.2
    4 7 0 47.3 11.1
    -4 7 0 44.1 10
    -5 -7 0 352.46 22.6
    5 -7 0 270.67 19.9
    5 -7 0 332.87 21.5
    -5 -7 0 309.67 22.6
    5 -7 0 323.27 20.1
    -5 -7 0 332.47 20.6
    5 7 0 358.26 20.7
    -5 7 0 316.37 20
    5 7 0 336.97 14.2
    5 7 0 253.07 22.7
    5 7 0 337.47 13.3
    6 -7 0 28.2 12.2
    6 -7 0 16.8 13.8
    -6 -7 0 -14.9 11.7
    6 -7 0 -7.9 11.5
    -6 -7 0 17.4 11
    6 7 0 -4.6 8.8
    6 7 0 -9.4 7
    -6 7 0 -7.2 14.6
    -6 7 0 -6.9 10.3
    6 7 0 12.3 12.9
    -7 -7 0 15.1 13.1
    7 -7 0 78.49 18.4
    -7 -7 0 63.89 16.7
    7 -7 0 36.3 15.1
    7 -7 0 58.29 15.5
    -7 -7 0 31.2 15.2
    -7 7 0 50.99 15.7
    7 7 0 61.49 14.8
    7 7 0 71.29 15.8
    -7 7 0 64.39 7.4
    7 7 0 54.89 12.7
    -7 7 0 51.19 15.4
    -8 -7 0 4 14.7
    8 -7 0 34.5 18.2
    -8 -7 0 -30.3 14.9
    8 -7 0 4.1 18.5
    8 -7 0 5.6 15.5
    -8 -7 0 9.7 17.4
    8 7 0 23 13.5
    8 7 0 10.2 16.9
    -8 7 0 22.1 17.1
    8 7 0 10.8 15.6
    -8 7 0 31.9 17.1
    -8 7 0 13 9.9
    9 -7 0 -9.1 21.7
    -9 -7 0 31.5 21.2
    9 -7 0 -16.7 22.9
    9 -7 0 33 20.6
    -9 -7 0 12.4 17.7
    -9 -7 0 -20.5 20.6
    9 7 0 27.4 18.5
    9 7 0 7 21.4
    -9 7 0 37.1 13.4
    -9 7 0 25.4 19.5
    0 -8 0 -4.4 8.7
    0 -8 0 -0.9 8.7
    0 8 0 -4.6 8
    1 -8 0 802.22 30.4
    -1 -8 0 784.62 28.7
    1 -8 0 769.92 28.6
    -1 -8 0 767.82 27.7
    1 8 0 787.92 28.6
    -1 8 0 846.72 27.9
    1 8 0 833.62 27.6
    2 -8 0 83.39 12.7
    2 -8 0 103.79 14.4
    2 -8 0 122.89 15.5
    -2 -8 0 72.99 11.8
    -2 -8 0 90.39 13.1
    2 8 0 103.49 13.2
    2 8 0 90.39 12.1
    -2 8 0 94.39 12.3
    -2 8 0 104.49 12.9
    3 -8 0 167.38 18.4
    3 -8 0 165.58 16
    3 -8 0 142.49 17.4
    -3 -8 0 190.98 18.2
    -3 -8 0 158.28 15.4
    -3 -8 0 146.79 17.8
    3 8 0 164.68 16.9
    -3 8 0 147.39 16.5
    3 8 0 168.08 16.1
    -3 8 0 194.98 17.1
    -4 -8 0 9.1 9.9
    -4 -8 0 6.3 11.9
    4 -8 0 14 11.8
    4 -8 0 23.9 13.2
    -4 8 0 16.7 10.4
    5 -8 0 21.4 14.9
    -5 -8 0 -8.8 12.9
    -5 -8 0 -4 12.4
    5 -8 0 33 14.8
    5 -8 0 24.7 13.2
    -5 8 0 10.5 12.1
    5 8 0 29.6 13.1
    5 8 0 9.2 12.8
    -5 8 0 5.6 12
    6 -8 0 66.49 16.9
    6 -8 0 80.49 18.5
    -6 -8 0 84.19 18.4
    -6 -8 0 72.99 16.2
    -6 -8 0 91.89 17.2
    6 -8 0 76.39 16.3
    -6 8 0 57.79 15.6
    6 8 0 60.99 15.6
    6 8 0 53.99 16.9
    -6 8 0 87.49 16.5
    7 -8 0 198.88 26.9
    -7 -8 0 161.38 23.1
    7 -8 0 201.48 22.7
    -7 -8 0 241.38 26.5
    7 -8 0 159.78 23.2
    7 8 0 176.28 13.1
    -7 8 0 234.48 26.9
    7 8 0 200.38 23.6
    7 8 0 149.39 14.6
    -7 8 0 183.18 23.7
    0 -9 0 -9.8 11
    0 -9 0 24.9 13.5
    0 9 0 12 10.2
    0 9 0 1 11.4
    1 -9 0 17.2 11.5
    -1 -9 0 12.8 12.3
    1 -9 0 14.5 13.1
    -1 -9 0 0.5 11.2
    -1 9 0 -23.2 11
    1 9 0 -4.9 9.8
    -1 9 0 16.5 10.8
    2 -9 0 108.49 15.1
    -2 -9 0 97.99 14.2
    -2 -9 0 99.09 14.7
    2 -9 0 139.69 16.8
    2 9 0 107.39 14.4
    -2 9 0 109.39 14.5
    3 -9 0 21.5 14
    -3 -9 0 3.4 12.7
    3 -9 0 3.6 12.7
    3 9 0 7.3 11.8
    -3 9 0 5.5 12.6
    3 9 0 -3.9 12
    -4 -9 0 45.5 15.7
    4 -9 0 36.9 15.1
    -4 -9 0 50.29 16.9
    4 -9 0 62.29 18
    -4 -9 0 33 14.4
    4 -9 0 43.6 15.7
    -4 9 0 64.79 15.9
    -4 9 0 47.8 14.5
    4 9 0 24.4 12.9
    4 9 0 30.6 14
    -5 -9 0 56.89 16.5
    5 -9 0 33.9 20.1
    -5 -9 0 37.1 17.7
    -5 -9 0 31.7 17
    5 -9 0 55.99 18.6
    -5 9 0 44.9 16.3
    5 9 0 51.09 16.5
    5 9 0 44.8 15.2
    0 -10 0 11 15.9
    0 -10 0 22 15.4
    0 10 0 -12.5 13.9
    -1 -10 0 11.8 15
    -1 -10 0 -0.4 15.6
    1 -10 0 -15 15.4
    1 -10 0 -3.7 15.1
    -1 10 0 -0.6 14.4
    1 10 0 -4.8 14.3
    2 -10 0 -10.7 15.1
    2 -10 0 7.9 16.6
    -2 -10 0 24.2 17.4
    -2 -10 0 8.9 16
    2 10 0 14.9 15.6
    -2 10 0 6.9 15.9
    12 0 -1 -19.2 18.5
    -12 0 1 1.3 18.8
    -12 0 1 -3.3 21.1
    12 0 -1 -9.6 19.3
    12 0 -1 -14.8 19.5
    -12 0 1 16.5 16.8
    11 0 -1 233.08 26.8
    -11 0 1 179.18 23.9
    -11 0 1 228.58 26.4
    11 0 -1 216.78 25.9
    11 0 -1 236.18 24.7
    -11 0 1 187.08 23.9
    -10 0 1 27.7 14.5
    10 0 -1 21.9 12
    -10 0 1 -8.2 9.5
    -10 0 1 -3.2 10.9
    10 0 -1 27.7 12.5
    9 0 -1 839.42 42.5
    -9 0 1 776.82 32.4
    -9 0 1 765.52 36.3
    -9 0 1 858.71 34.7
    9 0 -1 882.11 33.2
    -8 0 1 29.1 10.5
    8 0 -1 39.3 9.9
    -8 0 1 30.2 8.3
    8 0 -1 22.1 9.6
    -8 0 1 31.4 9.1
    8 0 -1 36.2 9.4
    -7 0 1 224.98 15.3
    7 0 -1 227.68 15.4
    -7 0 1 208.38 15.7
    7 0 -1 239.08 15.8
    7 0 -1 213.28 15.3
    -7 0 1 213.98 14.8
    6 0 -1 5.2 5.9
    -6 0 1 7.4 6.9
    -6 0 1 9 5.8
    -6 0 1 7.1 6.1
    6 0 -1 5.5 5.1
    6 0 -1 5.3 5.9
    5 0 -1 2065.69 52.69
    -5 0 1 2061.89 52.89
    -5 0 1 2065.59 52.79
    5 0 -1 2103.69 52.59
    5 0 -1 2026.7 52.59
    -5 0 1 2049.49 52.59
    4 0 -1 -3 3.8
    -4 0 1 -4.6 3.8
    -4 0 1 -5.5 3.1
    -4 0 1 -3.9 3.3
    4 0 -1 -1.1 3.4
    4 0 -1 -6.3 3.5
    3 0 -1 407.16 13.7
    -3 0 1 432.96 13.8
    -3 0 1 432.86 13.9
    3 0 -1 422.36 13.9
    3 0 -1 420.36 13.7
    -3 0 1 427.06 13.8
    2 0 -1 0 2.1
    -2 0 1 -0.2 2.4
    2 0 -1 -3.3 2.3
    -2 0 1 -2.2 2
    -2 0 1 -2.1 2.3
    2 0 -1 -2.1 1.8
    1 0 1 17.8 3.5
    -2 0 -1 -3.5 2.3
    -2 0 -1 -2.8 2.5
    2 0 1 -2.6 2.5
    2 0 1 -1.1 2.3
    2 0 1 -3.1 2
    -2 0 -1 -1.9 2.3
    3 0 1 44.5 5.1
    -3 0 -1 40.5 5.1
    3 0 1 43.2 5.2
    -3 0 -1 43.7 4.9
    -3 0 -1 44.4 5.1
    3 0 1 42.9 5.3
    -4 0 -1 -4.1 3.5
    4 0 1 1.2 3.9
    4 0 1 -6 3.2
    -4 0 -1 -3 4
    -4 0 -1 -2.2 3.5
    4 0 1 0.1 4
    -5 0 -1 3729.23 88.59
    5 0 1 3702.43 88.69
    5 0 1 3699.43 88.69
    -5 0 -1 3664.03 88.69
    5 0 1 3753.82 88.49
    -5 0 -1 3752.32 88.89
    6 0 1 0.5 5.9
    -6 0 -1 -0.9 5.4
    6 0 1 4.5 6.2
    -6 0 -1 4.8 6.3
    -6 0 -1 -0.2 6
    6 0 1 -2.7 6
    -7 0 -1 911.41 31.4
    -7 0 -1 932.61 31.1
    7 0 1 928.91 31.8
    7 0 1 980.1 32
    -7 0 -1 914.11 31.4
    7 0 1 931.81 31.3
    8 0 1 7.8 7.9
    8 0 1 8.3 8
    8 0 1 2.4 9.2
    -8 0 -1 19.5 8.8
    -8 0 -1 19.8 10.3
    -8 0 -1 3.2 7.9
    -9 0 -1 -1.3 11.5
    -9 0 -1 6.5 10.1
    9 0 1 9.1 10.7
    9 0 1 -5.2 9.9
    10 0 1 1.6 11.5
    -10 0 -1 22.4 12.8
    10 0 1 0.6 17.5
    -10 0 -1 14.8 12.7
    11 0 1 71.89 18.4
    -11 0 -1 54.79 15.8
    11 0 1 81.69 18.8
    11 0 1 64.09 17.4
    -11 0 -1 27.3 17.9
    -11 0 -1 48.1 16.6
    12 0 1 8.6 21.3
    -12 0 -1 57.99 23.1
    -12 0 -1 24.4 17.7
    12 0 1 2.3 19.3
    12 0 1 45.3 21.4
    -12 0 -1 1.8 19.8
    -12 -1 1 17.6 18.2
    12 -1 -1 77.49 22.7
    12 -1 -1 45.5 22.5
    -12 -1 1 9.5 20.5
    12 -1 -1 39.7 20.4
    -12 -1 1 14.6 18.7
    -12 1 1 23 21.8
    -12 1 1 34.1 19.1
    12 1 -1 10.3 18.1
    -12 1 1 25.1 18.3
    12 1 -1 38.2 19.4
    12 1 -1 62.59 21.4
    11 -1 -1 47.2 16.7
    -11 -1 1 28.4 12
    11 -1 -1 74.39 17.4
    -11 -1 1 41.7 15.7
    11 -1 -1 51.89 18.3
    11 1 -1 46.1 17.7
    -11 1 1 43.7 15.4
    11 1 -1 31.3 20.8
    11 1 -1 34.2 14.9
    -11 1 1 28.4 16.6
    -11 1 1 54.89 16
    -10 -1 1 2.5 13.4
    10 -1 -1 -6.1 12.7
    10 -1 -1 5.9 11.7
    -10 -1 1 -3.2 12.6
    -10 -1 1 13.7 9.9
    -10 1 1 -14.8 12.7
    10 1 -1 4.8 12.7
    -10 1 1 -1.5 11.4
    10 1 -1 16.5 12.9
    -10 1 1 17.8 11.6
    -9 -1 1 245.78 19.5
    -9 -1 1 238.78 19.4
    9 -1 -1 250.27 20.6
    -9 -1 1 237.98 21.1
    9 -1 -1 253.37 21.3
    -9 1 1 212.88 19.8
    -9 1 1 237.98 20.6
    9 1 -1 269.67 20.4
    9 1 -1 239.18 19.7
    9 1 -1 257.97 19.8
    -9 1 1 261.77 20.3
    8 -1 -1 52.79 11.7
    -8 -1 1 51.09 12.3
    8 -1 -1 57.49 11.2
    -8 -1 1 56.79 11.4
    -8 -1 1 27.4 8.3
    8 -1 -1 34 9.3
    -8 1 1 58.89 11.7
    8 1 -1 59.89 11.9
    -8 1 1 67.09 12.4
    -8 1 1 60.69 11.8
    8 1 -1 61.59 11.7
    8 1 -1 42.2 10.5
    -7 -1 1 23.1 8.8
    7 -1 -1 22.2 7.8
    7 -1 -1 31.2 8.3
    7 -1 -1 31.2 9.2
    -7 -1 1 40.2 9.1
    -7 -1 1 26.7 8
    -7 1 1 27.2 9
    7 1 -1 18.9 8.4
    -7 1 1 16.8 8.4
    -7 1 1 25.8 7.5
    7 1 -1 40.3 9.5
    7 1 -1 36.4 8.6
    6 -1 -1 583.74 22.4
    6 -1 -1 587.04 21.9
    6 -1 -1 608.94 22.6
    -6 -1 1 593.04 22.2
    -6 -1 1 577.14 22
    -6 -1 1 584.94 22.1
    6 1 -1 583.04 21.7
    -6 1 1 610.24 22.2
    6 1 -1 548.55 21.7
    -6 1 1 620.14 22.6
    6 1 -1 582.64 22.4
    -6 1 1 617.44 22.4
    5 -1 -1 362.96 15.8
    5 -1 -1 384.46 16
    -5 -1 1 373.86 15.6
    5 -1 -1 374.96 15.8
    -5 -1 1 384.66 15.7
    -5 -1 1 374.66 15.7
    -5 1 1 388.56 15.5
    5 1 -1 354.76 15.4
    5 1 -1 387.46 15.9
    -5 1 1 372.16 15.8
    -5 1 1 345.67 15.3
    5 1 -1 377.36 15.3
    -4 -1 1 1 4.1
    -4 -1 1 7.5 4.1
    4 -1 -1 5.3 4.1
    -4 -1 1 2.1 4.1
    4 -1 -1 1.2 4.1
    4 -1 -1 0.1 4.2
    -4 1 1 0.5 3.5
    4 1 -1 6.4 4.2
    -4 1 1 6.2 4.1
    4 1 -1 3 3.5
    -4 1 1 0.2 4.2
    4 1 -1 6.2 4.1
    -3 -1 1 29.3 4.5
    -3 -1 1 31.6 4.6
    -3 -1 1 29.9 4.6
    3 -1 -1 26 4.4
    3 -1 -1 25.9 4.2
    3 -1 -1 35.9 5.1
    -3 1 1 30.2 4.5
    -3 1 1 34.6 4.8
    -3 1 1 23.2 4
    3 1 -1 30.8 4.2
    3 1 -1 24 4.1
    3 1 -1 37.3 5.2
    -2 -1 1 1833.42 43.3
    2 -1 -1 1874.31 43.7
    2 -1 -1 1810.92 43.7
    -2 -1 1 1820.42 43.5
    -2 -1 1 1870.71 43.6
    2 -1 -1 1883.21 43.7
    2 1 -1 1871.91 43.6
    -2 1 1 1834.02 43.5
    -2 1 1 1853.11 43.7
    -2 1 1 1902.71 43.7
    2 1 -1 1837.42 43.3
    2 1 -1 1876.41 43.4
    -1 -1 1 14.6 2
    1 -1 -1 15.5 2.2
    -1 -1 1 17.7 2.1
    1 -1 -1 14.2 2
    -1 -1 1 17 2.1
    1 -1 -1 15.6 2.2
    -1 1 1 12.8 2
    1 1 -1 14.5 1.9
    -1 1 1 9.8 1.9
    1 1 -1 14.5 1.8
    -1 1 1 15.7 2.2
    0 -1 -1 3884.01 85.19
    0 1 1 3843.52 85.09
    -1 -1 -1 3135.89 69.19
    -1 -1 -1 3122.59 69.29
    1 -1 1 3108.59 68.59
    1 -1 1 3169.28 68.59
    1 -1 1 3061.89 68.39
    -1 -1 -1 3074.99 68.99
    1 1 1 3052.09 68.99
    1 1 1 3095.79 69.19
    -1 1 -1 3119.59 68.59
    -1 1 -1 2967.7 68.09
    -1 1 -1 3108.29 68.59
    1 1 1 3041.8 69.19
    -2 -1 -1 325.07 10.7
    2 -1 1 323.67 10.1
    -2 -1 -1 311.07 10.4
    2 -1 1 305.77 10.1
    2 1 1 319.17 10.5
    2 1 1 312.77 10.5
    -2 1 -1 319.07 9.8
    -2 1 -1 308.77 10.1
    -2 1 -1 311.37 10.1
    2 1 1 324.77 10.5
    3 -1 1 1828.42 43.6
    3 -1 1 1790.02 43.7
    -3 -1 -1 1825.32 43.9
    -3 -1 -1 1788.32 44.1
    3 -1 1 1788.02 43.7
    -3 -1 -1 1847.72 44.2
    3 1 1 1755.92 44
    -3 1 -1 1769.82 43.7
    -3 1 -1 1775.72 43.3
    3 1 1 1823.72 43.9
    3 1 1 1761.02 43.9
    -4 -1 -1 14.1 4.1
    -4 -1 -1 22.7 5.2
    4 -1 1 19.4 5.1
    4 -1 1 20.1 5.4
    4 -1 1 18.6 4.4
    -4 -1 -1 20.6 5.5
    -4 1 -1 27.2 5.2
    4 1 1 12.4 4
    -4 1 -1 15.9 4.9
    4 1 1 19.6 5.3
    4 1 1 30.4 5.7
    -4 1 -1 17.3 4.6
    -5 -1 -1 20.1 6.5
    -5 -1 -1 9.8 4.9
    -5 -1 -1 9.8 5.3
    5 -1 1 9.6 5.3
    5 -1 1 13.4 5.9
    5 -1 1 19.4 5.9
    -5 1 -1 17.8 6
    -5 1 -1 12.4 5.7
    -5 1 -1 19.8 6.2
    5 1 1 11.5 5.1
    5 1 1 12.9 6
    5 1 1 16.4 5.7
    -6 -1 -1 95.49 10.9
    6 -1 1 98.19 11.2
    -6 -1 -1 89.29 11.6
    6 -1 1 101.69 10.7
    6 -1 1 81.59 10.7
    -6 -1 -1 86.39 10.4
    -6 1 -1 90.09 10.6
    6 1 1 110.39 11.6
    -6 1 -1 119.89 12.1
    6 1 1 71.29 10.2
    6 1 1 103.79 10.9
    -6 1 -1 92.39 10.6
    -7 -1 -1 204.18 14.8
    -7 -1 -1 201.88 14.9
    7 -1 1 221.28 15.8
    7 -1 1 210.98 14.9
    7 -1 1 220.28 15.6
    -7 -1 -1 201.98 15.3
    7 1 1 228.58 15.9
    7 1 1 209.18 14.9
    -7 1 -1 229.78 15.9
    7 1 1 205.08 15.4
    -7 1 -1 220.18 15.4
    -7 1 -1 190.68 14.2
    8 -1 1 80.09 12.5
    -8 -1 -1 92.69 13
    -8 -1 -1 59.39 13
    -8 -1 -1 66.69 10.3
    8 -1 1 85.59 13.1
    8 -1 1 78.49 11.9
    -8 1 -1 73.09 11.7
    8 1 1 69.89 12.6
    8 1 1 102.09 13.7
    -8 1 -1 78.59 11.5
    8 1 1 88.89 13.7
    -8 1 -1 80.59 14.1
    -9 -1 -1 77.29 13.7
    9 -1 1 113.39 17.2
    9 -1 1 101.29 15.1
    9 -1 1 109.79 15.9
    -9 -1 -1 128.49 16.9
    -9 -1 -1 107.59 15.7
    9 1 1 143.59 18.1
    9 1 1 121.69 16.9
    -9 1 -1 120.99 17.4
    -9 1 -1 119.79 16.4
    9 1 1 86.99 13.9
    -9 1 -1 100.79 14.9
    10 -1 1 89.99 15.5
    -10 -1 -1 60.59 12.9
    10 -1 1 111.99 17.8
    -10 -1 -1 89.19 18.2
    -10 -1 -1 81.69 15
    10 1 1 116.69 17.9
    -10 1 -1 98.69 17.2
    10 1 1 92.39 17
    -10 1 -1 93.59 15.3
    -10 1 -1 113.99 18.5
    11 -1 1 43.1 18.4
    11 -1 1 37.9 16.4
    -11 -1 -1 37.8 15.7
    11 -1 1 -1.8 16.2
    -11 -1 -1 18.4 15.8
    -11 -1 -1 22.5 17.5
    -11 1 -1 1.5 12.2
    11 1 1 2.4 16.7
    11 1 1 50.99 18.5
    11 1 1 17 16.9
    -11 1 -1 33.9 17.5
    -11 1 -1 40.4 19.5
    12 -1 1 51.69 23.5
    -12 -1 -1 6 21.6
    -12 -1 -1 10 21.4
    -12 -1 -1 27.2 18.8
    12 -1 1 -1.1 20
    12 -1 1 -3.6 19
    -12 1 -1 30.3 18.7
    12 1 1 -8.3 18.8
    12 1 1 4.4 20.9
    -12 1 -1 1.9 21.9
    -12 1 -1 32.1 20.1
    12 1 1 -5.5 20.4
    -12 -2 1 36.8 22.7
    12 -2 -1 89.49 23.5
    -12 -2 1 82.29 22.6
    12 -2 -1 51.29 25
    12 -2 -1 35.8 20.6
    -12 -2 1 85.19 22.8
    12 2 -1 90.89 22.2
    12 2 -1 78.59 23.1
    -12 2 1 77.99 21.3
    12 2 -1 70.49 23
    -12 2 1 75.39 24.1
    -12 2 1 45.1 19.4
    11 -2 -1 41.5 17.7
    -11 -2 1 15 13.5
    -11 -2 1 40.8 17.4
    11 -2 -1 3.5 18.2
    11 -2 -1 20.4 16.6
    -11 -2 1 -1.2 18.1
    11 2 -1 27 17.3
    -11 2 1 18 14.5
    -11 2 1 57.69 18.2
    11 2 -1 7.5 16.3
    11 2 -1 4.5 14.6
    -11 2 1 23.4 16.9
    -10 -2 1 187.18 21.6
    10 -2 -1 100.29 17.8
    10 -2 -1 91.49 16.6
    10 -2 -1 121.09 19.2
    -10 -2 1 105.99 17.3
    -10 -2 1 114.59 17.8
    -10 2 1 112.19 17.7
    10 2 -1 121.99 17.9
    -10 2 1 124.49 19.2
    10 2 -1 120.99 17
    -10 2 1 112.49 17
    -9 -2 1 153.38 18.6
    9 -2 -1 118.59 16.7
    -9 -2 1 160.68 18.8
    9 -2 -1 126.39 16.8
    -9 -2 1 133.59 17.3
    9 -2 -1 132.29 16.8
    9 2 -1 157.28 18.9
    -9 2 1 126.29 22.2
    9 2 -1 126.09 15.2
    -9 2 1 129.99 17.4
    -9 2 1 151.48 18.2
    9 2 -1 138.29 17.9
    -8 -2 1 35.7 19.5
    -8 -2 1 68.99 13.3
    8 -2 -1 67.79 12.2
    8 -2 -1 36.3 9.9
    8 -2 -1 85.49 13.9
    8 2 -1 57.09 10.9
    8 2 -1 64.79 12.3
    8 2 -1 64.69 12.7
    -8 2 1 67.39 12.4
    -8 2 1 58.79 12.3
    -8 2 1 40 10
    -7 -2 1 131.29 14.4
    7 -2 -1 112.69 13.8
    -7 -2 1 132.59 13
    -7 -2 1 114.69 13
    7 -2 -1 105.09 13.7
    7 -2 -1 106.39 13.6
    7 2 -1 134.39 13.6
    -7 2 1 104.69 13.3
    -7 2 1 113.39 13.7
    7 2 -1 123.99 13.7
    7 2 -1 131.39 13.1
    -7 2 1 150.98 13.1
    6 -2 -1 514.65 20.7
    -6 -2 1 520.15 20.6
    6 -2 -1 539.45 20.9
    6 -2 -1 513.55 20.9
    -6 -2 1 537.65 21.2
    -6 -2 1 537.25 20.9
    -6 2 1 520.85 20.9
    -6 2 1 495.55 20.7
    6 2 -1 499.85 20.7
    6 2 -1 520.85 20.6
    -6 2 1 530.75 20.3
    6 2 -1 461.25 19.9
    -5 -2 1 288.97 14
    -5 -2 1 291.57 14.1
    5 -2 -1 290.47 14.4
    -5 -2 1 294.67 14.3
    5 -2 -1 285.47 14.2
    5 -2 -1 307.07 14.5
    5 2 -1 288.97 13.8
    -5 2 1 296.67 14.2
    -5 2 1 291.47 14.2
    5 2 -1 301.17 14.4
    5 2 -1 296.77 14
    -5 2 1 290.47 13.6
    -4 -2 1 59.59 7.5
    4 -2 -1 55.89 7.1
    4 -2 -1 51.59 7.2
    -4 -2 1 54.79 7.3
    4 -2 -1 56.89 6.9
    -4 -2 1 59.89 7
    4 2 -1 49.7 6.7
    4 2 -1 53.69 7
    -4 2 1 47.1 6.2
    4 2 -1 54.39 7.1
    -4 2 1 66.79 7.5
    -4 2 1 50.89 6.3
    3 -2 -1 -0.5 2.8
    3 -2 -1 -2.2 3.1
    -3 -2 1 -3.1 3.2
    3 -2 -1 0 3.2
    -3 -2 1 0.3 2.9
    -3 -2 1 2.2 3.3
    -3 2 1 0.4 3.7
    -3 2 1 -2.4 2.9
    3 2 -1 0.2 2.9
    3 2 -1 -1.1 2.9
    3 2 -1 -1 2.9
    -3 2 1 -0.2 2.9
    -2 -2 1 638.64 17.6
    2 -2 -1 645.54 17.8
    2 -2 -1 642.84 17.8
    -2 -2 1 664.83 17.7
    2 -2 -1 619.14 17.8
    -2 2 1 669.43 17.9
    -2 2 1 639.44 17.9
    -2 2 1 617.54 17.4
    2 2 -1 631.44 17.6
    2 2 -1 659.13 17.2
    -1 -2 1 339.07 9.6
    1 -2 -1 341.27 10.2
    1 -2 -1 330.67 10.1
    -1 -2 1 340.37 9.7
    -1 -2 1 337.07 9.7
    1 -2 -1 334.07 10.2
    -1 2 1 329.17 10.2
    1 2 -1 345.07 8.7
    1 2 -1 340.07 9.6
    -1 2 1 328.57 9.8
    1 2 -1 345.47 9.9
    1 2 -1 343.17 8.9
    -1 2 1 329.47 10.2
    0 -2 1 1055.19 24.5
    0 -2 -1 1081.99 25.6
    0 -2 -1 1067.39 25.2
    0 -2 1 1055.79 24.1
    0 -2 1 1053.69 24.1
    0 -2 -1 1054.29 25.4
    0 -2 -1 1061.19 25.4
    0 -2 1 1041.8 24.5
    0 2 1 1051.19 25.5
    0 2 -1 1069.49 24.6
    0 2 1 977 24.9
    0 2 1 1073.49 25.4
    0 2 1 1032.9 25
    1 -2 1 1409.06 35.3
    -1 -2 -1 1544.95 36.6
    -1 -2 -1 1618.34 36.6
    1 -2 1 1594.64 35.6
    1 -2 1 1532.65 35.7
    1 2 1 1555.94 36.6
    1 2 1 1577.64 36.2
    -1 2 -1 1542.35 35.7
    -1 2 -1 1440.56 34.3
    -1 2 -1 1532.75 34.3
    -1 2 -1 1545.65 35.5
    2 -2 1 851.51 22.9
    -2 -2 -1 923.41 23.9
    2 -2 1 914.71 23.2
    -2 -2 -1 910.61 23.6
    2 -2 1 915.01 23.2
    -2 -2 -1 947.11 24.1
    2 2 1 908.01 24
    -2 2 -1 878.51 22.3
    2 2 1 929.21 23.7
    -2 2 -1 914.41 23.2
    2 2 1 892.51 23.5
    -2 2 -1 897.91 23
    -3 -2 -1 5.1 3.2
    -3 -2 -1 8 3.6
    -3 -2 -1 10.4 4.2
    3 -2 1 5.8 3.5
    3 -2 1 10.9 3.5
    3 -2 1 4.8 3.6
    -3 2 -1 11.2 3.7
    3 2 1 7.9 3.6
    3 2 1 9.9 4
    3 2 1 6.5 3.8
    -3 2 -1 13 3.8
    -3 2 -1 7.4 3.3
    4 -2 1 63.79 7.4
    -4 -2 -1 84.19 8
    -4 -2 -1 60.19 7.5
    4 -2 1 61.19 7.4
    -4 -2 -1 75.39 8
    4 -2 1 78.79 7.6
    4 2 1 71.39 7.9
    -4 2 -1 61.89 7.2
    -4 2 -1 74.89 6.8
    4 2 1 69.19 7.5
    4 2 1 83.59 8.1
    -4 2 -1 74.59 7.6
    -5 -2 -1 1.9 5.4
    -5 -2 -1 4.6 5.3
    5 -2 1 -10 4.3
    5 -2 1 -3.1 5.4
    -5 -2 -1 9.6 5.1
    5 -2 1 -0.7 5.2
    -5 2 -1 2.4 4.8
    -5 2 -1 8.1 5.8
    -5 2 -1 -1.8 4.5
    5 2 1 1.9 4.8
    5 2 1 6.4 5.7
    5 2 1 -0.7 5
    6 -2 1 19.4 7.3
    -6 -2 -1 18.7 7.8
    -6 -2 -1 29 8.1
    6 -2 1 21.9 7.8
    -6 -2 -1 16.9 7.8
    6 -2 1 23.2 6.3
    -6 2 -1 29.6 8
    -6 2 -1 13.9 6.8
    6 2 1 19.1 7.9
    -6 2 -1 21.5 7.2
    6 2 1 23.2 7.8
    6 2 1 15.9 6.6
    7 -2 1 99.99 12.9
    -7 -2 -1 42.4 8.6
    7 -2 1 42.6 9.8
    7 -2 1 73.69 10.6
    -7 -2 -1 65.79 11.6
    -7 -2 -1 73.99 11.5
    -7 2 -1 65.19 11.1
    -7 2 -1 43.3 9.8
    7 2 1 76.49 11.2
    7 2 1 45 9.2
    7 2 1 75.39 11.3
    -7 2 -1 64.69 10.3
    8 -2 1 150.18 16.8
    -8 -2 -1 146.89 15.8
    -8 -2 -1 142.99 16.9
    8 -2 1 154.88 16.9
    8 -2 1 163.38 16.5
    -8 2 -1 133.49 15.6
    8 2 1 157.78 16.5
    -8 2 -1 131.09 15.3
    -8 2 -1 168.18 16.7
    8 2 1 147.19 16.5
    8 2 1 157.48 17.2
    9 -2 1 26.8 13.7
    -9 -2 -1 6.6 13.3
    -9 -2 -1 8.8 10.4
    -9 -2 -1 16.2 11.7
    9 -2 1 -9.5 10.4
    9 -2 1 26.8 11.6
    9 2 1 13.2 11.9
    -9 2 -1 10 12.3
    -9 2 -1 33.2 12.1
    -9 2 -1 4.1 11.4
    9 2 1 22.4 12
    9 2 1 18.9 11.8
    10 -2 1 52.09 14.6
    10 -2 1 78.69 16.9
    -10 -2 -1 76.89 14.9
    10 -2 1 72.89 16.7
    -10 -2 -1 53.49 17
    -10 -2 -1 80.09 15.7
    -10 2 -1 67.49 17.5
    10 2 1 72.59 16.7
    -10 2 -1 48.9 14.9
    10 2 1 48.4 13.5
    -10 2 -1 74.59 14.6
    -11 -2 -1 17.9 16
    11 -2 1 23.4 16.3
    11 -2 1 5.7 17.8
    -11 -2 -1 15.3 16.9
    -11 -2 -1 -9 23.2
    11 -2 1 16 15.4
    -11 2 -1 45.7 19.3
    -11 2 -1 -0.9 15.1
    11 2 1 16 18
    -11 2 -1 7.4 15.2
    11 2 1 29.9 15.3
    -12 -2 -1 39.6 19.5
    -12 -2 -1 70.29 24.2
    12 -2 1 44.9 22.9
    12 -2 1 30.1 21.1
    -12 -2 -1 16.1 23.4
    12 -2 1 85.99 26.5
    12 2 1 15.5 21
    12 2 1 48.5 23.2
    -12 2 -1 59.09 21.3
    12 2 1 65.39 22.1
    -12 2 -1 -1 19.4
    -12 2 -1 41.5 23.5
    -12 -3 1 31.8 26.7
    12 -3 -1 -0.5 22.2
    12 -3 -1 11.5 25.2
    12 -3 -1 17.1 21.9
    -12 -3 1 33.2 22.9
    -12 3 1 7.2 20
    -12 3 1 15.3 20
    12 3 -1 -40.1 16.8
    12 3 -1 -22.6 25.9
    12 3 -1 0.4 22.1
    -12 3 1 13.7 24
    -11 -3 1 5.7 18.7
    -11 -3 1 29.4 16
    -11 -3 1 51.39 16.7
    11 -3 -1 29.9 18.7
    11 -3 -1 26.9 19.2
    11 -3 -1 2.2 16.7
    -11 3 1 -3.8 13.7
    -11 3 1 36.3 16.5
    11 3 -1 15.1 13.5
    11 3 -1 3.2 17.4
    11 3 -1 1.4 17.7
    -11 3 1 7 19.9
    10 -3 -1 9.5 14.6
    -10 -3 1 16.8 16.2
    10 -3 -1 10.5 21.3
    -10 -3 1 18.1 12.2
    -10 -3 1 -1.1 12.6
    10 -3 -1 19.3 14.4
    10 3 -1 -13.6 11
    -10 3 1 -10.7 13.2
    -10 3 1 26.6 14.6
    -10 3 1 17.3 15.9
    10 3 -1 16.7 15.1
    9 -3 -1 0.2 13.2
    -9 -3 1 7.9 13.2
    9 -3 -1 17.6 12.2
    9 -3 -1 11.9 11.9
    -9 -3 1 5 10.6
    -9 -3 1 3.1 11
    9 3 -1 15.8 12.3
    -9 3 1 13.3 11.7
    9 3 -1 18.2 12.2
    -9 3 1 -10.8 10.9
    -9 3 1 36.6 14.7
    8 -3 -1 249.58 19.9
    -8 -3 1 247.38 20.2
    8 -3 -1 198.28 24.3
    -8 -3 1 244.08 19.5
    -8 -3 1 247.08 18.5
    8 -3 -1 212.98 21.2
    -8 3 1 246.98 18.2
    8 3 -1 251.47 19.1
    8 3 -1 237.78 18.6
    -8 3 1 244.08 19.3
    8 3 -1 257.27 19.2
    7 -3 -1 288.27 18.3
    -7 -3 1 274.07 18.3
    -7 -3 1 304.57 18
    -7 -3 1 296.27 18.8
    7 -3 -1 265.77 18.4
    7 -3 -1 288.27 18.5
    7 3 -1 292.57 17.9
    -7 3 1 284.57 16.9
    -7 3 1 321.27 19.1
    7 3 -1 284.27 18
    7 3 -1 304.17 18
    -7 3 1 260.77 18
    6 -3 -1 992.1 32.1
    6 -3 -1 986.5 31.6
    -6 -3 1 985.9 31.8
    -6 -3 1 961.5 31.4
    -6 -3 1 999.5 31.7
    6 -3 -1 943.51 31.1
    6 3 -1 1007.8 31.6
    6 3 -1 976.3 31.7
    -6 3 1 946.61 31.3
    -6 3 1 988.4 30.8
    6 3 -1 1005.6 31.2
    -6 3 1 997.9 31.9
    -5 -3 1 -2.2 5.7
    -5 -3 1 -2.2 5.8
    5 -3 -1 4 5.6
    5 -3 -1 -0.1 5.4
    -5 -3 1 5.1 5.1
    5 -3 -1 0.9 6
    5 3 -1 4.4 5.7
    -5 3 1 -0.4 4.9
    5 3 -1 -0.4 5.5
    -5 3 1 3.6 5
    5 3 -1 8.5 5.7
    -5 3 1 0.6 5.8
    4 -3 -1 107.49 9.1
    -4 -3 1 103.29 8.7
    4 -3 -1 111.89 9
    -4 -3 1 120.79 9.2
    -4 -3 1 95.09 8.9
    4 -3 -1 96.19 8.4
    4 3 -1 107.49 9.3
    -4 3 1 86.79 7.6
    4 3 -1 114.09 8.6
    -4 3 1 115.99 9.2
    -4 3 1 108.69 9.2
    4 3 -1 106.09 8.6
    -3 -3 1 1129.69 29.7
    -3 -3 1 1112.39 29.5
    3 -3 -1 1017.8 29.5
    3 -3 -1 1110.79 29.7
    3 -3 -1 1168.38 29.9
    -3 -3 1 1028.8 30.6
    -3 3 1 1118.19 29.5
    3 3 -1 1143.69 28.8
    3 3 -1 1059.99 31.1
    -3 3 1 1099.59 28.8
    -3 3 1 1083.69 29.6
    3 3 -1 1124.59 29.6
    2 -3 -1 152.38 7.7
    2 -3 -1 164.48 8
    2 -3 -1 151.08 8.1
    -2 -3 1 156.48 7.5
    -2 -3 1 147.99 7.5
    -2 -3 1 151.88 7.5
    2 3 -1 154.68 7.8
    -2 3 1 161.78 8
    2 3 -1 141.69 9.1
    -2 3 1 158.58 7.9
    -2 3 1 145.19 6.9
    2 3 -1 156.28 6.6
    1 -3 -1 468.65 13.9
    -1 -3 1 462.55 13
    -1 -3 1 453.85 13
    -1 -3 1 465.25 13.2
    1 -3 -1 461.45 13.8
    1 -3 -1 469.85 13.7
    -1 3 1 444.26 12.7
    -1 3 1 478.75 13.9
    -1 3 1 451.55 12.8
    1 3 -1 414.56 11.1
    1 3 -1 462.15 13
    1 3 -1 450.95 11.2
    1 3 -1 453.55 13.3
    -1 3 1 460.55 13.8
    0 -3 1 719.13 18
    0 -3 -1 690.43 19
    0 -3 -1 725.23 19
    0 -3 1 729.83 18.3
    0 -3 -1 712.63 19.1
    0 -3 1 737.43 18.2
    0 -3 1 740.73 18
    0 3 1 724.23 18.2
    0 3 1 714.63 19.2
    0 3 1 744.43 19.1
    0 3 -1 716.83 18.3
    0 3 -1 642.54 18.9
    0 3 1 693.73 18.1
    -1 -3 -1 1831.02 45
    1 -3 1 1837.02 42.6
    1 -3 1 1804.42 42.4
    -1 -3 -1 1807.42 43.7
    -1 -3 -1 1823.12 43.7
    1 -3 1 1812.42 42.4
    1 3 1 1816.92 43.8
    1 3 1 1815.12 42.7
    -1 3 -1 1829.32 42.5
    -1 3 -1 1819.72 42.5
    1 3 1 1865.11 42.6
    2 -3 1 495.25 15
    -2 -3 -1 508.75 16
    -2 -3 -1 488.45 15.9
    2 -3 1 512.25 14.9
    -2 -3 -1 526.05 16.1
    2 -3 1 507.25 15
    -2 3 -1 486.25 13.2
    2 3 1 488.35 15.9
    -2 3 -1 514.15 15
    2 3 1 502.45 16
    -2 3 -1 511.95 14.9
    2 3 1 523.25 15.4
    -3 -3 -1 4.9 4.4
    -3 -3 -1 1.6 4.2
    3 -3 1 3.2 3.5
    3 -3 1 5.4 3.9
    -3 -3 -1 3 3.8
    3 -3 1 0.9 3.7
    -3 3 -1 7.1 3.9
    3 3 1 4.9 4
    -3 3 -1 3.1 3.9
    3 3 1 2.9 4
    3 3 1 1.6 3.8
    -3 3 -1 4.2 2.9
    4 -3 1 146.79 9.6
    4 -3 1 157.58 10.2
    4 -3 1 172.78 9.9
    -4 -3 -1 167.68 10.6
    -4 -3 -1 167.88 10.7
    -4 -3 -1 151.18 10.4
    -4 3 -1 162.98 10.1
    -4 3 -1 157.48 10
    -4 3 -1 145.19 8.7
    4 3 1 157.48 10.4
    4 3 1 153.38 10.5
    4 3 1 155.38 10.2
    -5 -3 -1 31.1 7.8
    -5 -3 -1 34.7 7.8
    5 -3 1 28.8 6.7
    5 -3 1 35 7.8
    -5 -3 -1 28.9 7.1
    5 -3 1 25.5 6.5
    5 3 1 27.7 7.6
    5 3 1 30.6 7.4
    -5 3 -1 36.2 7.3
    5 3 1 33.9 7.3
    -5 3 -1 27.8 6.2
    -5 3 -1 23.6 7.3
    -6 -3 -1 308.67 16.8
    -6 -3 -1 303.57 17.1
    6 -3 1 299.47 16.6
    6 -3 1 282.47 16.3
    -6 -3 -1 315.17 17.2
    6 -3 1 298.67 16
    -6 3 -1 284.77 14.9
    6 3 1 292.07 16.4
    6 3 1 285.37 16.3
    -6 3 -1 312.87 16.6
    -6 3 -1 286.97 16.2
    6 3 1 283.57 16.6
    7 -3 1 99.09 13.2
    -7 -3 -1 90.79 12.8
    -7 -3 -1 85.19 12.6
    7 -3 1 107.29 13.4
    -7 -3 -1 109.39 13.9
    7 -3 1 96.29 12.7
    7 3 1 71.19 10.9
    -7 3 -1 98.39 12.4
    7 3 1 112.09 14
    -7 3 -1 119.29 14.2
    -7 3 -1 85.99 11.8
    7 3 1 75.29 10.6
    8 -3 1 336.57 20.9
    -8 -3 -1 358.06 21.7
    -8 -3 -1 370.66 21.8
    8 -3 1 362.46 22.7
    -8 -3 -1 392.96 23.6
    8 3 1 382.16 21.9
    8 3 1 366.56 21.8
    -8 3 -1 352.96 20.4
    -8 3 -1 348.27 21.4
    8 3 1 353.76 22
    -8 3 -1 366.56 22.1
    9 -3 1 196.78 22.4
    -9 -3 -1 208.58 23
    -9 -3 -1 173.08 20.4
    9 -3 1 182.88 20.8
    9 -3 1 200.78 20
    -9 -3 -1 204.58 20.1
    -9 3 -1 182.78 20.5
    9 3 1 193.88 20.5
    9 3 1 194.98 21
    -9 3 -1 184.68 19.6
    9 3 1 194.28 20.3
    10 -3 1 254.67 26.7
    -10 -3 -1 279.57 25.7
    -10 -3 -1 265.77 25
    10 -3 1 217.58 23.7
    10 -3 1 286.07 32.3
    -10 -3 -1 311.87 28.3
    10 3 1 158.48 32.3
    -10 3 -1 257.57 28.1
    10 3 1 196.28 24.8
    10 3 1 284.27 25.2
    -10 3 -1 276.67 27.6
    -10 3 -1 258.57 23.2
    -11 -3 -1 14.6 19.4
    11 -3 1 30.6 20.9
    -11 -3 -1 19.4 19.2
    -11 -3 -1 13 17.2
    11 -3 1 36.1 19.1
    11 -3 1 11.2 17.1
    11 3 1 18.1 17.7
    -11 3 -1 57.19 21.3
    11 3 1 19 17.3
    -11 3 -1 18 16.5
    -11 3 -1 44.1 16.4
    11 3 1 51.89 19.3
    12 -3 1 -12.2 20.5
    -12 -3 -1 25.9 26
    -12 -3 -1 45.7 42.1
    12 -3 1 47.6 24.2
    -12 -3 -1 -8.3 21.4
    12 -3 1 11.4 26.9
    12 3 1 -15 21.1
    -12 3 -1 2.8 21
    -12 3 -1 8.4 20.5
    12 3 1 48.7 21.5
    -12 3 -1 -19.1 23.2
    -11 -4 1 82.99 23.2
    11 -4 -1 88.19 21.8
    -11 -4 1 114.99 23.3
    11 -4 -1 51.29 20.1
    11 -4 -1 91.99 24.7
    -11 -4 1 37.7 17.4
    11 4 -1 117.79 22.2
    11 4 -1 50.59 17.2
    -11 4 1 52.99 18.3
    -11 4 1 30 16.2
    -11 4 1 18.6 20.4
    11 4 -1 90.39 20.7
    10 -4 -1 39.7 17.8
    -10 -4 1 64.29 18.7
    -10 -4 1 41.8 14.7
    10 -4 -1 10.8 14.9
    10 -4 -1 53.69 25.8
    -10 -4 1 44.5 17.1
    -10 4 1 14.4 13.6
    10 4 -1 30.4 15.7
    -10 4 1 52.49 18.9
    -10 4 1 44.1 14.6
    10 4 -1 69.69 17.2
    9 -4 -1 112.19 17.4
    9 -4 -1 137.19 18.6
    -9 -4 1 165.78 18.8
    -9 -4 1 134.39 17.6
    -9 -4 1 141.49 17.4
    9 -4 -1 130.99 18.2
    -9 4 1 148.29 18.9
    9 4 -1 171.38 19.9
    -9 4 1 163.28 21.2
    9 4 -1 182.68 20.5
    8 -4 -1 225.98 21
    -8 -4 1 188.18 17.5
    -8 -4 1 199.38 20.7
    -8 -4 1 208.98 18.6
    8 -4 -1 251.87 20.1
    8 -4 -1 180.88 20
    8 4 -1 211.48 18.6
    8 4 -1 251.27 19.7
    -8 4 1 242.88 21.1
    -8 4 1 219.98 19.9
    -8 4 1 204.18 17.9
    -7 -4 1 56.49 12.8
    7 -4 -1 59.39 11.8
    7 -4 -1 86.79 14.2
    7 -4 -1 89.99 13.5
    -7 -4 1 77.09 12.7
    -7 -4 1 71.99 13.2
    7 4 -1 69.69 11.9
    -7 4 1 48.8 18.6
    7 4 -1 73.39 12.5
    -7 4 1 59.09 10.9
    7 4 -1 69.29 11.8
    -7 4 1 70.89 12.5
    6 -4 -1 99.39 12.7
    6 -4 -1 107.69 14.2
    -6 -4 1 97.79 11.7
    6 -4 -1 108.89 12.6
    -6 -4 1 71.19 10.8
    -6 -4 1 89.39 11.9
    6 4 -1 104.59 12.6
    6 4 -1 99.79 12.7
    -6 4 1 124.09 13.1
    -6 4 1 99.29 12
    -6 4 1 103.99 13
    6 4 -1 98.59 12
    -5 -4 1 232.68 13.7
    -5 -4 1 237.08 14.3
    5 -4 -1 225.88 14.6
    5 -4 -1 223.58 13.8
    -5 -4 1 228.58 22.7
    5 -4 -1 225.88 13.9
    -5 4 1 231.28 12.9
    -5 4 1 238.18 14.2
    -5 4 1 218.98 13.7
    5 4 -1 230.38 13.6
    5 4 -1 222.58 14.2
    5 4 -1 245.08 13.3
    4 -4 -1 716.93 23.1
    4 -4 -1 704.83 23.7
    4 -4 -1 681.93 23.1
    -4 -4 1 696.23 23
    -4 -4 1 737.53 23.3
    -4 -4 1 744.33 26.7
    4 4 -1 710.43 23
    -4 4 1 712.43 23.3
    -4 4 1 716.53 23.2
    4 4 -1 761.82 22.2
    4 4 -1 701.13 23.3
    -4 4 1 692.63 21.6
    -3 -4 1 2575.14 61.39
    3 -4 -1 2358.46 61.39
    -3 -4 1 2613.34 61.09
    3 -4 -1 2529.25 61.49
    3 -4 -1 2532.65 61.29
    -3 -4 1 2552.34 61.59
    3 4 -1 2607.74 59.49
    3 4 -1 2474.25 61.09
    -3 4 1 2568.24 61.39
    -3 4 1 2478.15 59.59
    -3 4 1 2501.35 61.39
    -2 -4 1 1513.85 37.7
    2 -4 -1 1482.25 38
    2 -4 -1 1435.86 37.5
    2 -4 -1 1502.45 38.1
    -2 -4 1 1516.45 37.2
    -2 -4 1 1507.95 37.5
    2 4 -1 1491.05 37.5
    -2 4 1 1480.95 37.7
    2 4 -1 1468.35 37
    2 4 -1 1499.05 35
    2 4 -1 1510.15 34.7
    -2 4 1 1433.66 35.9
    -2 4 1 1493.15 37.9
    1 -4 -1 445.06 14.7
    1 -4 -1 432.96 14.4
    -1 -4 1 454.05 14.1
    -1 -4 1 439.26 13.9
    1 -4 -1 464.05 14.8
    -1 4 1 439.06 14.6
    -1 4 1 449.66 12.9
    1 4 -1 443.16 14.1
    -1 4 1 446.86 12.8
    -1 4 1 459.95 14.7
    0 -4 1 320.57 10.7
    0 -4 -1 307.57 11.5
    0 -4 1 282.17 10.4
    0 -4 1 287.77 10.5
    0 -4 -1 319.37 11.5
    0 -4 -1 333.87 11.8
    0 -4 1 316.47 10.6
    0 4 1 295.67 9.7
    0 4 1 329.27 11.7
    0 4 1 300.17 9.6
    0 4 1 301.87 11.6
    0 4 -1 293.67 10.7
    0 4 -1 317.07 10.7
    -1 -4 -1 52.89 6.7
    -1 -4 -1 51.59 6.9
    1 -4 1 45.7 5.2
    1 -4 1 48.1 5.2
    1 4 1 48.8 5.1
    -1 4 -1 49.8 5.6
    -1 4 -1 58.29 5.6
    1 4 1 53.59 6
    1 4 1 49 4.6
    2 -4 1 256.67 10.7
    -2 -4 -1 309.97 12.5
    -2 -4 -1 276.77 12
    2 -4 1 240.88 10.7
    -2 -4 -1 259.17 11.7
    2 -4 1 271.27 10.6
    2 4 1 253.17 11.8
    -2 4 -1 264.27 10.7
    -2 4 -1 291.97 11.1
    2 4 1 265.07 10
    2 4 1 300.97 11.1
    -3 -4 -1 228.48 11.8
    3 -4 1 227.98 10.7
    3 -4 1 229.18 10.8
    3 -4 1 202.68 10.8
    -3 -4 -1 242.38 11.9
    -3 -4 -1 221.48 11.7
    -3 4 -1 248.88 11.1
    -3 4 -1 227.08 10.8
    3 4 1 222.08 11.9
    -3 4 -1 224.18 8.4
    3 4 1 241.08 11.1
    3 4 1 230.08 12.1
    -4 -4 -1 867.21 27
    -4 -4 -1 874.01 27
    -4 -4 -1 895.51 27.7
    4 -4 1 873.71 26.5
    4 -4 1 896.91 26.3
    4 -4 1 866.51 26.3
    -4 4 -1 876.81 26.2
    -4 4 -1 854.31 26.3
    4 4 1 853.91 25.9
    4 4 1 867.11 26.7
    -4 4 -1 882.31 24.1
    4 4 1 859.51 27.3
    5 -4 1 1633.24 44
    -5 -4 -1 1656.53 45.3
    -5 -4 -1 1728.13 46.1
    5 -4 1 1590.44 44.7
    5 -4 1 1551.44 44.2
    -5 -4 -1 1580.14 44.7
    5 4 1 1611.84 44.2
    5 4 1 1657.63 45.6
    -5 4 -1 1641.34 44.4
    -5 4 -1 1614.14 41.8
    -5 4 -1 1661.43 44.7
    5 4 1 1588.94 44.5
    -6 -4 -1 83.19 11.3
    -6 -4 -1 71.89 11.4
    6 -4 1 78.49 11.3
    -6 -4 -1 66.69 9.8
    6 -4 1 81.09 11.1
    6 -4 1 73.09 11.4
    -6 4 -1 56.49 9.5
    6 4 1 69.59 10.2
    6 4 1 68.99 10.6
    6 4 1 98.39 12.1
    -6 4 -1 75.89 10.6
    -6 4 -1 86.89 9.9
    7 -4 1 194.78 16.3
    -7 -4 -1 190.98 17.9
    7 -4 1 200.88 17.2
    -7 -4 -1 218.68 17.1
    7 -4 1 262.87 18.5
    -7 4 -1 218.48 16.9
    -7 4 -1 199.48 16.9
    7 4 1 216.48 17.6
    -7 4 -1 194.18 15
    7 4 1 222.78 18
    7 4 1 182.28 17
    8 -4 1 62.39 12.4
    8 -4 1 75.09 12.8
    8 -4 1 54.89 14.1
    -8 -4 -1 68.19 14.5
    -8 -4 -1 42.1 12
    -8 -4 -1 53.19 13.5
    -8 4 -1 71.49 14
    8 4 1 53.69 13.9
    -8 4 -1 61.79 11.5
    -8 4 -1 62.79 12.7
    8 4 1 52.39 13.6
    -9 -4 -1 11.9 12.7
    9 -4 1 24.9 14.5
    9 -4 1 10.3 12.3
    -9 -4 -1 19.5 10.8
    -9 -4 -1 -6.5 14.4
    9 -4 1 34.5 13.8
    -9 4 -1 26.8 15.6
    -9 4 -1 26.9 12.2
    9 4 1 -1 12
    -9 4 -1 -6.7 11
    9 4 1 25.4 13.7
    -10 -4 -1 40.4 17.2
    10 -4 1 24.6 14.4
    -10 -4 -1 58.49 18.9
    10 -4 1 59.89 19
    10 -4 1 63.99 18.5
    -10 -4 -1 8.1 13.8
    10 4 1 42.1 15.8
    -10 4 -1 22.3 14.3
    10 4 1 55.89 16.6
    -10 4 -1 45.3 17.4
    -10 4 -1 61.79 19.1
    10 4 1 14.4 18.3
    -11 -4 -1 50.69 22.5
    11 -4 1 39.9 21.3
    -11 -4 -1 43.4 20
    11 -4 1 51.19 21.3
    11 -4 1 39.7 18.3
    -11 -4 -1 51.49 22.5
    11 4 1 35.7 21.1
    -11 4 -1 58.19 19.4
    -11 4 -1 66.29 18.7
    11 4 1 44.6 19.7
    -11 4 -1 27.9 20.9
    11 4 1 98.89 22.2
    -11 -5 1 46.2 25.9
    11 -5 -1 21.1 24.4
    -11 -5 1 16.8 23.3
    11 -5 -1 -10 22.5
    -11 -5 1 31.8 24.9
    11 -5 -1 51.19 25.9
    -11 5 1 -7.3 17.8
    11 5 -1 8.8 20.7
    -11 5 1 35.2 20.3
    -11 5 1 50.99 26.7
    11 5 -1 -1.4 20
    -10 -5 1 -21 17.4
    10 -5 -1 25.3 16.8
    -10 -5 1 15.5 18.9
    -10 -5 1 -5.3 14.8
    10 -5 -1 22.6 17.9
    10 -5 -1 2.1 19.9
    -10 5 1 18.1 18.8
    -10 5 1 7.6 19.1
    10 5 -1 5.1 15.3
    10 5 -1 10.2 17.3
    -10 5 1 2.8 15.1
    -9 -5 1 68.79 15.2
    -9 -5 1 69.09 17.2
    9 -5 -1 72.99 16.5
    9 -5 -1 52.69 17.5
    -9 -5 1 50.69 18.3
    9 -5 -1 34.4 17.4
    9 5 -1 55.79 15.4
    -9 5 1 108.79 19.1
    9 5 -1 66.09 15.8
    9 5 -1 63.09 16
    -9 5 1 40.3 17.5
    -9 5 1 51.49 14.7
    -8 -5 1 77.99 13.7
    -8 -5 1 73.89 16
    8 -5 -1 62.39 13.7
    8 -5 -1 59.99 14.3
    -8 -5 1 80.99 15.1
    8 -5 -1 73.09 16.2
    -8 5 1 62.89 12.2
    8 5 -1 84.99 15.3
    -8 5 1 73.79 15.2
    8 5 -1 100.29 14.8
    -8 5 1 70.59 14.5
    7 -5 -1 189.28 18
    -7 -5 1 220.28 17.2
    -7 -5 1 216.68 18.9
    -7 -5 1 217.98 19.5
    7 -5 -1 204.48 18.9
    7 5 -1 227.08 17.8
    7 5 -1 225.78 17.4
    7 5 -1 212.38 17.7
    -7 5 1 190.78 18.6
    -7 5 1 237.88 16.4
    -7 5 1 223.38 18.8
    6 -5 -1 38.7 9.9
    -6 -5 1 22.1 8.8
    6 -5 -1 17.4 9.8
    -6 -5 1 44.1 10.4
    6 -5 -1 40.7 11.5
    -6 -5 1 28.2 10.5
    6 5 -1 28.9 8.8
    -6 5 1 34.3 9.9
    -6 5 1 34.1 8.2
    6 5 -1 35.3 10
    -6 5 1 45.3 10.4
    5 -5 -1 363.56 18
    -5 -5 1 410.16 19.4
    5 -5 -1 391.56 19.6
    5 -5 -1 400.76 18.9
    -5 -5 1 406.16 18.3
    -5 -5 1 428.86 19.3
    5 5 -1 394.06 16.6
    -5 5 1 363.26 18.6
    5 5 -1 390.26 18.4
    -5 5 1 391.36 18.5
    5 5 -1 394.66 18.7
    -5 5 1 386.66 16
    4 -5 -1 331.87 15.9
    4 -5 -1 338.77 16.7
    -4 -5 1 324.27 15.4
    -4 -5 1 331.07 16.1
    4 -5 -1 296.77 15.4
    -4 -5 1 327.77 15.9
    -4 5 1 311.07 15.8
    -4 5 1 324.17 15.6
    4 5 -1 339.97 13.5
    4 5 -1 337.67 16
    -4 5 1 313.47 13.1
    -3 -5 1 6 5.3
    3 -5 -1 1.7 5.7
    3 -5 -1 2.1 5.7
    -3 -5 1 4.2 5.2
    3 -5 -1 -3.3 4.9
    -3 -5 1 0.8 4.8
    -3 5 1 8.7 4.3
    3 5 -1 9.8 5.5
    -3 5 1 7 4.9
    3 5 -1 5.6 3.9
    -3 5 1 2.2 3.6
    3 5 -1 5.3 5.2
    3 5 -1 9.2 3.4
    -3 5 1 1.3 6
    -2 -5 1 156.78 9.9
    2 -5 -1 176.98 10.6
    -2 -5 1 182.58 10.3
    2 -5 -1 168.88 10.4
    2 -5 -1 170.88 10.3
    -2 -5 1 181.28 10.1
    -2 5 1 166.48 7.3
    -2 5 1 164.18 10.3
    -2 5 1 162.18 7.2
    -2 5 1 167.68 10.6
    2 5 -1 161.08 10
    2 5 -1 165.88 9.8
    -1 -5 1 1.1 4.1
    1 -5 -1 6.1 4.6
    -1 -5 1 3.1 4.2
    -1 -5 1 3.4 3.9
    1 -5 -1 -1.7 4.7
    1 -5 -1 3.1 4.5
    1 5 -1 3.6 4.5
    -1 5 1 -1.9 4.2
    1 5 -1 3.4 3.9
    -1 5 1 4.7 2.6
    -1 5 1 -1.1 2.5
    -1 5 1 4.2 4.8
    0 -5 1 14.6 4.5
    0 -5 -1 18.4 5.3
    0 -5 1 15 4.8
    0 -5 -1 11 4.9
    0 -5 1 18.3 4.3
    0 5 1 13.4 3
    0 5 -1 13.2 4.4
    0 5 1 13.5 2.9
    0 5 1 10.1 4.7
    0 5 -1 11.5 4.8
    0 5 1 12.2 5.1
    -1 -5 -1 967.9 26.8
    -1 -5 -1 958.3 26.6
    1 -5 1 913.61 25.2
    1 -5 1 942.11 25.7
    -1 -5 -1 903.71 26.9
    1 -5 1 944.51 25.4
    -1 5 -1 915.71 25.5
    1 5 1 929.31 26.3
    1 5 1 939.11 23.5
    -1 5 -1 957.3 25.5
    1 5 1 913.61 23.2
    1 5 1 918.41 26.8
    2 -5 1 126.59 8.5
    2 -5 1 109.39 8.8
    -2 -5 -1 123.29 9.6
    -2 -5 -1 112.09 10
    2 -5 1 109.59 8.2
    -2 -5 -1 124.59 9.4
    -2 5 -1 118.89 8.5
    2 5 1 115.89 9.5
    2 5 1 124.99 7
    2 5 1 128.39 7.8
    -2 5 -1 121.59 8.5
    2 5 1 122.69 10
    -3 -5 -1 211.08 12.5
    3 -5 1 185.98 11.4
    3 -5 1 211.78 11.3
    -3 -5 -1 184.18 14.9
    -3 -5 -1 197.38 12.1
    3 -5 1 189.88 11
    3 5 1 179.78 9.2
    -3 5 -1 196.58 11.4
    3 5 1 203.28 12.5
    -3 5 -1 191.38 11.2
    3 5 1 200.88 10.7
    -4 -5 -1 28 8.2
    4 -5 1 28.5 7.5
    4 -5 1 44.3 7.6
    -4 -5 -1 24.1 7
    -4 -5 -1 30.6 7.7
    4 -5 1 42.5 8.2
    4 5 1 27.3 7.8
    -4 5 -1 25 6.3
    -4 5 -1 26.3 4.6
    4 5 1 43.3 8.5
    4 5 1 24.2 6.8
    -4 5 -1 40.8 7.8
    -5 -5 -1 129.49 13.2
    -5 -5 -1 124.19 13.9
    5 -5 1 121.89 13.5
    -5 -5 -1 116.09 12.3
    5 -5 1 101.09 11.7
    5 -5 1 109.69 12.2
    -5 5 -1 136.09 9.3
    5 5 1 145.69 13.7
    5 5 1 138.39 13.6
    -5 5 -1 115.39 12.2
    5 5 1 116.79 12.4
    -5 5 -1 104.79 12.6
    -6 -5 -1 21.7 8.8
    6 -5 1 19.9 8.8
    6 -5 1 20.3 9.5
    -6 -5 -1 13.7 9.5
    6 -5 1 11.1 9
    -6 -5 -1 13.2 9.6
    6 5 1 10.2 8.7
    6 5 1 17.3 8.7
    -6 5 -1 15.4 7
    -6 5 -1 18.3 8.1
    -6 5 -1 10.6 12.2
    6 5 1 14 9.1
    7 -5 1 173.58 18.6
    -7 -5 -1 169.58 18.3
    -7 -5 -1 186.58 19.2
    7 -5 1 172.68 17.3
    7 -5 1 113.39 14.3
    -7 -5 -1 165.78 16.9
    -7 5 -1 137.09 17
    -7 5 -1 162.48 14.4
    7 5 1 173.08 17.8
    7 5 1 173.78 17.1
    8 -5 1 32.4 12.4
    8 -5 1 24.2 13.9
    -8 -5 -1 54.19 14.4
    -8 -5 -1 33.9 12
    -8 -5 -1 45.1 15
    8 -5 1 57.19 16.1
    -8 5 -1 76.99 12.4
    -8 5 -1 37.1 14.4
    8 5 1 48.9 12.6
    -8 5 -1 45.2 13.6
    8 5 1 81.49 16.7
    -9 -5 -1 121.29 17.8
    9 -5 1 129.29 21
    9 -5 1 137.99 20
    9 -5 1 112.49 17.3
    -9 -5 -1 93.79 20.3
    -9 5 -1 128.09 16.6
    9 5 1 123.49 20
    9 5 1 97.79 17.5
    -9 5 -1 91.89 19.3
    -9 5 -1 135.09 19.8
    9 5 1 151.98 19.8
    10 -5 1 -18.6 17
    -10 -5 -1 -7.8 15.2
    10 -5 1 19.5 17.1
    -10 -5 -1 31 20.5
    -10 -5 -1 -6.7 16.3
    10 -5 1 1.9 18.6
    -10 5 -1 7.2 17.9
    10 5 1 6.1 15.9
    10 5 1 -8.8 17.2
    10 5 1 8.3 18
    -10 5 -1 24.6 17.3
    -10 5 -1 22.8 20
    -11 -5 -1 14.2 28.2
    11 -5 1 38.8 21.6
    11 -5 1 26.4 25.7
    11 -5 1 19.6 24.8
    -11 -5 -1 12.4 23.9
    11 5 1 53.99 21.8
    -11 5 -1 13.7 18.9
    -11 5 -1 -2.3 18.9
    11 5 1 46.1 23.5
    10 -6 -1 34.8 22.5
    10 -6 -1 -5.6 24.4
    -10 -6 1 11.8 19.4
    10 -6 -1 50.39 24.4
    -10 -6 1 52.69 21.1
    -10 -6 1 67.59 24.1
    10 6 -1 40.7 19.7
    -10 6 1 3.9 22.8
    10 6 -1 47.7 20
    9 -6 -1 168.08 24.8
    -9 -6 1 130.89 17.9
    -9 -6 1 134.59 21.1
    -9 -6 1 147.59 22.3
    9 -6 -1 121.59 20.4
    9 -6 -1 102.19 20.5
    9 6 -1 163.28 21.8
    -9 6 1 135.19 22
    -9 6 1 111.39 16.5
    9 6 -1 121.49 19.8
    9 6 -1 121.59 23.5
    -9 6 1 143.19 22.8
    -8 -6 1 113.09 16.3
    -8 -6 1 80.39 16
    8 -6 -1 117.99 19.9
    -8 -6 1 92.49 17.4
    8 -6 -1 70.59 18
    8 -6 -1 78.59 17.1
    -8 6 1 117.69 18.4
    -8 6 1 70.09 17.4
    8 6 -1 92.39 15.1
    -8 6 1 95.49 14.2
    8 6 -1 121.09 17.5
    8 6 -1 108.19 17.6
    -7 -6 1 89.99 15.7
    -7 -6 1 62.39 11.6
    7 -6 -1 78.69 14.6
    7 -6 -1 78.89 14.6
    -7 -6 1 73.39 14
    7 -6 -1 87.59 15.7
    7 6 -1 77.39 14.9
    7 6 -1 80.19 12.6
    -7 6 1 113.99 16.5
    -7 6 1 86.59 11.8
    6 -6 -1 3.2 9.4
    6 -6 -1 19.3 11.5
    -6 -6 1 11.6 10
    6 -6 -1 -10.7 10
    -6 -6 1 3.5 15.3
    -6 -6 1 0.9 10
    6 6 -1 4.1 9.8
    6 6 -1 7.3 8.3
    6 6 -1 1.9 9.6
    -6 6 1 -13.7 8.9
    -6 6 1 -2.4 7.1
    5 -6 -1 5.8 9.7
    -5 -6 1 23.7 9.9
    5 -6 -1 15.7 9.5
    5 -6 -1 22.4 9.1
    -5 -6 1 4.3 9
    -5 -6 1 30.5 9.8
    5 6 -1 21.2 7.1
    -5 6 1 19.8 6.3
    5 6 -1 27.3 10.5
    -5 6 1 4.4 7.7
    -4 -6 1 217.58 14.7
    4 -6 -1 201.88 15.9
    4 -6 -1 215.08 14.6
    -4 -6 1 229.98 14.8
    4 -6 -1 184.38 14.3
    -4 -6 1 215.78 14.6
    4 6 -1 226.68 10
    -4 6 1 211.78 14.5
    4 6 -1 237.28 14.7
    -4 6 1 224.98 9.7
    -4 6 1 205.88 21.1
    4 6 -1 208.28 9.1
    -4 6 1 211.38 9.8
    4 6 -1 228.38 14.7
    -3 -6 1 85.39 10.8
    3 -6 -1 100.39 11.8
    3 -6 -1 75.19 9.6
    -3 -6 1 83.49 10.8
    3 -6 -1 73.99 9.7
    -3 -6 1 90.19 10.2
    -3 6 1 68.99 4.6
    -3 6 1 86.69 10.1
    3 6 -1 102.29 10.9
    3 6 -1 78.19 10.5
    -3 6 1 78.29 10.1
    -2 -6 1 7 5.8
    2 -6 -1 19.2 7.1
    -2 -6 1 16.4 6.5
    -2 -6 1 6.5 5.8
    2 -6 -1 16.6 7.1
    2 6 -1 19.2 6.5
    -2 6 1 17.7 6.6
    -1 -6 1 -1.4 4.8
    -1 -6 1 1.1 5.1
    1 -6 -1 -1.2 5.6
    1 -6 -1 2.1 5.6
    1 -6 -1 0.6 6
    1 6 -1 1.2 4.7
    -1 6 1 -1.5 5.2
    1 6 -1 -1.5 5.2
    -1 6 1 -2.8 5.5
    0 -6 -1 96.09 9.8
    0 -6 1 108.29 8.8
    0 -6 -1 90.89 9.3
    0 -6 1 101.69 8.8
    0 6 1 103.89 9.9
    0 6 1 99.59 9.6
    0 6 -1 105.89 8.7
    0 6 -1 94.89 9
    1 -6 1 7.1 5.8
    1 -6 1 10.1 5.2
    -1 -6 -1 10.6 6
    -1 -6 -1 7.6 5.7
    1 -6 1 6.9 5.5
    1 6 1 7.2 5.7
    -1 6 -1 3.8 4.9
    -1 6 -1 16 5.8
    1 6 1 1.2 6.3
    -2 -6 -1 16.5 6.7
    2 -6 1 5.7 5.9
    -2 -6 -1 7.5 6.7
    2 -6 1 16.3 6.4
    -2 -6 -1 13 6.5
    2 6 1 17 7
    -2 6 -1 21.4 6.3
    2 6 1 19.3 6.2
    2 6 1 19.6 4.2
    2 6 1 17.6 3.9
    -3 -6 -1 88.99 11.4
    -3 -6 -1 77.99 10.5
    3 -6 1 66.49 9.8
    3 -6 1 73.89 9.6
    3 -6 1 74.19 9.2
    3 6 1 69.09 7
    3 6 1 92.59 11.4
    -3 6 -1 88.09 9.5
    -3 6 -1 90.89 9.9
    3 6 1 92.79 10.5
    3 6 1 71.19 8.3
    4 -6 1 35.5 8.7
    4 -6 1 28.6 8.1
    -4 -6 -1 42.1 10
    4 -6 1 34 9.3
    -4 -6 -1 33.2 14.1
    -4 -6 -1 31.2 8.4
    4 6 1 31.2 9.6
    4 6 1 30.5 6.3
    -4 6 -1 27.8 7.6
    4 6 1 35.1 7.5
    -5 -6 -1 89.59 12.9
    -5 -6 -1 59.49 11.4
    -5 -6 -1 79.99 11.8
    5 -6 1 68.29 12.2
    5 -6 1 70.69 10.4
    5 -6 1 70.09 11.1
    -5 6 -1 67.99 11.8
    5 6 1 91.29 12.5
    -5 6 -1 74.59 11.1
    5 6 1 84.39 10.5
    5 6 1 107.09 14.3
    6 -6 1 121.89 16.3
    -6 -6 -1 135.29 16.8
    6 -6 1 111.69 13.5
    -6 -6 -1 123.79 15.6
    6 -6 1 100.49 14
    -6 -6 -1 122.69 15.5
    6 6 1 113.29 14.5
    6 6 1 106.19 14.7
    -6 6 -1 104.19 9.5
    -6 6 -1 120.79 14.8
    6 6 1 128.39 15
    7 -6 1 83.79 15.8
    7 -6 1 62.29 13.5
    -7 -6 -1 49.4 13.7
    7 -6 1 50.49 13.1
    -7 -6 -1 47.1 11.5
    -7 -6 -1 73.19 14.8
    -7 6 -1 61.79 9.7
    -7 6 -1 57.79 13.6
    7 6 1 65.09 15.3
    7 6 1 81.99 14.7
    7 6 1 63.09 13.4
    8 -6 1 -4.1 13.2
    8 -6 1 -9.2 12.7
    -8 -6 -1 -7.1 13.5
    -8 -6 -1 -3 15.6
    8 -6 1 -4 14.8
    -8 -6 -1 13.9 12.9
    -8 6 -1 -18 13.2
    8 6 1 -6.5 13.8
    8 6 1 -18.5 12.8
    -8 6 -1 25.8 14.9
    -8 6 -1 -6.9 9.8
    8 6 1 3.4 12.4
    -9 -6 -1 10.2 14.1
    9 -6 1 58.89 18
    9 -6 1 16 19.3
    -9 -6 -1 16.4 18
    9 -6 1 32.1 17.5
    -9 -6 -1 9.7 16.5
    -9 6 -1 39.2 18.8
    9 6 1 11.7 16.5
    -9 6 -1 19.5 14.6
    -9 6 -1 30 13.5
    9 6 1 38.9 16.7
    9 6 1 -4.8 16.1
    10 -6 1 106.39 24.7
    -10 -6 -1 55.09 19.8
    10 -6 1 81.49 25.8
    -10 -6 -1 103.79 25
    10 -6 1 65.59 22.4
    -10 -6 -1 63.79 24.1
    -10 6 -1 97.89 18.2
    10 6 1 90.49 25.2
    -10 6 -1 47.9 19.8
    10 6 1 85.19 22
    10 6 1 67.09 25.7
    -10 6 -1 87.19 34.8
    9 -7 -1 20 19.8
    9 -7 -1 12 22.1
    -9 -7 1 42.4 21.9
    -9 -7 1 -14.2 19.4
    9 -7 -1 19.7 24
    -9 -7 1 27.2 17.9
    -9 7 1 7 19
    -9 7 1 22.3 14.1
    9 7 -1 21.1 17.7
    9 7 -1 -13.3 15.3
    9 7 -1 6.1 19.7
    8 -7 -1 104.99 21.3
    -8 -7 1 154.88 21.5
    8 -7 -1 110.89 20.6
    8 -7 -1 117.09 22.5
    -8 -7 1 117.59 20
    -8 -7 1 70.99 16.7
    8 7 -1 108.79 15.5
    -8 7 1 156.68 22.8
    -8 7 1 143.29 21.5
    8 7 -1 117.89 20.2
    -8 7 1 116.59 13.7
    8 7 -1 138.29 20.7
    7 -7 -1 15.8 15.5
    -7 -7 1 13.9 14.5
    -7 -7 1 8 12.3
    7 -7 -1 10.8 15.3
    -7 -7 1 3.2 14
    7 -7 -1 4.8 13.5
    7 7 -1 7.7 14.8
    -7 7 1 19.5 13.8
    7 7 -1 9 13.2
    -7 7 1 5.1 7.9
    7 7 -1 -1.2 9.7
    -7 7 1 38.1 15.6
    -6 -7 1 40.3 14.3
    6 -7 -1 52.69 13.9
    6 -7 -1 65.09 14.1
    -6 -7 1 84.29 14.2
    -6 -7 1 36.7 13.5
    6 -7 -1 67.19 16.6
    -6 7 1 79.49 14.5
    6 7 -1 60.59 9.1
    6 7 -1 48.4 7.8
    -6 7 1 51.69 7.2
    -6 7 1 59.19 7.2
    -5 -7 1 8.9 10.5
    -5 -7 1 15.2 9.6
    5 -7 -1 2.3 10.5
    5 -7 -1 7.3 11.9
    5 -7 -1 26.2 11.2
    5 7 -1 28.5 10.4
    -5 7 1 7.8 10.1
    5 7 -1 7.3 4.3
    5 7 -1 7.3 4.7
    5 7 -1 -8 9.7
    4 -7 -1 116.09 14.3
    4 -7 -1 120.49 13.8
    -4 -7 1 168.98 15.9
    4 -7 -1 117.89 14.6
    -4 -7 1 114.39 15.2
    -4 -7 1 134.89 14.3
    -4 7 1 122.69 14.7
    4 7 -1 143.69 14.6
    4 7 -1 138.09 15
    -3 -7 1 35.6 8.7
    3 -7 -1 30.2 10.7
    -3 -7 1 32.9 8.7
    3 -7 -1 25.6 9.2
    -3 -7 1 19.5 8.4
    3 7 -1 24.9 8.6
    -3 7 1 30.2 8.6
    -3 7 1 46.4 9.6
    2 -7 -1 3 9
    -2 -7 1 -2 7.1
    2 -7 -1 -4 7.4
    2 -7 -1 9.7 8.1
    -2 -7 1 -3.4 6.7
    -2 -7 1 3.6 7.2
    2 7 -1 -0.9 6.9
    -2 7 1 5.5 7.3
    -2 7 1 -2.4 7.9
    2 7 -1 -5.2 6.7
    1 -7 -1 74.59 11.2
    -1 -7 1 60.49 8.8
    1 -7 -1 68.39 9.9
    -1 -7 1 69.89 9.4
    1 -7 -1 65.09 9.6
    1 7 -1 65.39 9.6
    1 7 -1 64.29 9
    -1 7 1 72.29 10.3
    -1 7 1 77.79 9.9
    0 -7 1 371.36 16.6
    0 -7 1 367.96 16.7
    0 -7 -1 403.26 17.8
    0 -7 -1 385.76 17.8
    0 7 1 387.86 18
    0 7 -1 380.26 17
    0 7 -1 400.16 16.4
    0 7 1 416.16 17.4
    1 -7 1 32.5 7.4
    1 -7 1 28.3 7.6
    1 -7 1 12.9 8.1
    -1 -7 -1 43.8 9.1
    -1 -7 -1 42.2 9.2
    -1 7 -1 39 7.8
    1 7 1 42.1 9.4
    1 7 1 39.3 8.2
    -1 7 -1 38 8.6
    -2 -7 -1 551.94 23.1
    -2 -7 -1 567.34 21.8
    2 -7 1 543.35 21.1
    2 -7 1 506.95 20.7
    2 -7 1 544.65 22.4
    -2 -7 -1 584.14 23.2
    2 7 1 602.84 23
    2 7 1 576.84 21.9
    -2 7 -1 585.84 20.9
    -2 7 -1 519.45 20.9
    -3 -7 -1 32.5 9.7
    -3 -7 -1 22.2 9.4
    3 -7 1 10.4 9.3
    -3 -7 -1 21.4 8.5
    3 -7 1 9.3 7.7
    -3 7 -1 19.2 8.2
    3 7 1 11.9 9.4
    -3 7 -1 8.2 7.3
    4 -7 1 26.9 10.7
    -4 -7 -1 7.5 9.1
    -4 -7 -1 11.4 9.7
    -4 -7 -1 13.9 10.4
    4 -7 1 15.6 9
    4 -7 1 0.7 8.8
    4 7 1 12.6 5.3
    -4 7 -1 -1.2 9.1
    4 7 1 11.7 9.1
    4 7 1 1.5 9.7
    4 7 1 4.9 6.1
    -4 7 -1 11.5 8.2
    -5 -7 -1 45.4 12.5
    5 -7 1 25.2 10.3
    -5 -7 -1 67.29 12.2
    5 -7 1 42 12.8
    5 -7 1 48.6 11.4
    -5 -7 -1 14.2 12.9
    5 7 1 33.2 8.9
    -5 7 -1 44.6 10.8
    5 7 1 32.2 7.8
    -6 -7 -1 85.89 14
    6 -7 1 91.19 14.7
    6 -7 1 104.39 14.4
    -6 -7 -1 81.29 15.5
    -6 -7 -1 63.09 15.6
    -6 7 -1 88.79 14.1
    6 7 1 104.59 12.9
    6 7 1 83.19 11.2
    6 7 1 109.99 16.9
    6 7 1 103.19 16.3
    -6 7 -1 82.99 14.7
    -7 -7 -1 -4.3 15.2
    7 -7 1 19.4 14
    7 -7 1 13.8 15.4
    7 -7 1 8 14.2
    -7 -7 -1 -5.5 13.9
    -7 -7 -1 10.7 13.3
    -7 7 -1 12.9 13.1
    7 7 1 13.6 14.3
    7 7 1 11.1 14.3
    7 7 1 -4.1 11.6
    -7 7 -1 -10.2 14.1
    -8 -7 -1 39.9 17.8
    -8 -7 -1 63.69 19.4
    8 -7 1 21.6 17.2
    -8 -7 -1 84.29 22.4
    8 -7 1 70.79 18.1
    8 -7 1 55.79 19.8
    -8 7 -1 70.29 18.2
    -8 7 -1 33.3 18
    8 7 1 63.99 16.8
    8 7 1 48.4 15.7
    8 7 1 78.49 18
    9 -7 1 23.8 19.3
    -9 -7 -1 8.5 30.7
    9 -7 1 13.5 21.7
    -9 -7 -1 22.5 21.1
    -9 -7 -1 68.79 22.1
    9 7 1 44.5 18.2
    9 7 1 39.7 21.2
    9 7 1 29.2 23.7
    -9 7 -1 51.09 19.6
    -9 7 -1 30 14.7
    -7 -8 1 33.4 15.9
    -7 -8 1 -9.9 16.4
    7 -8 -1 14 17.1
    7 -8 -1 6.2 19.7
    7 -8 -1 29.7 19.5
    -7 -8 1 29.7 20
    7 8 -1 22.5 16.7
    -7 8 1 16.6 18.6
    7 8 -1 -4.7 15
    -7 8 1 62.69 18
    -6 -8 1 10.7 14.9
    -6 -8 1 6.1 13
    6 -8 -1 12.1 14.5
    -6 -8 1 14.6 15.2
    6 -8 -1 51.39 19.3
    6 -8 -1 14.7 17
    6 8 -1 32.3 13.6
    6 8 -1 9.3 14.5
    -6 8 1 16.6 13.7
    -6 8 1 26.2 15
    5 -8 -1 49.5 14.1
    5 -8 -1 52.49 14.5
    -5 -8 1 58.39 15
    5 -8 -1 57.39 17.2
    -5 -8 1 43.1 13.8
    -5 -8 1 81.89 13.5
    5 8 -1 53.49 13.9
    -5 8 1 29.1 12.8
    -5 8 1 61.79 14.1
    5 8 -1 69.79 20.5
    4 -8 -1 460.65 25.9
    4 -8 -1 418.66 22.8
    -4 -8 1 459.65 28.3
    -4 -8 1 483.65 22.4
    -4 -8 1 504.95 27.5
    -4 8 1 491.85 24.9
    3 -8 -1 166.78 17.6
    -3 -8 1 243.88 18.1
    3 -8 -1 189.18 20.4
    -3 -8 1 197.18 15.3
    -3 -8 1 223.98 19.2
    3 -8 -1 182.88 19
    -3 8 1 205.78 17.2
    -3 8 1 210.18 18.7
    3 8 -1 192.48 16.6
    3 8 -1 207.28 16.7
    -2 -8 1 488.85 22.2
    2 -8 -1 459.85 23.8
    2 -8 -1 454.95 22.2
    -2 -8 1 456.15 21
    2 -8 -1 478.75 22.9
    2 8 -1 502.15 21.5
    -2 8 1 486.25 22.6
    -2 8 1 437.36 22.1
    2 8 -1 489.25 20.5
    1 -8 -1 134.59 16.1
    1 -8 -1 147.49 15.1
    -1 -8 1 173.88 15.7
    1 8 -1 144.09 13.6
    -1 8 1 141.99 14.9
    -1 8 1 115.69 14.7
    0 -8 -1 123.49 14
    0 -8 1 122.29 14.7
    0 -8 -1 113.59 13.7
    0 -8 1 117.09 12.9
    0 8 -1 105.29 13.3
    0 8 1 114.09 15.3
    0 8 1 110.59 14
    0 8 -1 114.89 13.7
    1 -8 1 16.6 9.1
    1 -8 1 21.5 8.4
    -1 -8 -1 20.1 9.5
    -1 -8 -1 23.4 9.8
    -1 8 -1 15 8.9
    1 8 1 5.7 9.4
    -1 8 -1 4.2 8.4
    1 8 1 25.4 8.7
    2 -8 1 82.09 12.9
    -2 -8 -1 74.99 12.3
    -2 -8 -1 106.69 13.9
    2 -8 1 97.29 12.3
    2 -8 1 76.39 13.5
    -2 8 -1 94.69 11.9
    2 8 1 92.19 12.8
    2 8 1 98.19 13.4
    3 -8 1 316.77 20.2
    3 -8 1 240.28 18
    -3 -8 -1 292.27 21.2
    -3 -8 -1 297.07 18.5
    3 8 1 326.07 19.8
    -3 8 -1 304.27 18.9
    -3 8 -1 288.47 18.5
    3 8 1 253.77 21.2
    4 -8 1 192.78 20
    -4 -8 -1 222.28 18
    -4 -8 -1 197.88 20.3
    -4 8 -1 217.48 18.3
    5 -8 1 120.99 16.1
    -5 -8 -1 127.09 17.9
    -5 -8 -1 104.59 17.6
    5 -8 1 110.49 15.9
    5 8 1 152.58 20.6
    -5 8 -1 121.09 15.1
    -5 8 -1 122.29 15.6
    5 8 1 130.69 17.4
    6 -8 1 214.68 23.4
    -6 -8 -1 149.79 21.6
    -6 -8 -1 188.48 23
    6 -8 1 207.78 22.1
    6 -8 1 171.68 19.3
    -6 -8 -1 184.48 21.8
    6 8 1 182.38 23.2
    6 8 1 165.28 31.7
    6 8 1 147.09 11.4
    6 8 1 166.58 13.1
    -6 8 -1 179.48 22.7
    -6 8 -1 162.18 20.8
    -7 -8 -1 13 16.5
    -7 -8 -1 23.6 17.9
    7 -8 1 41.3 20.8
    7 -8 1 13.3 16.2
    7 -8 1 28.3 19.9
    -7 -8 -1 24.4 19.8
    7 8 1 48.2 19.7
    7 8 1 2.1 16.5
    -7 8 -1 63.79 17.5
    7 8 1 -8.2 11.1
    7 8 1 1.9 10.2
    -7 8 -1 10.6 18.7
    -5 -9 1 35.4 17.2
    5 -9 -1 62.79 20.7
    -5 -9 1 60.39 16
    -5 -9 1 60.89 18.1
    -5 9 1 49.7 16.8
    5 9 -1 51.59 14.7
    5 9 -1 15.5 15.8
    -4 -9 1 -20.1 13.6
    4 -9 -1 20.9 18.2
    -4 -9 1 17 15.2
    4 -9 -1 -16.4 14.1
    4 9 -1 -6.3 12.3
    4 9 -1 11.4 13.8
    -4 9 1 -8.2 14.9
    -4 9 1 -3.6 13.3
    3 -9 -1 0.3 13.9
    3 -9 -1 -9.7 12.6
    -3 -9 1 13.9 11.1
    3 -9 -1 -5 16.1
    -3 -9 1 36.7 14.5
    -3 9 1 -12.6 12.8
    3 9 -1 36 14.1
    -3 9 1 -12.8 12.3
    3 9 -1 9.3 11.2
    -2 -9 1 109.09 15.6
    -2 -9 1 108.79 14.2
    2 -9 -1 103.39 16.4
    2 -9 -1 109.49 15.8
    -2 9 1 106.79 15.5
    2 9 -1 106.59 13.4
    1 -9 -1 50.59 14.1
    -1 -9 1 54.89 11.9
    1 -9 -1 58.09 13.5
    1 9 -1 49.8 11.9
    -1 9 1 48.9 12.6
    1 9 -1 72.29 12.5
    0 -9 1 84.69 13.2
    0 -9 -1 92.09 16.3
    0 -9 -1 78.29 15.2
    0 9 1 107.69 14.8
    0 9 -1 110.39 14.3
    -1 -9 -1 64.19 13.8
    1 -9 1 69.59 13
    -1 9 -1 59.19 13.1
    1 9 1 73.69 12.8
    -2 -9 -1 58.99 14.6
    -2 -9 -1 62.59 15.3
    2 -9 1 48.1 12.7
    2 -9 1 32 12.4
    -2 9 -1 70.99 13.2
    2 9 1 51.89 15.5
    2 9 1 36.3 11.5
    -2 9 -1 29.3 16.3
    -3 -9 -1 60.59 15.7
    3 -9 1 23.9 13.9
    3 -9 1 40.8 13.6
    -3 -9 -1 8.5 12.4
    3 -9 1 26 15.9
    3 9 1 37.1 13.7
    -3 9 -1 33.2 12.7
    3 9 1 53.59 13.5
    -4 -9 -1 -11 14.6
    4 -9 1 6.9 14.8
    -4 -9 -1 -20.5 14.6
    -4 -9 -1 13.4 14.1
    4 -9 1 7.7 16.5
    4 -9 1 -13.8 13.4
    4 9 1 -0.3 13.4
    -4 9 -1 1.4 13.1
    -4 9 -1 22.1 14.8
    4 9 1 19.6 13.9
    5 -9 1 12.7 16.4
    -5 -9 -1 -20.9 16
    5 -9 1 -26.8 18
    -5 -9 -1 62.79 18.8
    -5 -9 -1 7.3 16
    -5 9 -1 21.9 14.5
    5 9 1 9.4 14.9
    5 9 1 16.9 15.8
    -2 -10 1 10 15.2
    -2 -10 1 41.3 15.6
    2 -10 -1 6.3 16.3
    2 -10 -1 19.1 18.1
    2 10 -1 -12.9 13.9
    -2 10 1 24.3 16.4
    1 -10 -1 13.7 17.5
    -1 -10 1 32 14.6
    1 -10 -1 9.2 15.9
    -1 -10 1 38.6 15.6
    -1 10 1 23.6 16.5
    1 10 -1 29.4 14.1
    0 -10 -1 23.8 16.8
    0 -10 -1 36.3 16.9
    0 -10 1 -14.9 13.7
    0 -10 1 -6.3 13.5
    0 10 1 12.5 15.3
    0 10 -1 -1.9 13.9
    -1 -10 -1 -1.5 15.4
    1 -10 1 -7 14
    -1 -10 -1 -2.5 15.5
    1 -10 1 5.6 14
    -1 10 -1 36.3 15
    1 10 1 13.5 15.2
    2 -10 1 -9.1 13.9
    2 -10 1 10.4 15.3
    -2 -10 -1 -1.8 16.7
    -2 -10 -1 23.7 16.3
    -2 10 -1 10.2 15.1
    2 10 1 9.7 15.4
    -12 0 2 119.29 26
    12 0 -2 80.19 19.8
    12 0 -2 90.49 22.1
    12 0 -2 96.79 21.2
    -12 0 2 82.09 21.4
    -12 0 2 72.69 20.6
    11 0 -2 -8.7 14.8
    -11 0 2 5.9 16.3
    -11 0 2 19 14.9
    11 0 -2 7.5 16.1
    11 0 -2 17.8 16.2
    -11 0 2 22.6 14.6
    -10 0 2 65.29 12.6
    -10 0 2 83.89 16.6
    10 0 -2 102.89 16.1
    10 0 -2 73.59 14.3
    -10 0 2 65.29 13.9
    -9 0 2 29.5 10.9
    -9 0 2 29.4 10.2
    9 0 -2 18.5 11.5
    -9 0 2 33.2 12.4
    8 0 -2 1406.36 44.3
    -8 0 2 1373.36 44
    8 0 -2 1462.05 44.5
    -8 0 2 1463.05 44.5
    8 0 -2 1445.66 44.3
    -8 0 2 1408.06 43.9
    -7 0 2 18.2 7.3
    7 0 -2 9.2 7.2
    -7 0 2 16.7 8
    -7 0 2 28.7 8.2
    7 0 -2 16.7 7.4
    7 0 -2 12.3 8.3
    6 0 -2 1703.13 46.2
    -6 0 2 1649.33 46.1
    -6 0 2 1695.93 46.1
    6 0 -2 1655.13 46
    6 0 -2 1667.23 45.7
    -6 0 2 1672.03 45.9
    -5 0 2 -1.2 4.8
    -5 0 2 0.4 4.5
    -5 0 2 -4.6 4.3
    5 0 -2 -2.9 5
    5 0 -2 1.3 4.6
    5 0 -2 -3.7 4.1
    4 0 -2 497.25 16.5
    -4 0 2 475.15 16.4
    -4 0 2 456.65 16.2
    4 0 -2 462.75 16.3
    4 0 -2 489.85 16.5
    -4 0 2 458.65 16.2
    -3 0 2 2.2 3.3
    3 0 -2 -1.5 3
    3 0 -2 -0.2 2.9
    -3 0 2 3.5 2.9
    -3 0 2 5.1 3.2
    3 0 -2 0.6 2.9
    -2 0 2 14.5 3.3
    -2 0 2 10.6 3.1
    2 0 -2 17.6 3.5
    -2 0 2 9.7 2.7
    2 0 -2 10.4 2.8
    2 0 -2 14.9 3.2
    1 0 -2 -0.9 0.9
    -1 0 2 -2.6 0.9
    -1 0 2 -0.5 1
    -1 0 2 0.8 1.1
    1 0 2 -6.7 1.2
    1 0 2 -8.9 1.3
    1 0 2 -9.1 1.1
    -1 0 -2 -9.5 1.2
    -1 0 -2 -9.3 1.1
    -1 0 -2 -9.3 1.1
    2 0 2 9999 220.08
    3 0 2 -3 2.8
    -3 0 -2 -2.3 2.8
    -3 0 -2 -2.6 3.1
    -3 0 -2 -1.3 2.6
    3 0 2 0.9 2.9
    3 0 2 -1 2.9
    4 0 2 123.59 8.7
    4 0 2 144.69 8.5
    -4 0 -2 132.89 8.7
    -4 0 -2 143.19 8.7
    4 0 2 144.39 9.1
    -4 0 -2 124.39 8.8
    -5 0 -2 6.3 4.6
    5 0 2 9.8 5
    -5 0 -2 2.9 4.8
    5 0 2 5.2 4.6
    -5 0 -2 5.2 5.2
    5 0 2 9.9 5.3
    6 0 2 119.39 11.5
    6 0 2 114.09 11.1
    -6 0 -2 107.79 11.2
    -6 0 -2 91.39 10.4
    -6 0 -2 112.89 11.3
    6 0 2 103.89 11.4
    -7 0 -2 17.4 7.5
    7 0 2 19.2 7.9
    7 0 2 27.9 8.2
    -7 0 -2 21.5 7.4
    -8 0 -2 462.75 24
    8 0 2 479.75 24
    8 0 2 487.05 23.6
    -8 0 -2 490.65 22.9
    8 0 2 465.35 23.1
    -8 0 -2 490.95 23.6
    9 0 2 -0.8 10.9
    -9 0 -2 -0.3 11.7
    -9 0 -2 9.4 10.8
    9 0 2 -2.3 10.2
    -10 0 -2 107.99 17.4
    10 0 2 127.99 18.6
    -10 0 -2 112.29 21.3
    10 0 2 117.59 18.3
    -10 0 -2 150.28 20.1
    11 0 2 2.3 13.9
    11 0 2 -14.3 16.5
    -11 0 -2 -3.5 15
    -11 0 -2 10 18.5
    11 0 2 6.7 16.2
    -11 0 -2 -11.9 14.6
    12 0 2 129.39 22.9
    -12 0 -2 162.68 25.6
    -12 0 -2 155.48 23.8
    12 0 2 168.68 25.9
    12 0 2 165.38 27.6
    -12 0 -2 115.59 24
    -12 -1 2 111.19 23.4
    -12 -1 2 82.99 23
    -12 -1 2 101.49 23.2
    12 -1 -2 61.19 21.9
    12 -1 -2 77.79 23
    12 -1 -2 80.89 20.5
    12 1 -2 54.99 19.3
    12 1 -2 117.09 23.2
    -12 1 2 128.39 22.6
    -12 1 2 95.59 24.7
    -12 1 2 76.79 18.2
    12 1 -2 37.5 20.6
    11 -1 -2 41.3 17.2
    -11 -1 2 25 13.1
    11 -1 -2 37.7 18.6
    -11 -1 2 40.1 23.8
    11 -1 -2 46.6 16.5
    -11 -1 2 24.5 16.1
    -11 1 2 42.2 15.7
    11 1 -2 29.6 16
    -11 1 2 31.7 14.6
    11 1 -2 35.4 14.9
    -11 1 2 43.3 19.1
    -10 -1 2 9.3 9.6
    10 -1 -2 -9.4 11.8
    -10 -1 2 -3.9 12
    -10 -1 2 -26.2 12.6
    10 -1 -2 -17.2 13.2
    -10 1 2 -12.3 13.4
    10 1 -2 1.5 12.6
    -10 1 2 5.8 11.5
    -10 1 2 -5.3 11.9
    10 1 -2 -4.7 12.1
    9 -1 -2 450.25 24.7
    -9 -1 2 400.56 23.5
    9 -1 -2 439.26 25.3
    -9 -1 2 412.76 25.3
    -9 -1 2 380.16 23.2
    -9 1 2 389.06 24.7
    9 1 -2 421.06 23.6
    -9 1 2 396.96 23.4
    9 1 -2 458.45 23.7
    9 1 -2 399.56 23.9
    -9 1 2 401.76 24.3
    8 -1 -2 115.49 14
    8 -1 -2 96.19 14.4
    -8 -1 2 130.79 15.6
    -8 -1 2 110.59 14.6
    -8 -1 2 122.09 14.7
    8 -1 -2 115.49 14.9
    8 1 -2 102.39 12.8
    8 1 -2 122.99 14.9
    -8 1 2 120.39 15.2
    -8 1 2 85.99 11.7
    -8 1 2 104.49 13.6
    8 1 -2 99.99 12.7
    7 -1 -2 442.76 20.4
    7 -1 -2 427.86 20.3
    -7 -1 2 414.56 19.8
    -7 -1 2 396.96 19.7
    -7 -1 2 419.76 20.2
    7 -1 -2 409.16 20.1
    -7 1 2 426.16 19.9
    -7 1 2 401.36 20.4
    -7 1 2 435.66 20.5
    7 1 -2 440.76 20.1
    7 1 -2 425.96 20.2
    7 1 -2 421.76 20.1
    -6 -1 2 369.16 16.7
    -6 -1 2 332.47 16.4
    6 -1 -2 315.87 16.2
    6 -1 -2 360.46 16.9
    6 -1 -2 325.97 16.2
    -6 -1 2 334.17 16.6
    6 1 -2 338.47 16.4
    6 1 -2 313.47 16.3
    -6 1 2 339.17 16
    6 1 -2 356.66 16.4
    -6 1 2 326.87 16.3
    -6 1 2 339.27 16.7
    5 -1 -2 42.6 7.2
    -5 -1 2 53.59 8
    -5 -1 2 46.1 7.4
    5 -1 -2 46.3 7.3
    5 -1 -2 50.49 8
    -5 -1 2 42 7.1
    5 1 -2 32.3 6.2
    -5 1 2 32.2 6.2
    -5 1 2 51.09 7.5
    -5 1 2 47.8 8
    5 1 -2 43.9 7.6
    5 1 -2 55.59 7.3
    -4 -1 2 526.25 17.5
    4 -1 -2 559.84 17.9
    -4 -1 2 544.85 17.9
    4 -1 -2 528.85 17.8
    4 -1 -2 524.05 17.8
    -4 -1 2 542.05 17.8
    4 1 -2 506.45 17.4
    4 1 -2 546.45 17.7
    4 1 -2 516.45 17.7
    -4 1 2 524.75 17.7
    -4 1 2 557.44 18
    -4 1 2 531.35 17.9
    3 -1 -2 3.5 2.8
    -3 -1 2 8.9 3.1
    -3 -1 2 5.8 3.2
    3 -1 -2 3 3.2
    -3 -1 2 4.6 3.4
    3 -1 -2 1.3 2.9
    3 1 -2 5 3.2
    -3 1 2 2 3
    3 1 -2 2.8 3.1
    -3 1 2 1.9 2.6
    -3 1 2 3 3.2
    3 1 -2 8.6 3.4
    2 -1 -2 7715.83 166.88
    2 -1 -2 7714.43 166.98
    2 -1 -2 7316.67 166.78
    -2 -1 2 7567.24 166.38
    -2 1 2 7573.34 166.88
    2 1 -2 7467.35 166.38
    -2 1 2 7443.26 166.68
    -2 1 2 7472.65 166.78
    -1 -1 2 2174.18 48.5
    1 -1 -2 2163.28 49.4
    -1 -1 2 2152.28 48.6
    1 -1 -2 2104.69 49.3
    -1 -1 2 2224.18 48.4
    1 1 -2 2218.78 48.1
    1 1 -2 2159.48 48.6
    -1 1 2 2208.68 49.5
    -1 1 2 2151.18 49.4
    -1 1 2 2119.89 49.4
    0 -1 -2 285.07 8.3
    0 -1 -2 298.47 8.4
    0 1 2 299.17 8.3
    0 1 2 280.67 8.2
    1 -1 2 4128.39 90.39
    -1 -1 -2 4118.69 91.69
    -1 -1 -2 4168.48 91.69
    1 -1 2 4001.5 90.69
    -1 -1 -2 4085.99 91.49
    1 -1 2 4128.89 90.49
    -1 1 -2 4100.89 90.79
    -1 1 -2 4154.78 90.59
    1 1 2 4128.19 91.69
    1 1 2 4126.89 91.49
    1 1 2 4059.99 91.59
    -2 -1 -2 2583.34 60.39
    2 -1 2 2598.74 59.79
    -2 -1 -2 2677.53 60.79
    -2 -1 -2 2631.44 60.69
    2 -1 2 2591.44 59.89
    2 -1 2 2586.54 59.99
    2 1 2 2579.54 60.59
    -2 1 -2 2657.03 60.09
    -2 1 -2 2630.74 59.89
    2 1 2 2610.84 60.39
    2 1 2 2634.04 60.59
    -2 1 -2 2647.64 59.59
    3 -1 2 4 3.1
    -3 -1 -2 8.8 3.7
    3 -1 2 6.3 3.6
    -3 -1 -2 6.9 3.5
    3 -1 2 8.4 3.5
    -3 -1 -2 6.1 3.5
    -3 1 -2 6.4 3.3
    -3 1 -2 9.2 3.5
    3 1 2 9.5 3.8
    -3 1 -2 13.9 4
    3 1 2 5.6 3.1
    3 1 2 5.6 3.9
    -4 -1 -2 670.43 20.7
    -4 -1 -2 643.24 20.5
    4 -1 2 652.93 20
    -4 -1 -2 631.94 20.3
    4 -1 2 627.84 20.1
    4 -1 2 647.04 20.3
    4 1 2 648.64 20.6
    -4 1 -2 611.54 19.5
    -4 1 -2 638.44 20.2
    4 1 2 647.54 20.7
    4 1 2 651.13 20.3
    -4 1 -2 643.44 20.2
    5 -1 2 -0.1 4.6
    5 -1 2 -0.7 4.9
    -5 -1 -2 -3.6 4.9
    -5 -1 -2 1.3 5
    -5 -1 -2 3.4 3.9
    5 -1 2 -2.8 4.5
    -5 1 -2 -5 4.7
    5 1 2 3.6 5.4
    5 1 2 -0.9 5.3
    -5 1 -2 -4.1 4.6
    5 1 2 6.6 5.3
    -5 1 -2 -1.9 4.3
    -6 -1 -2 1550.44 43
    6 -1 2 1524.75 42.1
    -6 -1 -2 1487.05 42.3
    -6 -1 -2 1503.55 42.5
    6 -1 2 1485.75 42.4
    6 -1 2 1471.05 42.4
    -6 1 -2 1495.35 42.5
    6 1 2 1579.74 42.7
    6 1 2 1488.15 42.7
    -6 1 -2 1505.45 41.8
    -6 1 -2 1503.35 42.5
    6 1 2 1470.45 42.6
    -7 -1 -2 14.7 7.2
    -7 -1 -2 18 7
    7 -1 2 26.9 8.8
    -7 -1 -2 12.9 8.4
    7 -1 2 23.3 8.4
    7 -1 2 6.4 6.7
    -7 1 -2 14.2 8.4
    7 1 2 27.7 9.2
    -7 1 -2 23 8
    7 1 2 14.9 8.1
    -7 1 -2 13.1 7.9
    7 1 2 12.2 7.9
    8 -1 2 288.07 19.4
    -8 -1 -2 253.17 19.6
    -8 -1 -2 293.37 19
    8 -1 2 303.67 19.2
    8 -1 2 303.17 19.6
    8 1 2 294.07 20
    -8 1 -2 307.17 19.9
    -8 1 -2 316.17 20.8
    -8 1 -2 264.47 18.2
    8 1 2 276.87 19.4
    8 1 2 301.57 19.1
    9 -1 2 -8.9 10.2
    -9 -1 -2 -2.2 9.9
    9 -1 2 3.2 11.3
    -9 -1 -2 1.7 10
    -9 -1 -2 1.4 11.8
    -9 1 -2 -5.7 12.3
    9 1 2 5 10.8
    9 1 2 7.6 11.3
    9 1 2 -1.3 12.2
    -9 1 -2 5.1 10.3
    -9 1 -2 7.6 10.3
    10 -1 2 -7.6 12.8
    10 -1 2 -16.7 12.2
    10 -1 2 17.1 16.9
    -10 -1 -2 7.1 12.2
    -10 -1 -2 24.8 12.6
    -10 -1 -2 19.6 15.8
    -10 1 -2 -16.1 11.5
    10 1 2 14 13.6
    10 1 2 29.1 21.3
    10 1 2 -4.4 11.5
    -10 1 -2 41.1 16.6
    -10 1 -2 5.5 12.8
    11 -1 2 71.99 19
    11 -1 2 10 15.4
    -11 -1 -2 5.8 15.2
    11 -1 2 3.9 15.6
    -11 -1 -2 -1.2 18.5
    -11 -1 -2 -15.8 14.8
    11 1 2 2.1 16.9
    -11 1 -2 -7.3 16.9
    -11 1 -2 2.9 13.2
    11 1 2 0 12.7
    11 1 2 28.1 17.4
    -11 1 -2 11.4 15.3
    -12 -1 -2 100.29 22.9
    12 -1 2 110.59 23.6
    12 -1 2 134.99 22.9
    -12 -1 -2 104.49 23.5
    12 -1 2 133.79 26.6
    -12 -1 -2 96.49 26.4
    -12 1 -2 76.29 23.9
    12 1 2 78.09 24.1
    12 1 2 53.29 19.2
    12 1 2 105.59 24
    -12 1 -2 73.89 21.9
    -12 1 -2 104.89 22.3
    12 -2 -2 49.9 20.3
    -12 -2 2 4.2 17.6
    -12 -2 2 33.6 21.6
    -12 -2 2 14.1 21.2
    12 -2 -2 16.8 20.6
    12 -2 -2 71.39 24.6
    -12 2 2 4.7 16.8
    12 2 -2 34.1 21
    12 2 -2 44.1 21
    12 2 -2 38.7 20.6
    -12 2 2 -5.4 21.6
    -12 2 2 32.3 20.9
    11 -2 -2 54.09 19.3
    -11 -2 2 81.59 17.2
    -11 -2 2 79.39 17.3
    11 -2 -2 92.49 20.4
    -11 -2 2 90.69 20.7
    11 -2 -2 101.39 20.2
    -11 2 2 71.69 19.3
    -11 2 2 72.99 17.2
    -11 2 2 103.49 20.4
    11 2 -2 95.69 20.3
    11 2 -2 80.79 18.9
    11 2 -2 114.79 21
    -10 -2 2 3.4 11.4
    -10 -2 2 17.6 16
    10 -2 -2 28.7 13.6
    10 -2 -2 15.9 14.5
    -10 -2 2 3.6 13.1
    10 -2 -2 11.8 13.5
    -10 2 2 15 15.8
    -10 2 2 5 12.4
    10 2 -2 13 12.9
    -10 2 2 26.7 11.6
    10 2 -2 11.4 11.7
    9 -2 -2 96.99 17.4
    -9 -2 2 114.49 14.8
    -9 -2 2 121.49 16.3
    -9 -2 2 117.59 17.1
    9 -2 -2 113.09 16.1
    9 -2 -2 101.09 16.4
    9 2 -2 119.59 15.9
    -9 2 2 119.49 16.4
    9 2 -2 76.29 12.3
    -9 2 2 110.89 17
    9 2 -2 101.89 14.8
    8 -2 -2 59.59 12
    8 -2 -2 41.3 11.9
    -8 -2 2 41.1 10.3
    8 -2 -2 45.9 13.2
    8 2 -2 37.7 11.1
    8 2 -2 64.09 12
    -8 2 2 64.49 12.7
    -8 2 2 64.39 11.9
    -8 2 2 54.69 12.4
    8 2 -2 51.89 12.5
    7 -2 -2 15 8.1
    -7 -2 2 6.4 7.9
    7 -2 -2 -15.3 7.3
    -7 -2 2 -0.2 5.9
    7 -2 -2 7.9 7.7
    -7 -2 2 0.6 8
    -7 2 2 -4.5 6.8
    7 2 -2 -7.3 6.9
    -7 2 2 4.1 8.3
    -7 2 2 2.6 7.1
    7 2 -2 3.2 7.7
    7 2 -2 -5.2 7.3
    6 -2 -2 113.79 12.1
    6 -2 -2 115.99 11.6
    -6 -2 2 127.29 12.3
    6 -2 -2 100.59 11.7
    -6 -2 2 127.39 11.1
    -6 -2 2 131.29 11.7
    6 2 -2 120.19 11.4
    -6 2 2 111.49 10.8
    6 2 -2 93.99 10.7
    -6 2 2 128.09 11.8
    -6 2 2 133.19 12.1
    6 2 -2 103.49 11.2
    5 -2 -2 326.07 15.1
    5 -2 -2 341.97 15.2
    -5 -2 2 330.97 15
    -5 -2 2 338.57 15.2
    5 -2 -2 323.07 15.2
    -5 -2 2 320.87 14.5
    5 2 -2 331.37 14.6
    5 2 -2 353.66 14.7
    5 2 -2 326.87 14.9
    -5 2 2 314.97 14.9
    -5 2 2 329.87 14.6
    -5 2 2 325.37 15
    -4 -2 2 1.7 4.1
    4 -2 -2 2.2 4.7
    4 -2 -2 5.7 4.1
    -4 -2 2 12 4.7
    -4 -2 2 3.4 3.4
    4 -2 -2 1.6 4.3
    4 2 -2 1.8 4
    -4 2 2 1.9 4
    4 2 -2 0.2 4
    -4 2 2 3.3 4
    -4 2 2 7.4 5
    4 2 -2 1.7 3.7
    -3 -2 2 133.79 7.6
    -3 -2 2 140.79 7.8
    3 -2 -2 142.59 8.1
    3 -2 -2 141.09 8.3
    -3 -2 2 145.49 7.7
    3 -2 -2 142.79 8.2
    3 2 -2 154.98 8
    -3 2 2 138.09 7.8
    -3 2 2 151.48 8
    3 2 -2 147.39 7.4
    3 2 -2 146.09 7.8
    -3 2 2 146.09 8.2
    2 -2 -2 195.28 8.2
    -2 -2 2 180.98 7.5
    -2 -2 2 189.18 7.5
    2 -2 -2 183.78 8.2
    -2 -2 2 188.38 7.4
    2 2 -2 187.18 7.6
    2 2 -2 201.68 7
    -2 2 2 179.48 7.7
    -2 2 2 190.38 8.2
    -2 2 2 189.58 8.2
    1 -2 -2 1103.09 27.6
    -1 -2 2 1147.49 26.4
    1 -2 -2 1113.29 27.6
    -1 -2 2 1149.39 26.5
    -1 -2 2 1164.88 26.2
    1 -2 -2 1128.39 27.8
    -1 2 2 1148.49 27.8
    -1 2 2 1006.7 27.2
    1 2 -2 1140.19 26.5
    -1 2 2 1154.28 27.9
    1 2 -2 1130.69 26.3
    0 -2 2 20.8 1.9
    0 -2 2 19.6 2
    0 -2 -2 23 3.6
    0 -2 -2 25.6 3.2
    0 -2 -2 19.9 3
    0 2 2 25.2 3.3
    0 2 2 21.8 3.1
    0 2 2 18.5 2.8
    0 2 2 18 2.9
    0 2 -2 17.7 2.1
    1 -2 2 64.49 3.5
    1 -2 2 63.59 3.5
    -1 -2 -2 52.99 4.6
    -1 -2 -2 59.59 4.6
    -1 -2 -2 63.39 4.7
    1 -2 2 56.89 3.1
    1 2 2 60.29 4.8
    1 2 2 75.39 4.9
    1 2 2 66.89 4.7
    -1 2 -2 61.09 3.4
    -2 -2 -2 943.31 25.3
    2 -2 2 952.6 24
    2 -2 2 948.21 24
    2 -2 2 936.41 23.9
    -2 -2 -2 983.8 25.4
    -2 -2 -2 921.61 24.9
    2 2 2 965.1 25.1
    2 2 2 932.31 24.8
    -2 2 -2 958.7 24
    -2 2 -2 998.5 24.2
    2 2 2 963.7 25.4
    -2 2 -2 941.61 23
    -3 -2 -2 118.39 7.7
    3 -2 2 107.89 7
    3 -2 2 116.59 7.1
    -3 -2 -2 102.39 7.6
    3 -2 2 102.39 6.7
    -3 -2 -2 114.89 7.7
    3 2 2 108.09 7.5
    -3 2 -2 114.29 7.1
    -3 2 -2 100.59 6.8
    3 2 2 111.79 7.7
    -3 2 -2 105.59 6.1
    3 2 2 116.99 7.5
    4 -2 2 76.39 7.6
    -4 -2 -2 73.79 8.1
    -4 -2 -2 90.29 8.4
    4 -2 2 81.59 7.7
    4 -2 2 77.09 7.9
    -4 -2 -2 83.39 8.6
    4 2 2 94.49 8.7
    -4 2 -2 82.89 6.9
    -4 2 -2 79.09 7.6
    -4 2 -2 80.39 7.6
    4 2 2 87.59 8.2
    4 2 2 76.29 7.9
    5 -2 2 820.82 26.2
    -5 -2 -2 826.02 26.7
    5 -2 2 844.52 26.1
    -5 -2 -2 838.22 26.4
    5 -2 2 813.82 25.6
    -5 -2 -2 826.22 26.7
    -5 2 -2 833.32 25.9
    5 2 2 858.71 26.4
    -5 2 -2 821.42 25
    -5 2 -2 820.82 25.9
    5 2 2 795.42 26.5
    5 2 2 817.32 26.5
    6 -2 2 116.29 12
    -6 -2 -2 126.99 12.8
    -6 -2 -2 127.29 12.1
    6 -2 2 117.29 11.4
    -6 -2 -2 113.69 11.8
    6 -2 2 118.79 11.7
    -6 2 -2 121.39 10.9
    6 2 2 133.79 12.4
    6 2 2 144.59 12.5
    -6 2 -2 137.09 11.9
    6 2 2 126.39 12.1
    -6 2 -2 122.89 11.8
    7 -2 2 101.79 12.4
    7 -2 2 95.29 12.4
    -7 -2 -2 102.99 13.3
    7 -2 2 112.89 12.9
    -7 -2 -2 105.29 13.4
    -7 -2 -2 108.39 12.8
    7 2 2 96.99 12
    -7 2 -2 103.99 12.4
    -7 2 -2 114.69 13.7
    7 2 2 123.69 14.1
    7 2 2 110.49 13.9
    -7 2 -2 99.69 12.2
    8 -2 2 80.69 13.6
    -8 -2 -2 65.49 13.9
    8 -2 2 110.69 15.7
    -8 -2 -2 66.99 18.4
    -8 -2 -2 71.19 12.1
    8 -2 2 83.09 12.8
    -8 2 -2 107.09 14.9
    8 2 2 85.39 13.6
    -8 2 -2 85.49 13.7
    -8 2 -2 89.69 12.8
    8 2 2 74.99 15.1
    8 2 2 88.19 13.7
    -9 -2 -2 105.39 17.1
    -9 -2 -2 96.79 15
    9 -2 2 65.29 14
    -9 -2 -2 82.59 14.8
    9 -2 2 83.99 14.9
    9 -2 2 93.89 15
    -9 2 -2 90.19 14
    -9 2 -2 107.49 16.6
    9 2 2 96.79 16.3
    9 2 2 100.79 16
    -9 2 -2 99.99 16.5
    9 2 2 79.19 15.3
    10 -2 2 10.6 13.1
    -10 -2 -2 6.7 13.7
    10 -2 2 5.3 16.3
    10 -2 2 4.5 15
    -10 -2 -2 -3.7 11.6
    -10 -2 -2 8.6 15.8
    10 2 2 7.4 14.5
    -10 2 -2 -7.9 11.9
    -10 2 -2 14 16.3
    10 2 2 22.2 13.3
    -10 2 -2 14.6 12.6
    10 2 2 -3.7 14.2
    -11 -2 -2 -13.4 16.5
    11 -2 2 17.1 16
    11 -2 2 7.3 15.2
    11 -2 2 -4.3 16.8
    -11 -2 -2 -6.7 15.5
    -11 -2 -2 9.9 21.5
    11 2 2 17.9 15.6
    11 2 2 -9.9 17.5
    -11 2 -2 -0.3 13.3
    -11 2 -2 12.1 18.2
    -11 2 -2 27.4 16.3
    11 2 2 2.7 16.2
    -12 -2 -2 27.3 25.3
    12 -2 2 15.2 23.7
    12 -2 2 -1.9 21.1
    -12 -2 -2 16.6 22
    -12 -2 -2 44.5 24.2
    12 -2 2 7.3 20.1
    -12 2 -2 60.19 24.9
    12 2 2 7.2 17.3
    12 2 2 20.9 22.3
    12 2 2 -3.4 21.3
    -12 2 -2 -21.8 18.6
    -12 2 -2 12.9 21.2
    12 -3 -2 30.7 20.1
    12 -3 -2 -28.6 25.1
    -12 -3 2 5.7 20.4
    -12 -3 2 21.2 28
    -12 -3 2 36.3 25.1
    12 -3 -2 -11.5 21.6
    -12 3 2 -2.5 21.5
    12 3 -2 1.6 21.4
    12 3 -2 19.5 19.3
    -12 3 2 10.3 24.6
    12 3 -2 -1.8 27
    -12 3 2 26.8 20.1
    11 -3 -2 57.49 18.4
    -11 -3 2 57.49 16.5
    11 -3 -2 48.5 20.2
    -11 -3 2 51.39 20
    -11 -3 2 30 17.8
    11 -3 -2 38.6 18
    11 3 -2 31.3 18.1
    -11 3 2 7.2 13.9
    11 3 -2 10.6 15
    11 3 -2 3.7 17.1
    -11 3 2 48.6 21.3
    -11 3 2 44.8 16.4
    10 -3 -2 25.8 14.8
    -10 -3 2 44.1 16.9
    10 -3 -2 36.7 17
    10 -3 -2 58.09 16.2
    -10 -3 2 51.69 17
    -10 -3 2 32.9 13.5
    -10 3 2 49 14.7
    -10 3 2 30 13.9
    10 3 -2 33.8 15.8
    -10 3 2 26.3 16.6
    10 3 -2 33.7 12.8
    9 -3 -2 567.44 28.2
    -9 -3 2 613.64 28.5
    -9 -3 2 535.85 29.4
    9 -3 -2 530.55 29.2
    9 -3 -2 594.24 29.6
    -9 3 2 489.65 28.5
    9 3 -2 532.25 28
    -9 3 2 573.64 30.1
    -9 3 2 558.64 27.4
    9 3 -2 542.75 27.6
    -8 -3 2 -11.3 8.8
    8 -3 -2 -3.2 11.2
    8 -3 -2 1 9.6
    -8 -3 2 9.1 10.7
    8 -3 -2 15.8 18
    -8 -3 2 1.5 8.3
    -8 3 2 -16 9
    8 3 -2 11.4 9.9
    8 3 -2 4.7 8.9
    -8 3 2 -2.2 9.5
    8 3 -2 7.9 10.4
    -7 -3 2 24.7 8.7
    -7 -3 2 36.9 9.8
    7 -3 -2 38.3 9.5
    7 -3 -2 24.1 10.4
    7 -3 -2 19 9.2
    -7 -3 2 38.7 9.9
    7 3 -2 30.8 9.4
    -7 3 2 35 10
    -7 3 2 20.8 9.6
    -7 3 2 36.2 9.7
    7 3 -2 34.9 9.3
    7 3 -2 40.3 9.3
    6 -3 -2 23.1 8
    6 -3 -2 20.2 8.1
    -6 -3 2 23.4 8.1
    -6 -3 2 12.6 6.1
    -6 -3 2 14 7.9
    6 -3 -2 22.6 7.4
    6 3 -2 14.3 7.5
    6 3 -2 36.7 8.5
    -6 3 2 34.5 8.7
    -6 3 2 24.3 7.2
    -6 3 2 9.7 6.3
    6 3 -2 16.1 6.3
    -5 -3 2 72.09 9
    5 -3 -2 77.49 9.4
    -5 -3 2 69.89 8.9
    5 -3 -2 70.09 9.1
    -5 -3 2 85.39 9.6
    5 -3 -2 74.49 9.8
    5 3 -2 77.69 9.4
    -5 3 2 65.39 8.7
    -5 3 2 66.69 8.5
    5 3 -2 73.09 9
    -5 3 2 81.09 9.9
    5 3 -2 72.49 9.1
    4 -3 -2 473.85 17.3
    -4 -3 2 450.35 16.7
    -4 -3 2 455.75 16.7
    4 -3 -2 410.26 16.9
    -4 -3 2 477.45 17.3
    4 -3 -2 482.45 17.3
    -4 3 2 464.35 16.6
    4 3 -2 495.75 16.9
    -4 3 2 473.95 17.4
    -4 3 2 467.65 17.3
    4 3 -2 480.55 16.3
    4 3 -2 456.15 16.9
    3 -3 -2 120.69 8.6
    -3 -3 2 118.29 7.7
    3 -3 -2 115.99 8.2
    3 -3 -2 113.79 8.2
    -3 -3 2 98.29 7.6
    -3 -3 2 118.59 7.6
    -3 3 2 124.59 7.8
    3 3 -2 110.89 6.8
    -3 3 2 111.49 8
    3 3 -2 110.89 7.9
    -3 3 2 115.79 8.3
    -2 -3 2 661.53 17.5
    2 -3 -2 634.14 18.3
    -2 -3 2 613.84 17.2
    2 -3 -2 553.84 17.9
    2 -3 -2 586.94 18
    -2 -3 2 602.04 17
    2 3 -2 618.14 17
    -2 3 2 613.94 18.2
    -2 3 2 552.84 17.2
    -2 3 2 604.14 18.1
    2 3 -2 636.44 17.4
    2 3 -2 607.74 15.6
    1 -3 -2 3013.6 69.09
    -1 -3 2 3000.9 67.39
    1 -3 -2 2973.1 68.99
    -1 -3 2 2979.8 67.29
    -1 -3 2 3010.1 67.59
    1 -3 -2 2995.4 69.29
    -1 3 2 3041.1 69.09
    1 3 -2 2950 67.29
    1 3 -2 2981.6 67.59
    -1 3 2 2979.8 68.99
    -1 3 2 2939.61 68.29
    0 -3 -2 13.2 3.6
    0 -3 -2 11.5 3.4
    0 -3 2 14.3 2.4
    0 -3 2 11.8 2.3
    0 -3 2 10.3 2
    0 -3 2 14.8 2.2
    0 -3 -2 15.6 3.7
    0 3 2 15.8 3.5
    0 3 2 12.3 3.5
    0 3 2 15 3.3
    0 3 2 7.8 2.7
    0 3 -2 13.8 2.5
    1 -3 2 2314.87 54.69
    -1 -3 -2 2197.18 57.99
    1 -3 2 2400.26 54.89
    -1 -3 -2 2507.85 57.19
    -1 -3 -2 2469.95 57.19
    1 3 2 2465.15 57.19
    1 3 2 2498.95 56.39
    1 3 2 2318.27 60.39
    -1 3 -2 2504.65 55.09
    1 3 2 2504.45 56.19
    -2 -3 -2 49.5 6.4
    2 -3 2 62.19 5.1
    -2 -3 -2 58.49 6.4
    2 -3 2 54.99 4.9
    -2 -3 -2 63.09 6.3
    2 -3 2 59.99 5
    -2 3 -2 59.89 5.1
    2 3 2 64.39 6.1
    2 3 2 56.89 6.2
    2 3 2 67.69 6.7
    -2 3 -2 58.59 5.2
    -2 3 -2 60.69 2.9
    3 -3 2 2.6 3.5
    -3 -3 -2 6.7 4.1
    3 -3 2 -0.6 3.6
    -3 -3 -2 6 4.7
    3 -3 2 5.4 3.8
    -3 -3 -2 3.1 4.4
    3 3 2 2.5 4.2
    3 3 2 6.6 4.6
    -3 3 -2 -3.2 3.6
    -3 3 -2 3 3.7
    -3 3 -2 4.1 2.8
    3 3 2 3.3 3.8
    4 -3 2 231.68 11.3
    -4 -3 -2 215.88 12.1
    4 -3 2 191.68 11
    -4 -3 -2 203.88 11.8
    4 -3 2 206.38 11
    -4 -3 -2 211.98 12.2
    4 3 2 210.58 11.7
    -4 3 -2 205.28 11.1
    4 3 2 225.38 12
    4 3 2 216.58 12.2
    -4 3 -2 228.28 11.2
    -4 3 -2 204.58 9.7
    5 -3 2 780.82 25.9
    5 -3 2 824.82 26.2
    -5 -3 -2 820.02 27.1
    5 -3 2 821.22 25.7
    -5 -3 -2 814.92 26.8
    -5 -3 -2 810.02 26.7
    -5 3 -2 834.52 25.9
    -5 3 -2 810.32 26
    -5 3 -2 780.82 24.2
    5 3 2 789.82 26.7
    5 3 2 795.92 26.3
    5 3 2 837.52 26.6
    -6 -3 -2 381.36 18.6
    -6 -3 -2 410.16 19.5
    6 -3 2 363.26 18.2
    -6 -3 -2 413.56 19.5
    6 -3 2 373.46 17.7
    6 -3 2 392.86 18.7
    6 3 2 404.46 18.8
    -6 3 -2 377.96 16.8
    6 3 2 382.76 18.7
    -6 3 -2 391.46 18.6
    6 3 2 386.66 19.1
    -6 3 -2 426.16 18.8
    7 -3 2 240.38 16.6
    7 -3 2 189.28 16.2
    -7 -3 -2 201.58 17
    -7 -3 -2 227.08 16.6
    -7 -3 -2 187.18 16.5
    7 -3 2 213.88 16.8
    7 3 2 217.88 16.7
    -7 3 -2 182.08 15.8
    7 3 2 220.68 16.5
    -7 3 -2 207.18 14.9
    7 3 2 212.18 17.2
    -7 3 -2 205.88 16.4
    -8 -3 -2 -6.1 9.1
    8 -3 2 10.9 10.5
    8 -3 2 -1.6 9.6
    -8 -3 -2 -4.7 10.6
    -8 -3 -2 4.2 10.2
    8 3 2 -3 9.2
    -8 3 -2 -1.3 8.3
    8 3 2 -1.5 9.7
    -8 3 -2 1.1 8.7
    -8 3 -2 5.4 10.5
    -9 -3 -2 0.4 13.5
    9 -3 2 5.1 12.4
    9 -3 2 4.2 11.5
    -9 -3 -2 17.2 12.8
    9 -3 2 5.3 12.8
    -9 -3 -2 7.8 10.5
    -9 3 -2 -1.7 11.1
    9 3 2 23.5 12.5
    -9 3 -2 4.9 12.5
    9 3 2 12.4 12.1
    -9 3 -2 -0.2 11.1
    9 3 2 10.8 12.1
    10 -3 2 54.09 16.2
    -10 -3 -2 55.79 18.4
    10 -3 2 64.79 16
    -10 -3 -2 55.09 15.9
    10 -3 2 51.29 16.8
    -10 -3 -2 83.19 18.3
    10 3 2 15 13.5
    -10 3 -2 40.7 16.4
    -10 3 -2 50.19 14.2
    10 3 2 63.29 16.9
    10 3 2 45.3 15.8
    11 -3 2 39.6 18.4
    -11 -3 -2 16.7 18
    -11 -3 -2 21.3 17.1
    11 -3 2 33.9 19.3
    -11 -3 -2 61.29 21.8
    11 -3 2 9.3 19.4
    11 3 2 19.5 17.2
    -11 3 -2 20.6 19.4
    -11 3 -2 1.6 16.7
    11 3 2 30.1 16.4
    11 3 2 9.7 19.4
    -11 3 -2 20.7 16.7
    -12 -3 -2 54.19 26.1
    12 -3 2 25.4 24.2
    12 -3 2 -32 22.8
    12 -3 2 -2.7 32.3
    -12 -3 -2 30.1 24.7
    -12 3 -2 7.3 22.2
    12 3 2 24.5 23.5
    -12 3 -2 29.3 22.5
    12 3 2 -4.7 20.4
    -12 3 -2 33.6 26.2
    12 3 2 39.5 21.1
    11 -4 -2 -2.4 22.2
    11 -4 -2 -4.1 19.8
    -11 -4 2 10.1 19.7
    -11 -4 2 59.39 21.5
    11 -4 -2 3.7 18.2
    -11 -4 2 13.9 17.8
    11 4 -2 11.2 16
    -11 4 2 5.2 14.9
    -11 4 2 -13 21.2
    -11 4 2 1.7 17.1
    11 4 -2 1.7 17.2
    11 4 -2 22.7 18
    10 -4 -2 16.5 18.3
    -10 -4 2 42.5 14.1
    -10 -4 2 15 14.9
    10 -4 -2 31 15.4
    -10 -4 2 30.3 17
    -10 4 2 63.39 16
    -10 4 2 -12.6 16.2
    10 4 -2 17.3 14
    10 4 -2 12.6 13.1
    -10 4 2 34.7 14.5
    -9 -4 2 36.8 15
    9 -4 -2 51.29 15.9
    -9 -4 2 29.6 13.2
    -9 -4 2 13.6 11.8
    9 -4 -2 13.6 15.6
    9 -4 -2 50.99 13.9
    -9 4 2 4 13.2
    -9 4 2 20.9 15.5
    9 4 -2 51.69 13.5
    -9 4 2 21.7 12.4
    9 4 -2 29.9 13.7
    8 -4 -2 861.81 34
    8 -4 -2 772.92 33
    8 -4 -2 818.32 34.5
    -8 -4 2 825.92 33.4
    -8 -4 2 810.82 32.5
    -8 -4 2 817.52 32.9
    -8 4 2 792.72 33.7
    8 4 -2 868.61 32.9
    -8 4 2 825.62 33.4
    -8 4 2 829.92 31.1
    8 4 -2 860.01 31.9
    -7 -4 2 194.88 17.4
    7 -4 -2 197.48 17.5
    7 -4 -2 202.28 17.6
    7 -4 -2 185.38 17.5
    -7 -4 2 191.68 16.2
    7 4 -2 205.98 16.3
    -7 4 2 219.68 16.2
    7 4 -2 176.08 16.8
    7 4 -2 215.08 16.2
    -7 4 2 219.38 17.6
    6 -4 -2 757.62 27.9
    6 -4 -2 771.42 27.7
    -6 -4 2 819.92 27.9
    6 -4 -2 737.23 28.1
    -6 -4 2 830.72 32.3
    -6 -4 2 767.42 27.3
    -6 4 2 801.62 28.4
    6 4 -2 816.42 27
    -6 4 2 805.52 28.7
    -6 4 2 755.02 26.4
    6 4 -2 760.42 27.3
    6 4 -2 770.42 27.6
    -5 -4 2 819.22 26.6
    5 -4 -2 803.22 27.6
    5 -4 -2 794.42 26.9
    -5 -4 2 825.72 26.7
    5 -4 -2 770.52 27
    -5 -4 2 800.52 27.2
    5 4 -2 855.71 26.6
    -5 4 2 826.22 27.4
    5 4 -2 800.32 26.7
    -5 4 2 815.32 25.8
    -5 4 2 843.02 27.3
    5 4 -2 830.42 25.3
    -4 -4 2 590.94 19.8
    4 -4 -2 596.44 20.7
    4 -4 -2 565.24 21
    -4 -4 2 601.24 20.4
    4 -4 -2 566.94 20.4
    4 4 -2 567.14 20
    -4 4 2 542.85 20.2
    4 4 -2 616.84 18.6
    -4 4 2 510.35 18.6
    -4 4 2 575.74 20.5
    3 -4 -2 115.09 9.3
    3 -4 -2 105.49 9.2
    -3 -4 2 111.89 8.3
    -3 -4 2 126.39 8.8
    -3 -4 2 135.69 9.1
    3 -4 -2 120.19 9.2
    -3 4 2 121.19 9.4
    3 4 -2 114.29 8.3
    3 4 -2 146.39 7.2
    -3 4 2 102.59 7.9
    3 4 -2 120.09 8.9
    -3 4 2 107.09 9
    2 -4 -2 63.59 7.2
    -2 -4 2 60.19 6.1
    -2 -4 2 59.29 6.2
    2 -4 -2 69.99 7.5
    -2 -4 2 71.79 6.1
    2 -4 -2 70.39 7.3
    2 4 -2 68.69 6.3
    2 4 -2 63.99 6.2
    -2 4 2 75.89 7.3
    -2 4 2 71.39 7.4
    -2 4 2 51.69 6
    1 -4 -2 325.57 12.5
    -1 -4 2 315.37 10.9
    -1 -4 2 326.67 11
    1 -4 -2 352.86 12.7
    1 -4 -2 355.56 12.7
    1 4 -2 315.87 11.2
    -1 4 2 341.37 12.6
    -1 4 2 328.87 12.6
    -1 4 2 345.17 11.3
    -1 4 2 328.67 11.3
    0 -4 2 1982.4 46.5
    0 -4 2 2093.79 46.9
    0 -4 2 2036.5 46.5
    0 -4 -2 2021.7 48.9
    0 -4 2 1986.8 46.6
    0 -4 -2 2007.1 48.6
    0 4 2 2001.1 48.6
    0 4 2 2010.8 47.2
    0 4 -2 1968.4 46.7
    0 4 2 1972.2 47.2
    0 4 2 1942.61 48.7
    -1 -4 -2 600.34 18.3
    -1 -4 -2 578.04 18.1
    1 -4 2 605.14 16.2
    1 -4 2 542.25 15.9
    -1 -4 -2 576.54 18.2
    1 4 2 581.74 16.6
    1 4 2 569.04 16.9
    1 4 2 571.64 18.2
    -1 4 -2 548.85 15.9
    2 -4 2 3877.91 86.49
    -2 -4 -2 3531.55 88.19
    2 -4 2 3768.12 85.99
    -2 -4 -2 3745.13 88.39
    2 -4 2 3877.21 86.29
    -2 -4 -2 3839.12 88.69
    2 4 2 3621.04 88.79
    2 4 2 3758.92 88.49
    -2 4 -2 3816.92 86.29
    -2 4 -2 3747.12 86.09
    2 4 2 3798.22 86.49
    2 4 2 3921.21 87.29
    3 -4 2 98.19 8
    -3 -4 -2 119.49 9.5
    -3 -4 -2 92.19 8.9
    -3 -4 -2 99.29 9.2
    3 -4 2 91.99 7.6
    3 -4 2 98.59 7.8
    -3 4 -2 101.69 4.8
    3 4 2 104.59 8.9
    3 4 2 103.99 9
    -3 4 -2 99.89 7.9
    -3 4 -2 105.39 8.2
    3 4 2 108.09 9.6
    4 -4 2 230.68 11.9
    4 -4 2 197.28 11.4
    -4 -4 -2 207.88 12.9
    -4 -4 -2 221.68 12.7
    -4 -4 -2 237.08 13.7
    4 -4 2 224.28 11.9
    -4 4 -2 210.98 9.3
    4 4 2 222.78 13.1
    -4 4 -2 215.88 11.5
    4 4 2 226.38 13.5
    4 4 2 228.98 12.7
    -4 4 -2 228.18 12.2
    -5 -4 -2 256.97 15.6
    -5 -4 -2 262.97 15.5
    -5 -4 -2 248.98 14.9
    5 -4 2 260.57 14.4
    5 -4 2 236.68 14.5
    5 -4 2 284.47 14.6
    5 4 2 251.87 14.9
    5 4 2 261.07 15.6
    5 4 2 241.68 14.8
    -5 4 -2 243.28 14.3
    -5 4 -2 266.77 14.7
    -5 4 -2 245.68 11.9
    -6 -4 -2 109.49 13.7
    6 -4 2 74.59 10.6
    -6 -4 -2 57.29 9.5
    6 -4 2 61.49 10.1
    6 -4 2 69.99 11
    -6 -4 -2 79.89 12.6
    -6 4 -2 71.89 9.3
    6 4 2 99.69 12.8
    -6 4 -2 79.89 10.4
    6 4 2 105.69 12.9
    6 4 2 91.09 12.6
    -6 4 -2 79.89 11.3
    -7 -4 -2 31.3 10.2
    7 -4 2 22.8 10.1
    -7 -4 -2 11.4 10.6
    7 -4 2 16.2 9.1
    -7 -4 -2 21.1 9.3
    7 -4 2 12.8 9.8
    -7 4 -2 17.6 9.7
    7 4 2 26.3 11
    7 4 2 27.6 9.5
    -7 4 -2 39.6 10.9
    7 4 2 22.3 10.4
    -7 4 -2 31 8.9
    -8 -4 -2 16.9 12.4
    -8 -4 -2 23.6 12
    8 -4 2 30.4 11.4
    8 -4 2 5.7 11.4
    -8 -4 -2 17.5 11.1
    8 -4 2 38.3 12.3
    8 4 2 19.6 12.2
    -8 4 -2 18 10
    -8 4 -2 11.4 10.9
    -8 4 -2 31.3 12.8
    9 -4 2 25.2 14
    -9 -4 -2 21.7 15
    9 -4 2 26.7 15.3
    -9 -4 -2 2.9 11.8
    -9 -4 -2 16.6 13.9
    9 -4 2 15.2 12
    -9 4 -2 29 11.9
    9 4 2 39.8 14.6
    -9 4 -2 14.5 11.6
    9 4 2 14.3 12.4
    -9 4 -2 -6.9 13.5
    -10 -4 -2 251.97 29.7
    -10 -4 -2 249.58 25.6
    10 -4 2 264.47 28.5
    -10 -4 -2 266.97 27.5
    10 -4 2 237.78 27.9
    10 -4 2 195.48 24.5
    10 4 2 250.17 25.4
    -10 4 -2 239.08 23.7
    10 4 2 237.28 27.2
    -10 4 -2 234.58 25.9
    -10 4 -2 184.88 24.3
    10 4 2 213.78 25.8
    -11 -4 -2 27.5 22.7
    11 -4 2 65.49 21.1
    -11 -4 -2 18.4 17.2
    -11 -4 -2 54.99 21.1
    11 -4 2 50.09 22
    11 -4 2 40.9 20.4
    -11 4 -2 61.29 21.1
    -11 4 -2 22.6 17.8
    11 4 2 47.9 20.1
    11 4 2 24.9 20.3
    11 4 2 33.9 20.1
    -11 4 -2 46.4 23.4
    -11 -5 2 21 23.1
    11 -5 -2 14.3 20.9
    11 -5 -2 27.5 26.4
    -11 -5 2 52.29 24.2
    11 -5 -2 7.6 23.7
    -11 -5 2 6.1 22
    -11 5 2 32.8 19.9
    -11 5 2 12 20.2
    -11 5 2 21.6 23.2
    11 5 -2 29.2 20
    11 5 -2 15.6 18.6
    -10 -5 2 4.2 15.9
    10 -5 -2 47.4 21.1
    -10 -5 2 17.2 18.4
    -10 -5 2 -25.3 17.7
    10 -5 -2 25 18.1
    -10 5 2 65.89 16.8
    10 5 -2 -5 27.1
    -10 5 2 44.3 19.1
    10 5 -2 69.59 17.9
    -10 5 2 39.3 20.1
    10 5 -2 70.69 17.2
    -9 -5 2 -13.4 14.3
    9 -5 -2 -0.9 13.3
    -9 -5 2 -4.3 10.9
    -9 -5 2 15.8 13.2
    9 -5 -2 56.49 18.4
    9 -5 -2 6 14
    9 5 -2 -5.6 12.5
    -9 5 2 -0.6 13.7
    9 5 -2 2.8 14.1
    -9 5 2 -8.7 14
    9 5 -2 18.3 13
    8 -5 -2 244.78 22.2
    8 -5 -2 196.98 20.5
    8 -5 -2 184.58 21.4
    -8 -5 2 276.37 22.3
    -8 -5 2 188.18 18.7
    -8 -5 2 232.88 20.6
    8 5 -2 270.27 20.2
    8 5 -2 197.28 20
    -8 5 2 177.58 21.1
    -8 5 2 203.78 18.7
    -8 5 2 171.48 22.1
    7 -5 -2 109.19 14.2
    -7 -5 2 154.58 16.8
    -7 -5 2 112.39 15.1
    7 -5 -2 141.39 17.2
    -7 -5 2 135.19 17.4
    7 5 -2 130.29 15.8
    -7 5 2 120.49 15.2
    -7 5 2 158.88 14.9
    7 5 -2 124.89 15.5
    7 5 -2 148.29 15.4
    -7 5 2 142.59 16.1
    6 -5 -2 49.2 9.5
    6 -5 -2 54.79 11.3
    -6 -5 2 54.59 11.3
    -6 -5 2 59.79 10.9
    6 -5 -2 42.3 11.7
    -6 -5 2 39.7 10.5
    6 5 -2 45.3 8.9
    -6 5 2 64.89 12.3
    -6 5 2 73.09 10.6
    6 5 -2 62.99 10.5
    -6 5 2 73.29 11.9
    5 -5 -2 337.27 18.4
    -5 -5 2 315.97 17.1
    5 -5 -2 296.77 17.4
    -5 -5 2 347.67 16.8
    5 -5 -2 325.17 17.4
    -5 5 2 292.17 14.9
    -5 5 2 336.27 17.6
    -5 5 2 315.87 17.2
    5 5 -2 317.07 16.8
    5 5 -2 351.06 14.8
    -4 -5 2 548.25 20.3
    4 -5 -2 568.14 21.6
    4 -5 -2 595.94 21.6
    -4 -5 2 603.04 21.1
    4 -5 -2 561.94 22.2
    -4 -5 2 583.34 21.5
    -4 5 2 564.54 19.1
    4 5 -2 596.44 20.8
    -4 5 2 598.84 21.6
    -4 5 2 554.94 21.6
    4 5 -2 600.14 17.9
    4 5 -2 579.54 21.1
    -3 -5 2 51.39 7
    3 -5 -2 42.7 8.1
    -3 -5 2 55.39 8.3
    3 -5 -2 37.5 7.1
    -3 -5 2 45.2 7
    3 -5 -2 47.4 7.7
    -3 5 2 49.5 7.8
    3 5 -2 46.1 7.4
    3 5 -2 40.6 3.7
    3 5 -2 44.5 4
    -3 5 2 53.39 8
    3 5 -2 51.79 7.3
    -3 5 2 53.29 6.4
    2 -5 -2 892.71 26.6
    2 -5 -2 901.91 26.9
    -2 -5 2 935.61 25.3
    2 -5 -2 910.21 27
    -2 -5 2 898.61 25.6
    -2 -5 2 965 26.3
    -2 5 2 897.11 24.1
    -2 5 2 861.51 23.9
    -2 5 2 906.81 26.5
    2 5 -2 893.31 25
    -2 5 2 863.71 26.4
    2 5 -2 951.7 25.8
    1 -5 -2 66.49 7.7
    -1 -5 2 50.59 6.1
    -1 -5 2 53.39 6.1
    1 -5 -2 63.59 7.5
    1 -5 -2 56.49 7.7
    -1 -5 2 52.39 6.3
    -1 5 2 67.49 7.6
    -1 5 2 59.69 7.9
    1 5 -2 62.49 6.4
    -1 5 2 55.39 5.6
    -1 5 2 41.5 5.6
    1 5 -2 62.89 6.6
    0 -5 2 13.8 4
    0 -5 -2 16.3 5.4
    0 -5 -2 18.4 5.2
    0 -5 2 10.4 3.9
    0 -5 2 14.9 4.3
    0 5 2 13.7 5.2
    0 5 -2 12.9 4.4
    0 5 2 9.8 3.6
    0 5 2 16.9 5.1
    0 5 2 14.3 4.1
    -1 -5 -2 8.6 4.9
    -1 -5 -2 6.5 4.9
    1 -5 2 10 3.9
    1 -5 2 -1 4
    1 -5 2 8.6 4
    -1 -5 -2 4.9 5.2
    1 5 2 2.7 3.6
    -1 5 -2 7.9 6.1
    1 5 2 0.1 4
    1 5 2 4.6 4.4
    -1 5 -2 6.8 4
    1 5 2 3.7 5
    -2 -5 -2 64.29 8.3
    2 -5 2 49.2 6.6
    2 -5 2 51.99 6.3
    2 -5 2 58.99 6.7
    -2 -5 -2 55.89 8
    -2 -5 -2 68.39 8.8
    2 5 2 49.9 6
    -2 5 -2 52.89 7
    2 5 2 50.29 6.6
    2 5 2 53.99 8
    -2 5 -2 55.69 6.3
    -3 -5 -2 17.8 6.6
    -3 -5 -2 18.9 6.5
    3 -5 2 16.2 5.7
    3 -5 2 23.9 5.8
    -3 -5 -2 16 6.2
    3 -5 2 27.1 6.3
    -3 5 -2 16.2 5.9
    3 5 2 15.1 5.7
    3 5 2 11 6.6
    3 5 2 18.5 6.8
    -3 5 -2 16 5.3
    3 5 2 23.5 5.4
    -4 -5 -2 93.69 11.8
    -4 -5 -2 55.09 9.5
    4 -5 2 74.09 9.6
    4 -5 2 71.89 8.7
    4 -5 2 80.09 10.2
    -4 -5 -2 92.69 11
    4 5 2 81.39 10.6
    4 5 2 75.79 9.8
    4 5 2 105.19 11.3
    -4 5 -2 76.89 9.4
    -4 5 -2 69.49 9.3
    5 -5 2 82.89 11.2
    -5 -5 -2 99.29 12.1
    -5 -5 -2 96.19 12.4
    5 -5 2 80.89 11.3
    -5 -5 -2 113.29 13.4
    5 -5 2 91.19 11.1
    5 5 2 109.09 13.1
    -5 5 -2 89.49 11.6
    -5 5 -2 96.99 11.3
    -5 5 -2 71.79 7.7
    5 5 2 92.69 12.3
    5 5 2 109.09 12.7
    6 -5 2 746.83 28.6
    -6 -5 -2 746.33 34.9
    -6 -5 -2 789.72 29.5
    6 -5 2 762.52 29.2
    -6 -5 -2 814.62 30.1
    6 -5 2 782.52 28
    6 5 2 805.92 29
    -6 5 -2 763.32 23.8
    6 5 2 809.62 28.7
    6 5 2 813.42 30.6
    -6 5 -2 768.42 28.1
    7 -5 2 137.09 16.1
    7 -5 2 132.89 16.4
    7 -5 2 134.09 15
    -7 -5 -2 122.59 15.9
    -7 -5 -2 145.79 19
    7 5 2 142.69 16.9
    7 5 2 126.19 15
    -7 5 -2 104.19 12.8
    -7 5 -2 115.19 14.6
    -8 -5 -2 175.58 23.1
    -8 -5 -2 164.88 21.8
    8 -5 2 145.49 18.3
    8 -5 2 143.39 17.8
    -8 -5 -2 173.58 19.5
    8 -5 2 152.28 20.3
    -8 5 -2 155.78 19.6
    8 5 2 197.38 20.2
    8 5 2 161.98 20.3
    -8 5 -2 155.48 16.2
    9 -5 2 45.1 17.5
    9 -5 2 48.2 14.6
    9 -5 2 6.1 14.5
    -9 -5 -2 6.5 14.5
    -9 -5 -2 1.6 13.4
    -9 -5 -2 26.7 17.3
    9 5 2 3.7 13.4
    -9 5 -2 14.7 12.6
    -9 5 -2 15.6 13.4
    9 5 2 -2.9 14.9
    -9 5 -2 18.2 16.4
    9 5 2 9.6 15.5
    10 -5 2 -30.3 18.3
    -10 -5 -2 40 18.2
    10 -5 2 17.2 18.6
    10 -5 2 -4.3 18.6
    -10 -5 -2 21.9 20.9
    -10 -5 -2 18 18.9
    10 5 2 5.4 16.7
    -10 5 -2 -37.3 19.2
    10 5 2 -13.5 17
    10 5 2 12.6 17.3
    -10 5 -2 5.7 15.2
    11 -5 2 -51.49 21.5
    -11 -5 -2 5.6 26
    11 -5 2 40.7 26.1
    11 5 2 -27.1 20.7
    -11 5 -2 -12.5 20
    11 5 2 0.4 19.7
    10 -6 -2 2.5 21.9
    -10 -6 2 52.59 22.5
    10 -6 -2 7.3 24.3
    -10 -6 2 -0.7 18.2
    10 -6 -2 9.7 23.5
    -10 -6 2 3.6 19.9
    -10 6 2 24.4 20.5
    -10 6 2 -10 16.8
    10 6 -2 2.1 18.7
    -10 6 2 26.6 23.7
    10 6 -2 13.8 17.1
    10 6 -2 36.9 18.6
    -9 -6 2 16.6 17
    -9 -6 2 17.1 16
    9 -6 -2 38.6 19.6
    9 -6 -2 -19 15.4
    -9 -6 2 -3.5 14.4
    9 -6 -2 23.9 17.7
    -9 6 2 43.4 16.6
    -9 6 2 33.7 18
    -9 6 2 4.6 14
    9 6 -2 13.9 16
    9 6 -2 3 13.8
    9 6 -2 -21.2 13.6
    -8 -6 2 -2.4 11.3
    8 -6 -2 13.5 14.6
    -8 -6 2 -1.3 13.9
    -8 -6 2 12.9 15.6
    8 -6 -2 14.1 16.9
    8 -6 -2 41.6 16
    8 6 -2 17.5 11.6
    -8 6 2 12.5 14.9
    8 6 -2 13.2 11.9
    8 6 -2 5.6 12.1
    -8 6 2 19.3 11.5
    -8 6 2 -2.3 13.4
    7 -6 -2 43.4 14.2
    -7 -6 2 73.59 14.7
    7 -6 -2 67.39 15.1
    7 -6 -2 70.39 15.8
    -7 -6 2 95.69 15.9
    -7 6 2 75.39 11.7
    -7 6 2 57.79 13.7
    7 6 -2 77.49 13.9
    7 6 -2 61.39 11.4
    6 -6 -2 30.4 11.9
    -6 -6 2 55.59 10.7
    6 -6 -2 30.8 11.3
    -6 -6 2 19.4 17.1
    6 -6 -2 24.5 11.2
    -6 -6 2 33.5 18.5
    6 6 -2 45.9 11.3
    -6 6 2 35.3 10.7
    -6 6 2 31.6 8.5
    6 6 -2 27.9 8.4
    5 -6 -2 31.5 11.2
    -5 -6 2 21.9 9.7
    -5 -6 2 34.8 9.9
    5 -6 -2 9.1 9.8
    -5 -6 2 21.7 9.6
    5 -6 -2 26.4 10.3
    5 6 -2 19 5.3
    -5 6 2 23.4 9.3
    5 6 -2 23 6.1
    -5 6 2 13.2 6.5
    5 6 -2 27.7 9.6
    4 -6 -2 41.9 9.4
    -4 -6 2 58.99 9.7
    -4 -6 2 44.8 8.7
    4 -6 -2 17.5 8.8
    -4 -6 2 53.59 9.8
    4 -6 -2 24.6 9.6
    -4 6 2 38.9 11
    -4 6 2 49.2 9.5
    4 6 -2 48.4 9.3
    -4 6 2 29.7 6.7
    4 6 -2 49.6 8.8
    -4 6 2 41.7 7.2
    -3 -6 2 166.58 11.3
    3 -6 -2 141.69 12.9
    3 -6 -2 137.29 13
    3 -6 -2 120.99 12.7
    -3 -6 2 155.48 11.3
    -3 -6 2 139.79 11.7
    -3 6 2 134.99 8.1
    -3 6 2 150.08 12.6
    3 6 -2 153.98 11.7
    3 6 -2 150.18 11.6
    -3 6 2 149.19 8.7
    -3 6 2 157.78 12.6
    2 -6 -2 140.29 11.5
    -2 -6 2 147.29 9.8
    -2 -6 2 148.29 10
    -2 -6 2 148.29 10.7
    2 -6 -2 154.58 12.1
    2 6 -2 155.58 10.7
    -2 6 2 141.29 7.1
    -2 6 2 142.69 7.1
    -2 6 2 127.59 11.1
    -1 -6 2 56.69 7.4
    -1 -6 2 53.89 6.9
    1 -6 -2 62.79 9.3
    1 -6 -2 42.9 7.8
    -1 -6 2 68.79 7.4
    1 -6 -2 62.99 8.7
    -1 6 2 41.3 4.9
    -1 6 2 60.99 8.2
    -1 6 2 49.1 8.3
    1 6 -2 50.19 7
    1 6 -2 53.29 7
    -1 6 2 48.5 4.8
    0 -6 -2 90.79 9.8
    0 -6 2 75.09 7.8
    0 -6 2 85.69 7.7
    0 -6 -2 84.09 9.3
    0 6 -2 71.29 8
    0 6 2 72.59 5.4
    0 6 2 69.99 5.5
    0 6 2 81.19 9.1
    0 6 2 62.29 8.8
    -1 -6 -2 14.2 6.7
    -1 -6 -2 22.2 6.7
    1 -6 2 17.9 6.3
    1 -6 2 20.5 5.4
    1 -6 2 26.8 6
    1 6 2 12.9 6.1
    -1 6 -2 31 6
    1 6 2 19.6 4.1
    1 6 2 33.7 7.8
    1 6 2 27.9 4.8
    -2 -6 -2 19.6 7.3
    2 -6 2 40.5 6.9
    2 -6 2 39.4 7.2
    -2 -6 -2 29.8 8
    -2 -6 -2 27.9 8.3
    2 6 2 34.2 5.8
    -2 6 -2 34.2 6.7
    2 6 2 33.9 5.5
    2 6 2 40.9 8
    2 6 2 29.2 8
    3 -6 2 54.59 8.1
    -3 -6 -2 70.79 10.9
    -3 -6 -2 75.69 10.6
    -3 -6 -2 64.49 9.6
    3 -6 2 69.19 9.3
    3 -6 2 66.79 8.4
    3 6 2 74.29 10.8
    3 6 2 60.59 7.4
    -3 6 -2 69.59 8.6
    -3 6 -2 61.69 8.6
    3 6 2 69.19 8.4
    4 -6 2 30.7 8.8
    4 -6 2 34 8.2
    -4 -6 -2 26.7 9.7
    4 -6 2 34.4 8.4
    -4 -6 -2 60.29 10.9
    4 6 2 36.9 7
    4 6 2 48 10.7
    4 6 2 60.39 8.9
    -4 6 -2 39.8 8.3
    4 6 2 43.3 9.7
    -5 -6 -2 44.6 10.7
    -5 -6 -2 38.7 11.1
    5 -6 2 24.9 10
    5 -6 2 41.4 9.3
    5 -6 2 18.7 8.8
    -5 -6 -2 17.3 10.2
    -5 6 -2 16.9 8.3
    -5 6 -2 16.3 9.4
    5 6 2 39.6 10.4
    5 6 2 41.4 10.4
    5 6 2 29 9
    -6 -6 -2 153.38 17.8
    6 -6 2 120.79 16
    -6 -6 -2 120.09 16.2
    6 -6 2 123.49 13.8
    -6 -6 -2 111.39 15.1
    6 -6 2 135.39 14.5
    6 6 2 137.59 16.4
    -6 6 -2 112.29 7.7
    -6 6 -2 109.99 14.5
    6 6 2 152.38 16.8
    -7 -6 -2 126.29 18
    7 -6 2 95.19 14.2
    -7 -6 -2 87.79 15
    -7 -6 -2 85.59 14.8
    7 -6 2 87.29 16.9
    7 -6 2 64.09 13.7
    7 6 2 99.59 15.9
    -7 6 -2 86.39 9.8
    -7 6 -2 94.59 14.5
    7 6 2 93.99 14.8
    7 6 2 98.79 14.7
    -8 -6 -2 13.5 14.4
    -8 -6 -2 21.7 16.1
    -8 -6 -2 13.2 12
    8 -6 2 41.5 16.7
    8 -6 2 4.6 13.7
    8 -6 2 -0.1 13.1
    8 6 2 -10.8 13.1
    -8 6 -2 5.5 14.1
    8 6 2 32.2 21.4
    -8 6 -2 10.4 13.6
    8 6 2 5.3 13.7
    -8 6 -2 12.4 9.9
    -9 -6 -2 52.39 19.8
    -9 -6 -2 44.2 17.1
    9 -6 2 35.5 17.6
    9 -6 2 17.8 16.1
    9 -6 2 63.99 20.4
    -9 -6 -2 72.39 18.5
    9 6 2 56.19 17.7
    -9 6 -2 61.29 17.7
    9 6 2 48.9 18.6
    -9 6 -2 41.7 18.5
    9 6 2 63.99 18.5
    -9 6 -2 80.49 14.3
    10 -6 2 12.3 23.1
    -10 -6 -2 6.9 24.3
    10 -6 2 -9.1 19.8
    10 -6 2 2.3 22.7
    -10 -6 -2 13.8 23.5
    -10 -6 -2 9.1 23
    10 6 2 -12.9 19.6
    -10 6 -2 -2.8 15.6
    10 6 2 14.6 21.3
    -10 6 -2 6.9 19.3
    10 6 2 -3.6 23.4
    -9 -7 2 38.8 20.7
    9 -7 -2 95.89 27.7
    -9 -7 2 91.39 22.2
    -9 -7 2 91.99 19.3
    9 -7 -2 104.79 23.4
    9 -7 -2 97.79 26.5
    -9 7 2 101.49 16.6
    9 7 -2 81.29 16.6
    9 7 -2 57.79 18.5
    9 7 -2 109.59 22.8
    -9 7 2 94.99 21.6
    8 -7 -2 79.99 20.8
    8 -7 -2 69.29 19.8
    -8 -7 2 71.19 17.9
    -8 -7 2 68.19 14.6
    8 -7 -2 27.1 17.6
    -8 -7 2 70.29 20.4
    8 7 -2 33.2 15.7
    -8 7 2 49.4 12.8
    -8 7 2 46.4 18.3
    -8 7 2 83.39 19
    8 7 -2 60.59 13
    8 7 -2 79.29 16
    -7 -7 2 14.8 12.8
    7 -7 -2 -7.9 16.2
    7 -7 -2 11.9 14.4
    -7 -7 2 25.5 12.5
    7 -7 -2 -34.9 14.2
    -7 7 2 17 9.9
    7 7 -2 25.2 11.7
    -7 7 2 8.6 15.3
    7 7 -2 13.6 7.7
    7 7 -2 -1.3 8.7
    -7 7 2 -6.9 13
    6 -7 -2 166.38 19.7
    -6 -7 2 146.29 19.5
    6 -7 -2 146.49 17.6
    -6 -7 2 140.89 17.2
    6 -7 -2 160.98 19.8
    -6 -7 2 147.89 16.4
    6 7 -2 121.99 8.9
    6 7 -2 143.29 9.9
    -6 7 2 145.39 17.6
    -6 7 2 130.39 12.2
    6 7 -2 145.69 18.8
    5 -7 -2 15.4 12.6
    -5 -7 2 20.4 10.8
    5 -7 -2 -6.6 10.4
    5 -7 -2 14 11.2
    -5 -7 2 15.9 9.8
    -5 -7 2 14.2 10.5
    -5 7 2 9.4 6.1
    5 7 -2 7 9.9
    5 7 -2 -2.4 9.6
    -5 7 2 9.6 10.7
    -5 7 2 16.8 5.9
    4 -7 -2 21.8 10.5
    4 -7 -2 16.5 11.4
    -4 -7 2 12.1 8.9
    -4 -7 2 11.5 8.9
    4 -7 -2 19.6 9.9
    -4 -7 2 24.7 8.7
    4 7 -2 17.2 9.4
    4 7 -2 14 9.2
    -4 7 2 1.1 9
    -3 -7 2 688.83 23.8
    -3 -7 2 662.93 25.5
    3 -7 -2 641.74 26.8
    -3 -7 2 663.43 23.1
    3 -7 -2 642.34 25.6
    -3 7 2 613.54 24.8
    3 7 -2 689.03 24.4
    -3 7 2 685.23 25.4
    2 -7 -2 -6.4 8.6
    -2 -7 2 2 7.1
    2 -7 -2 -1.8 8.3
    -2 -7 2 7.4 7.4
    -2 -7 2 8.8 6.8
    2 -7 -2 14.9 8.9
    -2 7 2 10.9 7.6
    2 7 -2 2.2 6.4
    -2 7 2 4.4 8.1
    2 7 -2 5.1 7
    -1 -7 2 335.97 15.1
    1 -7 -2 302.97 16.9
    1 -7 -2 344.67 17.2
    -1 -7 2 313.87 14.6
    -1 7 2 305.37 16.1
    1 7 -2 340.77 15.5
    -1 7 2 318.67 17.2
    1 7 -2 331.27 15.1
    0 -7 -2 61.19 10
    0 -7 2 54.69 7.9
    0 -7 -2 48.9 9.9
    0 7 2 48 9.7
    0 7 -2 47 8.6
    0 7 2 65.69 9.6
    1 -7 2 103.69 10.9
    -1 -7 -2 112.09 12
    1 -7 2 85.59 10.2
    -1 -7 -2 92.79 11.3
    1 7 2 100.59 12.3
    1 7 2 95.29 11.5
    -1 7 -2 93.69 10.5
    2 -7 2 18.7 7.2
    2 -7 2 7.7 7.8
    -2 -7 -2 8 8.2
    -2 -7 -2 14.5 7.7
    2 -7 2 5.9 7.2
    2 7 2 6.8 8.6
    -2 7 -2 9.4 7.2
    2 7 2 0.1 7.5
    -2 7 -2 9.3 6.9
    3 -7 2 34.2 8.1
    -3 -7 -2 51.79 10.8
    3 -7 2 40.3 9.9
    -3 -7 -2 30.9 10.3
    -3 -7 -2 24 8.9
    3 7 2 50.99 6.9
    -3 7 -2 36 8.3
    3 7 2 40.7 6.2
    3 7 2 41.7 10.5
    -4 -7 -2 131.59 20.2
    4 -7 2 138.89 15.5
    -4 -7 -2 141.29 18.6
    4 -7 2 107.39 13.9
    -4 -7 -2 161.18 15.6
    4 -7 2 132.59 13.6
    4 7 2 120.19 10
    4 7 2 149.19 12.2
    -4 7 -2 112.69 13.2
    -4 7 -2 130.39 13.7
    4 7 2 133.09 15.9
    -5 -7 -2 451.95 25.4
    5 -7 2 426.66 23
    -5 -7 -2 447.66 25.1
    5 -7 2 419.86 21.9
    -5 -7 -2 463.65 24.1
    5 -7 2 424.76 21.4
    5 7 2 494.75 20.3
    5 7 2 425.36 25.6
    -5 7 -2 431.06 21.2
    5 7 2 453.15 18.4
    -6 -7 -2 18.7 13.1
    6 -7 2 -5.9 21.2
    6 -7 2 -2.5 11.3
    -6 -7 -2 28.8 14.3
    6 -7 2 40.3 11.6
    -6 -7 -2 15.2 11.3
    6 7 2 1.5 9
    6 7 2 8.8 11.9
    6 7 2 25 12.9
    -6 7 -2 14.6 12.1
    6 7 2 21 11.6
    -6 7 -2 6.1 10.7
    7 -7 2 169.98 18.9
    7 -7 2 165.28 22.2
    -7 -7 -2 218.38 25.4
    7 -7 2 188.68 21.7
    -7 -7 -2 232.28 24.4
    7 7 2 193.48 23.5
    -7 7 -2 162.88 19.3
    7 7 2 178.28 18.3
    7 7 2 197.98 23.1
    -7 7 -2 195.38 21.8
    -8 -7 -2 -12.2 19.3
    -8 -7 -2 22.5 18.1
    8 -7 2 -8.3 14.9
    8 -7 2 58.19 16.9
    8 -7 2 8.7 18.6
    -8 -7 -2 3.9 17
    8 7 2 36.9 16.7
    8 7 2 -7.7 17.3
    8 7 2 11.1 17.7
    -8 7 -2 -4.4 15.1
    -8 7 -2 -10.7 17.1
    -9 -7 -2 46.3 23.9
    9 -7 2 43 20
    -9 -7 -2 25.5 22
    -9 -7 -2 44.3 22.9
    9 -7 2 32.8 23.2
    9 7 2 13.6 24.9
    9 7 2 43.4 19.8
    -9 7 -2 25.6 18.9
    9 7 2 74.49 28.2
    7 -8 -2 193.18 26
    7 -8 -2 189.38 25.7
    -7 -8 2 200.78 24.1
    -7 -8 2 197.48 23.3
    -7 -8 2 199.78 25.9
    7 -8 -2 201.38 24.5
    7 8 -2 228.38 24
    7 8 -2 220.98 25.8
    -7 8 2 231.98 25.4
    -7 8 2 187.58 24.5
    -6 -8 2 244.18 25.1
    -6 -8 2 224.88 22
    6 -8 -2 197.38 24.2
    6 -8 -2 207.58 25.4
    -6 -8 2 212.58 23.5
    6 -8 -2 241.78 26.8
    -6 8 2 225.28 22.6
    -6 8 2 245.58 24.8
    6 8 -2 233.88 21.4
    6 8 -2 239.68 23.3
    -5 -8 2 136.39 18.3
    5 -8 -2 129.29 19.1
    5 -8 -2 105.09 18
    -5 -8 2 138.99 15.6
    -5 -8 2 152.48 17.6
    5 -8 -2 134.39 18.1
    -5 8 2 115.59 15.6
    5 8 -2 147.89 17.1
    5 8 -2 119.79 18.3
    -5 8 2 136.59 17.2
    -4 -8 2 230.18 16.4
    -4 -8 2 240.08 18.8
    4 -8 -2 204.78 21.6
    4 8 -2 174.98 17.2
    -4 8 2 215.98 20.2
    -4 8 2 180.88 18.5
    -3 -8 2 36.8 10.4
    3 -8 -2 17.2 11.4
    3 -8 -2 16.4 11.6
    -3 -8 2 48.7 12.4
    3 -8 -2 35.6 14.1
    -3 -8 2 27.4 9.7
    3 8 -2 52.29 10.9
    -3 8 2 35.7 12.3
    -3 8 2 38.8 11.2
    3 8 -2 52.69 10.9
    2 -8 -2 14.1 12.2
    2 -8 -2 31.1 11.2
    2 -8 -2 41.7 11.3
    -2 -8 2 34.4 10
    -2 -8 2 41.9 10.4
    -2 8 2 39.5 11.8
    2 8 -2 40.8 8.7
    -2 8 2 43.7 10.9
    1 -8 -2 75.79 12.7
    -1 -8 2 79.09 10.5
    1 -8 -2 77.89 12.8
    -1 -8 2 79.09 11.4
    -1 8 2 93.39 13
    -1 8 2 104.59 12.8
    1 8 -2 102.29 11.8
    1 8 -2 79.89 15.2
    0 -8 -2 52.09 11.1
    0 -8 2 20.5 8.7
    0 -8 -2 49.3 10.9
    0 -8 2 49.8 9.5
    0 8 2 50.59 10.3
    0 8 -2 37.7 9.4
    0 8 2 54.49 11.3
    -1 -8 -2 395.56 20.6
    -1 -8 -2 403.26 22
    1 -8 2 410.36 18.2
    1 -8 2 376.86 18.6
    1 8 2 451.25 20.7
    -1 8 -2 410.96 18.8
    1 8 2 432.76 22.1
    -2 -8 -2 130.39 16.1
    2 -8 2 129.59 14.6
    2 -8 2 132.09 13
    -2 -8 -2 119.09 14.7
    2 -8 2 111.59 13.4
    2 8 2 124.59 15.8
    -2 8 -2 115.09 13.6
    2 8 2 129.49 15.4
    3 -8 2 186.78 16.8
    3 -8 2 205.58 16.5
    -3 -8 -2 194.88 17.3
    -3 -8 -2 249.78 20.7
    3 -8 2 204.58 18.6
    3 8 2 197.38 18.1
    -3 8 -2 241.18 17.4
    -3 8 -2 222.18 16.9
    -4 -8 -2 37.7 13.9
    4 -8 2 11 13
    4 -8 2 17.6 10.7
    -4 -8 -2 41.3 12.2
    4 8 2 30.8 11.8
    4 8 2 5.2 14.3
    -4 8 -2 16.1 10
    -5 -8 -2 99.49 18.1
    5 -8 2 61.29 13.8
    -5 -8 -2 95.19 16.8
    5 -8 2 94.49 19.1
    -5 8 -2 82.59 13.9
    5 8 2 69.59 9.3
    -5 8 -2 83.19 14.2
    5 8 2 103.89 16.4
    5 8 2 64.59 15.5
    5 8 2 73.89 9
    -6 -8 -2 3.8 13.5
    6 -8 2 -8.1 12.9
    6 -8 2 28 14.4
    6 -8 2 34.5 16.8
    -6 -8 -2 15.9 15.7
    -6 8 -2 11.4 13.7
    6 8 2 -0.5 14.2
    -6 8 -2 -3.3 12.8
    6 8 2 1.2 8.9
    6 8 2 17.9 10.1
    7 -8 2 31.4 16.5
    -7 -8 -2 18.2 17.5
    -7 -8 -2 0.4 17.2
    7 -8 2 -0.3 15.1
    7 -8 2 36.4 19.9
    -7 -8 -2 19.1 18.8
    -7 8 -2 17.7 16.1
    -7 8 -2 22 17.4
    7 8 2 -1.5 15.9
    7 8 2 17.2 16.2
    7 8 2 13.7 13.3
    7 8 2 22.5 11.8
    -5 -9 2 7.5 16.1
    5 -9 -2 36.2 20.8
    -5 -9 2 28.5 15
    5 -9 -2 26.1 19.6
    5 9 -2 25.8 14.1
    -5 9 2 -2.1 14.9
    5 9 -2 16.2 14.6
    4 -9 -2 -0.3 17.5
    -4 -9 2 13.9 14.8
    4 -9 -2 33 16.2
    -4 -9 2 15.3 12.3
    -4 -9 2 6 13.1
    4 -9 -2 -0.4 15.3
    4 9 -2 -12.4 11.4
    -4 9 2 6.7 13.5
    4 9 -2 6 12.7
    -4 9 2 22 15.4
    -3 -9 2 107.59 16.3
    3 -9 -2 92.29 19.4
    3 -9 -2 55.29 16.8
    -3 -9 2 74.29 12.9
    3 -9 -2 103.49 16.6
    -3 9 2 80.79 15.5
    -3 9 2 72.09 15.7
    3 9 -2 85.69 12.7
    -2 -9 2 148.39 15.3
    2 -9 -2 145.99 17.8
    2 -9 -2 157.88 20.2
    -2 -9 2 147.59 18
    -2 9 2 137.39 16.3
    -2 9 2 171.18 21.3
    2 9 -2 156.68 18.1
    2 9 -2 134.69 15.2
    1 -9 -2 95.09 15.4
    1 -9 -2 59.99 15.8
    -1 -9 2 90.09 12.5
    1 9 -2 98.79 13.2
    -1 9 2 102.29 14.4
    0 -9 -2 245.88 20.7
    0 -9 2 264.67 17.7
    0 -9 -2 208.08 21.8
    0 -9 2 243.38 17.9
    0 9 -2 221.28 18.7
    0 9 2 195.38 18.6
    0 9 -2 241.08 17.1
    1 -9 2 21.7 11.8
    -1 -9 -2 10.2 13.1
    -1 -9 -2 1.8 12.2
    1 -9 2 12.8 10
    -1 9 -2 3.4 10.6
    1 9 2 4.8 11
    1 9 2 19.5 15.8
    -1 9 -2 19.6 10
    -2 -9 -2 10.3 12.2
    -2 -9 -2 44.4 15
    2 -9 2 12.2 10.4
    2 -9 2 30.6 13.8
    -2 9 -2 21.3 13.6
    2 9 2 18.1 13.3
    -2 9 -2 52.09 12.2
    2 9 2 21.3 12.4
    3 -9 2 37.6 13
    -3 -9 -2 42.3 13.7
    3 -9 2 11.3 15.1
    -3 -9 -2 39.9 15.7
    3 -9 2 19.1 12.7
    -3 9 -2 -2.8 11.8
    3 9 2 10.1 12.6
    3 9 2 38.4 14.1
    -4 -9 -2 89.99 17.5
    4 -9 2 70.99 23.7
    4 -9 2 104.39 16.6
    -4 -9 -2 109.39 19
    4 -9 2 87.39 15.3
    4 9 2 102.19 18.7
    4 9 2 75.89 16.5
    -4 9 -2 107.79 16.7
    5 -9 2 154.18 20.8
    -5 -9 -2 140.49 23.7
    5 -9 2 126.49 22.3
    -5 -9 -2 156.48 22.7
    -5 -9 -2 114.29 20.6
    5 9 2 148.09 20.1
    -5 9 -2 149.39 18.8
    5 9 2 131.99 19.9
    -2 -10 2 8.2 13.9
    2 -10 -2 -2 19
    -2 -10 2 17.8 14
    2 -10 -2 52.89 17.6
    2 10 -2 -32.9 13.3
    -2 10 2 35.3 17.9
    1 -10 -2 15.4 16.2
    -1 -10 2 13.1 13.5
    -1 -10 2 8.2 12.6
    1 -10 -2 20.9 18.9
    -1 10 2 -14 16.2
    0 -10 -2 29 16.6
    0 -10 2 19.8 13.1
    0 -10 2 12.6 12.4
    0 -10 -2 11.6 16.9
    0 10 2 -18.5 15.9
    0 10 2 -1.7 16.9
    1 -10 2 41.3 13.5
    1 -10 2 28.8 13.1
    -1 -10 -2 15.5 17.5
    -1 -10 -2 42.6 18.1
    1 10 2 20.9 15.8
    -2 -10 -2 21.2 19
    2 -10 2 -4.7 14.1
    -2 -10 -2 -1.2 17.6
    2 -10 2 1.1 13.6
    2 10 2 29.5 16.3
    12 0 -3 8.3 20.2
    -12 0 3 1.7 20.4
    -12 0 3 -3.9 16.4
    12 0 -3 -17.5 17.3
    -12 0 3 20.9 18.4
    12 0 -3 9.2 18.7
    -11 0 3 332.47 27.6
    11 0 -3 339.37 28.2
    11 0 -3 346.67 29.2
    -11 0 3 359.36 27.1
    11 0 -3 290.07 26.6
    -11 0 3 368.36 30.9
    -10 0 3 -0.2 13.4
    -10 0 3 6.1 10.3
    -10 0 3 0.1 12.2
    10 0 -3 32.5 13.9
    10 0 -3 -2.8 11
    9 0 -3 618.04 28.2
    -9 0 3 533.05 26.9
    -9 0 3 573.84 27.9
    -9 0 3 582.54 27.4
    9 0 -3 589.94 27.7
    8 0 -3 25.2 10
    -8 0 3 20.8 9.7
    8 0 -3 22.3 8.8
    -8 0 3 25 8.9
    8 0 -3 30.4 10.6
    -8 0 3 21.6 9.4
    -7 0 3 709.93 26.4
    7 0 -3 699.93 26.2
    7 0 -3 719.63 26.2
    -7 0 3 708.43 26.1
    -7 0 3 643.04 25.8
    7 0 -3 692.43 26.1
    6 0 -3 17.4 6.5
    -6 0 3 9.5 5.9
    6 0 -3 2.6 5.3
    -6 0 3 16.4 7.1
    6 0 -3 8.7 6.2
    -6 0 3 18.6 6.6
    -5 0 3 25.5 5.9
    -5 0 3 32.6 6.8
    5 0 -3 26.5 6.1
    5 0 -3 23.5 6
    -5 0 3 25.5 6.4
    5 0 -3 34.1 6.6
    4 0 -3 -3.3 3.3
    -4 0 3 1.2 3.5
    4 0 -3 -0.6 3.6
    4 0 -3 -5.7 3.5
    -4 0 3 2.1 3.8
    -4 0 3 -2.9 3.9
    3 0 -3 9687.73 213.68
    -3 0 3 9802.02 213.88
    -3 0 3 9565.54 213.78
    3 0 -3 9483.05 213.48
    3 0 -3 9745.92 213.58
    -3 0 3 9539.55 213.48
    2 0 -3 -2.4 1.9
    2 0 -3 -2.7 2.4
    -2 0 3 -7.7 2.3
    -2 0 3 -3.4 2
    2 0 -3 -0.9 2.4
    -2 0 3 -2.5 2.2
    1 0 -3 3397.36 76.29
    -1 0 3 3408.26 76.19
    -1 0 3 3485.55 76.29
    -1 0 3 3403.26 76.19
    1 0 -3 3378.46 76.19
    1 0 -3 3461.55 76.19
    0 0 -3 -3.2 1.5
    0 0 3 3 1.2
    0 0 3 0.2 1
    1 0 3 1157.58 27.8
    1 0 3 1194.78 27.7
    -1 0 -3 1197.68 27.7
    -1 0 -3 1164.08 27.6
    -1 0 -3 1145.39 27.8
    1 0 3 1197.68 27.8
    -2 0 -3 -1.7 2.7
    2 0 3 -1.1 2.7
    2 0 3 -3 2.7
    -2 0 -3 -1.7 2.7
    2 0 3 -2.1 2.7
    -2 0 -3 0.3 2.8
    3 0 3 511.65 16.5
    3 0 3 537.55 16.3
    -3 0 -3 520.35 16.3
    -3 0 -3 521.35 16.3
    -3 0 -3 541.85 16.6
    3 0 3 540.35 16.7
    4 0 3 4 3.8
    -4 0 -3 2.9 4.5
    -4 0 -3 -2.9 3.9
    -4 0 -3 3.1 3.4
    4 0 3 1.9 4.4
    4 0 3 6.7 4.5
    5 0 3 66.69 8.9
    -5 0 -3 65.69 8.6
    5 0 3 53.19 7.6
    -5 0 -3 66.89 8.8
    -5 0 -3 66.89 8.7
    5 0 3 80.19 9.5
    -6 0 -3 -10 6.1
    6 0 3 -8.4 5.5
    -6 0 -3 2.1 6.1
    6 0 3 -3.2 5.9
    6 0 3 0.9 6.8
    -6 0 -3 -4.6 5.7
    -7 0 -3 1879.51 52.69
    7 0 3 1846.72 52.59
    7 0 3 1896.81 52.09
    7 0 3 1876.91 52.79
    -7 0 -3 1867.31 52.19
    -7 0 -3 1911.11 52.79
    8 0 3 12.8 9.8
    -8 0 -3 1.2 8.6
    8 0 3 9.4 10.2
    -8 0 -3 18.3 9.5
    8 0 3 17.3 10.3
    -8 0 -3 25 11
    9 0 3 415.06 24.5
    -9 0 -3 388.46 22.8
    9 0 3 366.06 24.5
    -9 0 -3 416.66 25.7
    -10 0 -3 16.5 13.5
    10 0 3 -8.8 12.6
    -10 0 -3 32.1 15.1
    10 0 3 3.7 13.2
    -10 0 -3 5.8 11.1
    -11 0 -3 -15.9 14.9
    11 0 3 -28.9 15.8
    -11 0 -3 32.2 16.6
    -11 0 -3 7 19.1
    11 0 3 34.7 17.6
    11 0 3 7.6 17.4
    12 0 3 17.9 21
    12 0 3 -28.8 20
    -12 0 -3 40.3 20.4
    -12 0 -3 12.9 21.2
    -12 0 -3 46.2 24.7
    12 0 3 -18.5 22
    12 -1 -3 24.1 20
    12 -1 -3 32.4 18.2
    -12 -1 3 82.39 24.9
    12 -1 -3 27.7 22.3
    -12 -1 3 39.8 17
    -12 -1 3 31.7 20.5
    12 1 -3 36.5 18.4
    12 1 -3 44.4 21.7
    -12 1 3 12.9 19.1
    -12 1 3 23.8 20.9
    12 1 -3 80.99 21.7
    -12 1 3 5.1 16.2
    11 -1 -3 74.89 17.1
    -11 -1 3 79.89 17.3
    -11 -1 3 100.09 18
    11 -1 -3 100.49 19.7
    11 -1 -3 97.69 19.9
    -11 -1 3 102.89 20.4
    -11 1 3 113.89 18.5
    -11 1 3 153.68 22.5
    11 1 -3 72.89 17.3
    -11 1 3 67.79 15.1
    11 1 -3 105.79 20.3
    11 1 -3 98.39 18.1
    -10 -1 3 13.2 10.1
    -10 -1 3 48.5 15.4
    10 -1 -3 33.1 13.8
    -10 -1 3 62.09 14.2
    10 -1 -3 26.5 15.5
    10 1 -3 48.2 14.4
    10 1 -3 56.79 14.3
    -10 1 3 35.8 13.3
    -10 1 3 50.89 14.9
    9 -1 -3 26.1 11.6
    -9 -1 3 43.3 12.3
    -9 -1 3 21.4 9.9
    9 -1 -3 31.3 11.2
    -9 -1 3 34.7 11.1
    -9 1 3 28.2 18.9
    9 1 -3 22.1 10.2
    -9 1 3 19.1 11.7
    9 1 -3 49.6 12.4
    9 1 -3 32.2 11.4
    -9 1 3 20.9 11.8
    -8 -1 3 133.89 16.6
    8 -1 -3 165.08 16.3
    -8 -1 3 159.38 15.3
    8 -1 -3 155.98 15.9
    8 -1 -3 166.18 16.5
    -8 -1 3 168.68 16.1
    8 1 -3 145.79 15.7
    -8 1 3 122.09 15.3
    8 1 -3 174.08 15.9
    8 1 -3 153.88 15.4
    -8 1 3 147.59 15.8
    -8 1 3 130.19 16.3
    7 -1 -3 578.74 24
    -7 -1 3 576.34 23.5
    -7 -1 3 576.14 23.7
    7 -1 -3 578.94 23.8
    7 -1 -3 568.94 23.8
    -7 -1 3 570.84 23.7
    7 1 -3 582.64 23.5
    -7 1 3 571.04 23.2
    -7 1 3 575.84 23.8
    7 1 -3 574.84 23.3
    -7 1 3 575.64 23.8
    7 1 -3 573.64 23.3
    6 -1 -3 4 6.1
    -6 -1 3 10.3 6.5
    6 -1 -3 -1.2 6.3
    -6 -1 3 -3.7 6.3
    6 -1 -3 8.7 5.6
    -6 -1 3 1.5 4.9
    -6 1 3 -1.8 5.3
    6 1 -3 0.5 5.3
    -6 1 3 -4.9 5.3
    6 1 -3 3.6 5.9
    -6 1 3 1.8 6.3
    6 1 -3 1.1 5.8
    5 -1 -3 851.11 26.2
    -5 -1 3 799.42 25.7
    5 -1 -3 803.52 25.9
    -5 -1 3 876.01 26.1
    -5 -1 3 790.92 25.6
    5 -1 -3 811.52 25.9
    5 1 -3 828.32 25.6
    5 1 -3 844.42 25.7
    -5 1 3 808.02 26
    -5 1 3 849.91 26.1
    -5 1 3 859.71 26.2
    5 1 -3 824.02 25.9
    4 -1 -3 995.5 28.2
    4 -1 -3 998.4 28.2
    -4 -1 3 979.2 27.9
    -4 -1 3 983 27.7
    -4 -1 3 1008.9 28
    4 -1 -3 1031 28.3
    4 1 -3 996.2 27.7
    4 1 -3 969.3 27.5
    -4 1 3 965.5 28
    -4 1 3 1013.1 28.2
    4 1 -3 989.1 27.9
    -4 1 3 1016.3 28.2
    3 -1 -3 358.76 12.8
    3 -1 -3 368.36 12.8
    -3 -1 3 367.96 12.5
    3 -1 -3 351.26 12.7
    -3 -1 3 355.86 12.3
    -3 -1 3 369.76 12.5
    -3 1 3 359.96 12.7
    3 1 -3 369.86 12.2
    -3 1 3 356.76 12.8
    3 1 -3 359.56 12.3
    3 1 -3 344.87 12.3
    -3 1 3 375.76 12.9
    2 -1 -3 1078.69 27.2
    2 -1 -3 1062.89 27.2
    2 -1 -3 1084.29 27.3
    -2 -1 3 987.4 27.3
    -2 -1 3 1098.39 26.6
    -2 -1 3 1111.79 26.7
    2 1 -3 1003.9 27.4
    -2 1 3 1108.39 27.3
    2 1 -3 1052.69 26.6
    2 1 -3 1128.09 26.3
    -2 1 3 1098.79 27.3
    -2 1 3 1074.09 27.2
    1 -1 -3 925.41 22.7
    -1 -1 3 935.11 21.4
    1 -1 -3 890.61 22.6
    -1 -1 3 903.81 21.4
    1 -1 -3 924.01 22.6
    -1 -1 3 942.91 21.1
    1 1 -3 903.21 21.4
    1 1 -3 906.71 21.4
    1 1 -3 904.11 20.6
    -1 1 3 891.41 22.6
    -1 1 3 917.51 22.7
    -1 1 3 899.71 22.6
    0 -1 -3 104.09 4.7
    0 -1 -3 92.39 4.6
    0 1 3 98.39 4.5
    0 1 3 93.79 4.6
    -1 -1 -3 209.38 7.8
    -1 -1 -3 205.98 7.6
    -1 -1 -3 223.98 7.9
    1 -1 3 196.28 7
    1 -1 3 217.78 6.2
    1 -1 3 207.68 6.3
    1 1 3 214.38 7.7
    1 1 3 223.88 7.9
    -1 1 -3 196.98 6.2
    1 1 3 205.68 7.9
    -1 1 -3 183.88 6.9
    2 -1 3 3132.29 70.89
    -2 -1 -3 3093.89 71.69
    -2 -1 -3 3124.49 71.89
    2 -1 3 3123.89 70.99
    2 -1 3 3114.89 70.79
    -2 -1 -3 3142.19 71.99
    2 1 3 3115.79 71.89
    -2 1 -3 3088.09 70.79
    -2 1 -3 3213.98 71.09
    -2 1 -3 3073.09 70.39
    2 1 3 3119.29 71.99
    2 1 3 3151.78 71.69
    -3 -1 -3 6371.36 144.49
    3 -1 3 6516.65 144.19
    3 -1 3 6341.07 144.09
    -3 -1 -3 6456.55 144.89
    -3 -1 -3 6396.06 144.79
    3 -1 3 6504.05 143.99
    3 1 3 6419.56 144.59
    -3 1 -3 6399.76 144.19
    -3 1 -3 6379.96 143.99
    -3 1 -3 6474.65 143.69
    3 1 3 6530.45 144.89
    3 1 3 6359.36 144.89
    -4 -1 -3 90.19 8
    -4 -1 -3 84.79 7.9
    4 -1 3 63.29 7.4
    -4 -1 -3 65.79 7.5
    4 -1 3 72.89 7.4
    4 -1 3 79.39 7.1
    4 1 3 74.79 7.5
    -4 1 -3 76.39 7.2
    -4 1 -3 72.39 7.5
    -4 1 -3 68.89 7.2
    4 1 3 75.59 7.8
    4 1 3 71.69 7.8
    -5 -1 -3 335.77 15.5
    -5 -1 -3 355.36 15.7
    5 -1 3 338.27 15.3
    5 -1 3 335.27 15.3
    -5 -1 -3 332.27 15.2
    5 -1 3 360.16 14.8
    -5 1 -3 340.07 15.1
    -5 1 -3 327.37 15
    5 1 3 330.87 14.9
    -5 1 -3 342.67 14.7
    5 1 3 335.77 15.5
    5 1 3 323.87 15.3
    6 -1 3 27.3 8.1
    6 -1 3 26.9 7
    -6 -1 -3 47.3 9
    -6 -1 -3 25.2 7.4
    -6 -1 -3 38.1 7.9
    6 -1 3 31.9 7.2
    -6 1 -3 30.2 7.8
    6 1 3 43.1 8.6
    -6 1 -3 32.5 7.3
    6 1 3 37.5 8.6
    -6 1 -3 22.6 6.3
    6 1 3 43.6 8.4
    7 -1 3 211.08 15.7
    -7 -1 -3 229.18 16.1
    7 -1 3 230.98 16.2
    -7 -1 -3 224.58 15.5
    7 -1 3 203.58 15.1
    -7 -1 -3 211.48 16.3
    -7 1 -3 218.48 15
    -7 1 -3 212.68 15.8
    7 1 3 227.98 15.8
    7 1 3 212.68 15.8
    -7 1 -3 218.18 16
    7 1 3 195.28 16.1
    -8 -1 -3 -4.7 10.5
    8 -1 3 7.4 8.9
    8 -1 3 -10 8.2
    8 -1 3 28.7 10.2
    -8 -1 -3 1 8.6
    -8 1 -3 7.9 9.7
    -8 1 -3 5.7 8.3
    8 1 3 -0.4 8.9
    -8 1 -3 6.6 9.6
    8 1 3 5.8 10.7
    8 1 3 9.9 8.4
    9 -1 3 104.39 16.3
    9 -1 3 122.19 17
    -9 -1 -3 99.29 14
    9 -1 3 112.69 18.6
    -9 -1 -3 113.69 15.6
    -9 -1 -3 133.19 17.4
    9 1 3 102.89 16.4
    -9 1 -3 118.89 15.8
    -9 1 -3 99.19 14.8
    9 1 3 141.49 17.3
    -10 -1 -3 2.9 12.6
    -10 -1 -3 -12 12.8
    -10 -1 -3 -15.6 15.1
    10 -1 3 -13.8 12.1
    10 -1 3 10.5 12.7
    10 -1 3 21.2 14.5
    -10 1 -3 14.6 11
    10 1 3 -1.2 19.3
    -10 1 -3 5 15.4
    10 1 3 -9 11.1
    -10 1 -3 -10.4 11.6
    -11 -1 -3 61.79 17.3
    11 -1 3 84.29 21
    11 -1 3 49.8 18.6
    -11 -1 -3 96.69 21.6
    -11 -1 -3 109.49 20.9
    11 -1 3 73.79 17.2
    -11 1 -3 73.09 17.4
    11 1 3 65.99 19.4
    11 1 3 74.29 19.5
    -11 1 -3 64.89 16.7
    -11 1 -3 60.79 19.2
    11 1 3 53.59 18.6
    -12 -1 -3 32.9 20.5
    -12 -1 -3 -18.6 21.6
    12 -1 3 -13.7 18.3
    12 -1 3 -9 19.5
    12 -1 3 40.4 23.6
    -12 -1 -3 38.3 22.5
    12 1 3 23.1 23.4
    -12 1 -3 50.89 20.5
    12 1 3 14.9 19.4
    -12 1 -3 4.6 21.6
    -12 1 -3 4.9 20.4
    12 1 3 8.9 20.3
    12 -2 -3 18.7 19.7
    -12 -2 3 22.8 22.2
    -12 -2 3 21.1 22.9
    12 -2 -3 -6.8 23.2
    -12 -2 3 8.1 19.9
    12 -2 -3 -24.8 19.3
    -12 2 3 1.8 17
    12 2 -3 -17.8 16.9
    12 2 -3 23.4 19.4
    -12 2 3 34.7 19
    12 2 -3 -16 19.7
    -12 2 3 54.59 22.9
    11 -2 -3 56.09 19.7
    -11 -2 3 54.69 19.2
    -11 -2 3 86.29 19.4
    11 -2 -3 104.29 20.4
    -11 -2 3 62.99 17.1
    11 -2 -3 89.49 19.1
    -11 2 3 79.09 17.8
    11 2 -3 66.59 18.8
    -11 2 3 116.69 23.1
    11 2 -3 70.09 17.8
    11 2 -3 66.29 18.4
    -11 2 3 68.09 18.8
    -10 -2 3 173.28 20.7
    -10 -2 3 162.58 21
    10 -2 -3 169.78 21.6
    -10 -2 3 169.18 22
    10 -2 -3 109.49 18.3
    10 2 -3 100.39 15.3
    -10 2 3 157.88 21.6
    10 2 -3 144.69 18.9
    -10 2 3 115.99 16.2
    -10 2 3 158.28 21.1
    9 -2 -3 15.4 11.5
    -9 -2 3 12.5 11.6
    9 -2 -3 9.4 12.3
    -9 -2 3 14.4 11.3
    -9 -2 3 9.4 9.7
    -9 2 3 2.6 20.3
    9 2 -3 15.2 10.7
    9 2 -3 33.6 11.8
    -9 2 3 22.8 10.4
    9 2 -3 42.2 12.8
    -9 2 3 22 11.4
    -8 -2 3 80.89 17.7
    8 -2 -3 95.69 15.4
    8 -2 -3 88.09 13.4
    8 -2 -3 113.99 14.6
    -8 -2 3 110.69 15.2
    -8 2 3 117.39 15
    8 2 -3 116.59 14.7
    8 2 -3 106.99 14.2
    8 2 -3 65.29 12.3
    -8 2 3 94.09 13.2
    -8 2 3 109.39 14
    7 -2 -3 18 8.3
    -7 -2 3 11.4 8
    -7 -2 3 21.3 8.3
    7 -2 -3 11.1 8.7
    -7 -2 3 13.5 7.2
    7 -2 -3 8.4 7.4
    -7 2 3 14.8 8.5
    -7 2 3 16.4 7.6
    7 2 -3 4.8 6.8
    7 2 -3 14.3 7.8
    -7 2 3 21.3 7.6
    7 2 -3 6.3 7.8
    -6 -2 3 210.08 14
    -6 -2 3 232.78 14.3
    6 -2 -3 223.48 14.5
    -6 -2 3 201.98 13.4
    6 -2 -3 216.58 13.9
    6 -2 -3 228.48 14.5
    6 2 -3 227.48 13.2
    -6 2 3 226.88 13.9
    6 2 -3 225.98 13.7
    6 2 -3 213.08 13.8
    -6 2 3 209.48 14.1
    -6 2 3 219.98 14.4
    -5 -2 3 349.87 15.3
    -5 -2 3 332.17 15
    5 -2 -3 335.67 15.6
    -5 -2 3 331.37 14.8
    5 -2 -3 330.27 15.3
    5 -2 -3 342.77 15.4
    -5 2 3 352.46 15.1
    -5 2 3 347.87 15.4
    5 2 -3 343.67 14.6
    5 2 -3 323.97 14.4
    -5 2 3 333.87 15.6
    5 2 -3 338.57 15
    4 -2 -3 3.3 4.1
    4 -2 -3 -3.2 4.5
    -4 -2 3 1.3 3.6
    4 -2 -3 3.4 4.4
    -4 -2 3 0.8 3.9
    -4 -2 3 -4.4 3.8
    -4 2 3 2.8 3.6
    -4 2 3 8.8 4.3
    4 2 -3 -3.9 3.6
    4 2 -3 1.3 3.4
    -4 2 3 10.6 5.2
    4 2 -3 -0.9 3.5
    -3 -2 3 24.6 4.6
    3 -2 -3 29.7 5.2
    -3 -2 3 20 4.3
    3 -2 -3 20.1 4.5
    3 -2 -3 17.2 4.1
    -3 -2 3 18.5 3.9
    -3 2 3 19.6 3.9
    3 2 -3 24 4
    3 2 -3 25.4 4.3
    -3 2 3 23.9 5
    3 2 -3 21.1 4.4
    -3 2 3 26.7 4.9
    -2 -2 3 255.07 8.5
    -2 -2 3 242.48 8.5
    -2 -2 3 249.38 8.6
    2 -2 -3 249.88 9.6
    2 -2 -3 257.97 9.8
    2 -2 -3 216.98 9.4
    2 2 -3 253.87 7.7
    2 2 -3 246.88 8.7
    -2 2 3 226.98 9.3
    2 2 -3 228.28 8.9
    -2 2 3 250.77 9.6
    1 -2 -3 1078.39 27.3
    -1 -2 3 1099.49 24.9
    -1 -2 3 1103.49 25.3
    1 -2 -3 1091.59 27.3
    -1 -2 3 1101.89 25.3
    1 -2 -3 1080.39 27.4
    1 2 -3 1115.49 25.4
    -1 2 3 1047.1 27.3
    -1 2 3 1075.29 27.3
    -1 2 3 1089.79 27.2
    1 2 -3 1066.39 25.2
    0 -2 -3 37 4.1
    0 -2 -3 40.7 4.4
    0 2 3 33.2 4.2
    0 2 3 36.2 4.3
    0 2 3 26.5 3.4
    0 2 3 33.8 4.1
    -1 -2 -3 169.88 7.6
    1 -2 3 180.18 5.6
    1 -2 3 168.18 4.9
    -1 -2 -3 175.88 7.6
    1 -2 3 170.58 5.5
    -1 -2 -3 164.98 7.5
    1 2 3 179.98 7.6
    1 2 3 171.68 7.7
    1 2 3 170.18 7.4
    -1 2 -3 174.18 5.5
    2 -2 3 84.19 5
    2 -2 3 87.09 5
    -2 -2 -3 89.79 6.4
    2 -2 3 94.19 5.1
    -2 -2 -3 85.69 6.5
    -2 -2 -3 84.39 6.3
    -2 2 -3 95.59 5.4
    -2 2 -3 82.39 5
    2 2 3 84.49 6.4
    -2 2 -3 88.99 3.9
    2 2 3 93.09 6.4
    2 2 3 90.79 6.6
    -3 -2 -3 0.6 3.6
    -3 -2 -3 1.1 3.8
    3 -2 3 -0.6 3.2
    -3 -2 -3 5.3 4
    3 -2 3 1.3 3.2
    3 -2 3 1.8 3.2
    3 2 3 4.9 4.4
    3 2 3 2.8 3.4
    -3 2 -3 1.3 3.3
    -3 2 -3 -4.4 3
    3 2 3 3.7 3.8
    -3 2 -3 3.7 2.9
    -4 -2 -3 656.73 21.5
    -4 -2 -3 689.63 21.4
    4 -2 3 628.94 20.4
    -4 -2 -3 641.94 21.4
    4 -2 3 643.94 20.2
    4 -2 3 624.84 20.5
    4 2 3 649.54 21.5
    -4 2 -3 642.34 20.3
    -4 2 -3 677.53 20.6
    -4 2 -3 663.53 19.7
    4 2 3 646.64 21
    4 2 3 642.44 21.1
    5 -2 3 69.89 8.7
    -5 -2 -3 79.09 9.8
    5 -2 3 73.09 8.6
    5 -2 3 68.79 9
    -5 -2 -3 77.39 9.8
    -5 -2 -3 77.79 9.5
    5 2 3 88.39 10.1
    5 2 3 66.19 8.8
    -5 2 -3 71.89 9.4
    -5 2 -3 72.99 9.1
    -5 2 -3 61.19 8.1
    5 2 3 80.49 10.2
    6 -2 3 400.26 17.7
    6 -2 3 382.06 18.1
    -6 -2 -3 420.56 18.6
    6 -2 3 361.86 17.7
    -6 -2 -3 364.76 18.2
    -6 -2 -3 382.66 18.6
    6 2 3 364.76 18.2
    -6 2 -3 380.36 17.8
    -6 2 -3 395.36 17
    6 2 3 376.86 18.1
    6 2 3 378.76 18.6
    -6 2 -3 401.96 18.1
    7 -2 3 69.89 12.2
    -7 -2 -3 57.29 11.6
    7 -2 3 61.79 10
    -7 -2 -3 69.19 11.7
    -7 -2 -3 71.89 12.2
    7 -2 3 57.39 10.9
    7 2 3 68.89 11.4
    -7 2 -3 59.19 11.1
    -7 2 -3 54.09 9.7
    7 2 3 56.39 10.6
    7 2 3 63.99 10.6
    -7 2 -3 54.49 10.1
    8 -2 3 19.9 9.6
    -8 -2 -3 -2.3 9.6
    8 -2 3 13.5 10.4
    -8 -2 -3 9.2 10.2
    -8 -2 -3 5.7 10.4
    8 -2 3 -11.2 10.4
    -8 2 -3 13.9 10.2
    -8 2 -3 3.3 9.3
    -8 2 -3 -10.9 8.5
    8 2 3 -0.4 12.6
    8 2 3 5.8 10
    9 -2 3 3.7 10.4
    -9 -2 -3 11.2 13.2
    9 -2 3 11.6 12.7
    -9 -2 -3 -6.7 10.2
    -9 -2 -3 -2.2 11.3
    9 -2 3 11.8 10.8
    9 2 3 10.6 11.5
    -9 2 -3 8.4 9.8
    9 2 3 5.6 11.5
    9 2 3 13.8 11
    -9 2 -3 14.9 11.8
    -9 2 -3 12.7 12.5
    -10 -2 -3 -18 14.1
    10 -2 3 -22.3 13
    -10 -2 -3 -16.3 11.6
    10 -2 3 8.9 15
    -10 -2 -3 2.8 15.3
    10 2 3 16.9 15
    -10 2 -3 17 13.7
    -10 2 -3 33 13.9
    10 2 3 -3 13.4
    -10 2 -3 14.7 16.1
    10 2 3 24.2 15.3
    -11 -2 -3 -16.2 16.2
    -11 -2 -3 -21.4 19.5
    11 -2 3 -19 15.6
    11 -2 3 35.2 16.9
    -11 -2 -3 20.4 15.9
    11 -2 3 -12.1 17
    11 2 3 -11.7 16.6
    11 2 3 1.7 13.5
    -11 2 -3 -8.1 18.8
    -11 2 -3 34.2 16.8
    11 2 3 2.7 16.2
    -11 2 -3 11.6 14.5
    -12 -2 -3 75.79 25.7
    -12 -2 -3 31.1 22.4
    -12 -2 -3 31.8 25.1
    12 -2 3 13.6 22.2
    12 -2 3 25.2 22.4
    12 -2 3 14.2 20.8
    12 2 3 30.8 20
    -12 2 -3 20.9 24.1
    12 2 3 4.2 24.1
    -12 2 -3 48.2 21.8
    12 2 3 37.9 22.7
    -12 2 -3 41.7 20.8
    -12 -3 3 19 23
    -12 -3 3 51.29 22.6
    -12 -3 3 23.2 23.9
    12 -3 -3 15.1 22.5
    12 -3 -3 39.8 24
    12 -3 -3 0 25.7
    12 3 -3 -13.1 19.9
    -12 3 3 -1.4 23.7
    -12 3 3 -0.2 20
    12 3 -3 10.6 20.3
    12 3 -3 27.9 21.3
    -12 3 3 -15.2 19.5
    11 -3 -3 2.3 16.6
    11 -3 -3 13.4 17.2
    -11 -3 3 7.1 13.7
    11 -3 -3 -20 18.7
    -11 -3 3 -12.5 17.9
    -11 -3 3 13.7 18
    -11 3 3 25.2 18.8
    11 3 -3 -23 14.7
    11 3 -3 12.3 17.1
    -11 3 3 14.2 13.9
    -11 3 3 -16.6 16.7
    11 3 -3 18 15.6
    -10 -3 3 15.7 12.2
    -10 -3 3 11.9 14
    10 -3 -3 -0.6 15.1
    10 -3 -3 26.3 15.9
    -10 -3 3 11.6 15.9
    10 -3 -3 18.4 14.7
    10 3 -3 18.8 11.5
    -10 3 3 39.6 17.7
    -10 3 3 45.1 14.6
    10 3 -3 33.5 14
    -10 3 3 -0.5 12
    9 -3 -3 70.89 15.6
    9 -3 -3 76.69 14.9
    -9 -3 3 50.19 13.7
    -9 -3 3 80.39 15.2
    -9 -3 3 60.99 12.9
    9 3 -3 74.49 13.6
    9 3 -3 57.09 13.9
    -9 3 3 65.29 13.7
    -9 3 3 62.49 15
    -9 3 3 73.09 14.6
    8 -3 -3 52.09 11.5
    -8 -3 3 78.29 13.1
    8 -3 -3 90.09 14.5
    -8 -3 3 91.19 14.4
    -8 -3 3 98.89 14
    -8 3 3 51.89 12.6
    -8 3 3 72.29 13.3
    -8 3 3 85.39 13.5
    8 3 -3 101.09 14.3
    8 3 -3 80.49 12.8
    7 -3 -3 14.7 9.5
    -7 -3 3 6.8 8.7
    7 -3 -3 30.3 9.2
    -7 -3 3 8 8.7
    7 -3 -3 30.6 8.4
    -7 -3 3 12.2 7.4
    -7 3 3 30.5 10.1
    7 3 -3 11.2 8.2
    -7 3 3 14.8 8.5
    7 3 -3 6.9 8.1
    7 3 -3 11.8 7.8
    -7 3 3 30.1 8.6
    6 -3 -3 537.55 22.4
    6 -3 -3 525.55 22.3
    -6 -3 3 522.25 21.4
    -6 -3 3 549.65 21.5
    -6 -3 3 521.75 21.5
    6 -3 -3 534.85 21.9
    6 3 -3 492.85 21.1
    -6 3 3 535.35 22.1
    6 3 -3 536.45 20.8
    -6 3 3 543.35 22.3
    6 3 -3 543.55 20.9
    -6 3 3 548.65 21.2
    5 -3 -3 29.2 7.2
    5 -3 -3 23.5 7.7
    -5 -3 3 35.3 7.8
    -5 -3 3 52.99 7.9
    -5 -3 3 43.6 7.8
    5 -3 -3 25 6.7
    -5 3 3 30.8 7.7
    5 3 -3 46.9 7.8
    5 3 -3 42.9 6.3
    5 3 -3 32 7.5
    -5 3 3 27.9 6.7
    -5 3 3 35.2 7.1
    -4 -3 3 1263.77 33.3
    4 -3 -3 1200.68 33.6
    4 -3 -3 1172.48 33.4
    -4 -3 3 1196.78 32.4
    4 -3 -3 1140.89 33.5
    -4 -3 3 1230.78 32.8
    4 3 -3 1207.28 32.5
    -4 3 3 1126.19 33.2
    -4 3 3 1149.58 33.2
    4 3 -3 1241.38 31.7
    -4 3 3 1165.88 32.8
    4 3 -3 1187.68 32.7
    3 -3 -3 -0.2 4.1
    -3 -3 3 4.8 3.9
    3 -3 -3 6.5 4.7
    3 -3 -3 0.7 3.9
    -3 -3 3 -0.3 3.4
    -3 -3 3 3.7 3.4
    3 3 -3 -0.2 3.6
    3 3 -3 0.7 3
    -3 3 3 -4.1 3.3
    -3 3 3 2.2 4.5
    -3 3 3 2.5 3.8
    2 -3 -3 133.89 8.1
    2 -3 -3 126.39 7.8
    -2 -3 3 114.29 6.2
    -2 -3 3 119.19 6.4
    2 -3 -3 124.69 7.7
    -2 -3 3 127.19 6.4
    2 3 -3 121.39 6.7
    -2 3 3 125.69 7.6
    2 3 -3 138.99 4.2
    2 3 -3 124.29 3.9
    -2 3 3 117.29 7.2
    -2 3 3 123.89 8
    2 3 -3 121.49 6.4
    -1 -3 3 347.97 9.9
    1 -3 -3 360.46 12.1
    -1 -3 3 328.17 9.7
    -1 -3 3 344.17 9.6
    1 -3 -3 339.67 12
    1 -3 -3 324.47 11.8
    -1 3 3 339.27 12.1
    1 3 -3 331.37 9.6
    1 3 -3 331.17 9.9
    -1 3 3 327.07 11.5
    -1 3 3 338.67 11.9
    0 -3 -3 180.08 8.2
    0 -3 3 178.28 5.5
    0 -3 3 147.69 4.6
    0 -3 3 172.28 5.4
    0 -3 -3 174.48 8.1
    0 3 3 180.58 7.7
    0 3 3 174.88 7.8
    0 3 -3 160.48 5.6
    0 3 -3 184.68 5.6
    0 3 3 160.18 8.3
    0 3 3 173.58 8
    -1 -3 -3 438.66 14.2
    1 -3 3 411.46 11.3
    1 -3 3 427.86 11.7
    -1 -3 -3 435.06 14.4
    -1 -3 -3 447.76 14.5
    1 -3 3 415.76 14.2
    -1 3 -3 463.05 11.8
    1 3 3 440.26 14.6
    1 3 3 445.16 13.6
    1 3 3 442.86 14.1
    1 3 3 442.26 14.2
    2 -3 3 803.72 21
    2 -3 3 780.92 21
    -2 -3 -3 830.32 23.6
    -2 -3 -3 809.72 23.3
    2 -3 3 825.42 21.1
    -2 -3 -3 814.32 23.2
    -2 3 -3 824.32 21.3
    2 3 3 785.32 22.9
    2 3 3 819.12 23.2
    -2 3 -3 830.22 21.2
    2 3 3 814.22 23.5
    -3 -3 -3 745.73 23.1
    -3 -3 -3 730.23 22.7
    3 -3 3 744.43 21.3
    3 -3 3 723.73 20.9
    -3 -3 -3 734.33 22.8
    3 -3 3 740.13 21.1
    -3 3 -3 727.53 19
    -3 3 -3 759.32 21.2
    3 3 3 746.73 22.7
    -3 3 -3 771.32 21.4
    3 3 3 768.42 22.9
    3 3 3 729.13 23
    -4 -3 -3 36.5 7.5
    -4 -3 -3 29.1 6
    4 -3 3 33.2 6.2
    4 -3 3 22.7 5.5
    4 -3 3 32.4 6.1
    -4 -3 -3 34.3 7
    4 3 3 27.5 6.4
    4 3 3 32.3 7
    -4 3 -3 28.5 5.8
    -4 3 -3 33 6.1
    4 3 3 28 5.9
    -4 3 -3 25.9 4.7
    -5 -3 -3 315.87 15.7
    -5 -3 -3 301.57 15.5
    -5 -3 -3 300.37 15.7
    5 -3 3 291.47 14.3
    5 -3 3 302.27 15
    5 -3 3 288.57 14.5
    5 3 3 309.67 15.9
    -5 3 -3 289.97 14.6
    -5 3 -3 281.17 12.9
    -5 3 -3 292.57 14.4
    5 3 3 313.17 15.4
    5 3 3 294.17 15.6
    6 -3 3 128.49 12.4
    -6 -3 -3 122.19 13.3
    -6 -3 -3 130.99 12.8
    -6 -3 -3 145.09 13.9
    6 -3 3 129.09 13
    6 -3 3 121.29 12
    6 3 3 114.09 12.5
    6 3 3 131.79 13.8
    -6 3 -3 125.29 11.2
    -6 3 -3 120.79 12.2
    6 3 3 119.19 13.2
    -6 3 -3 126.99 12
    7 -3 3 80.09 11.5
    -7 -3 -3 89.39 12.4
    7 -3 3 91.69 12.7
    -7 -3 -3 66.39 12.3
    7 -3 3 58.99 10.6
    -7 -3 -3 60.09 11.4
    7 3 3 85.99 12.8
    7 3 3 76.99 11.9
    -7 3 -3 100.09 12.9
    7 3 3 102.79 14.1
    -7 3 -3 80.39 10.6
    -7 3 -3 60.29 10.2
    8 -3 3 13.8 16.6
    -8 -3 -3 -3.6 11.7
    -8 -3 -3 -0.1 9.8
    -8 -3 -3 9.2 10.7
    8 -3 3 -11.2 9.1
    8 -3 3 6.9 9.5
    8 3 3 -13.7 11.8
    8 3 3 -3.9 9.2
    -8 3 -3 -12.1 8.4
    -8 3 -3 -3.8 8.9
    -8 3 -3 -5.8 10.3
    8 3 3 3.4 9.4
    -9 -3 -3 167.48 20.8
    9 -3 3 166.68 21.3
    -9 -3 -3 160.28 18.7
    9 -3 3 135.49 17.3
    -9 -3 -3 160.28 20.5
    9 -3 3 158.08 18.8
    9 3 3 186.48 20.2
    -9 3 -3 122.29 15.9
    9 3 3 157.78 20.4
    -9 3 -3 117.59 17
    9 3 3 159.88 19.6
    -9 3 -3 138.69 18
    -10 -3 -3 225.78 24
    10 -3 3 208.98 22.9
    10 -3 3 248.88 25.8
    10 -3 3 256.27 25.7
    -10 -3 -3 234.18 24.9
    -10 -3 -3 248.08 28.2
    10 3 3 208.88 25.3
    -10 3 -3 216.38 26.5
    -10 3 -3 213.08 22.8
    10 3 3 194.28 23.9
    10 3 3 192.28 24.6
    -11 -3 -3 42.5 17.5
    -11 -3 -3 -7.5 33
    11 -3 3 15.4 19.6
    -11 -3 -3 15 20.2
    11 -3 3 44 18.9
    11 -3 3 -2.4 17.6
    -11 3 -3 50.29 17.3
    -11 3 -3 59.19 21.9
    11 3 3 96.09 21.7
    11 3 3 42.7 19.3
    -11 3 -3 22.5 17.4
    12 -3 3 -27.7 23.4
    -12 -3 -3 32.2 27.4
    -12 -3 -3 -36.3 22.8
    12 -3 3 54.89 25.2
    -12 3 -3 -1.7 22.7
    -12 3 -3 48.5 24.8
    12 3 3 55.49 24.7
    12 3 3 24.1 19.5
    12 3 3 46 23.1
    -12 3 -3 21.7 25.8
    11 -4 -3 22.2 18.5
    -11 -4 3 4.1 18.2
    11 -4 -3 7.4 19.9
    11 -4 -3 20 22.3
    -11 -4 3 48.9 20.7
    -11 -4 3 50.59 17.1
    -11 4 3 24.5 17.9
    11 4 -3 4.4 16.9
    -11 4 3 -9.2 19.9
    -11 4 3 -5.9 15.7
    11 4 -3 -34.9 16.9
    11 4 -3 10.7 16.3
    10 -4 -3 96.89 18.7
    10 -4 -3 139.09 20.5
    10 -4 -3 132.69 22.2
    -10 -4 3 172.18 21.8
    -10 -4 3 115.19 20.2
    -10 -4 3 116.29 17.2
    10 4 -3 134.59 18.7
    -10 4 3 170.08 22.2
    10 4 -3 135.09 20.6
    10 4 -3 99.19 19.7
    -10 4 3 124.39 20.3
    -10 4 3 148.99 21.1
    -9 -4 3 312.87 25.7
    9 -4 -3 249.97 24.7
    9 -4 -3 316.87 25.6
    9 -4 -3 235.18 23.1
    -9 -4 3 281.57 24.4
    -9 -4 3 274.37 21.7
    -9 4 3 273.57 22.7
    -9 4 3 274.77 26.2
    9 4 -3 265.17 22.5
    -9 4 3 270.67 24.6
    9 4 -3 247.88 24.3
    -8 -4 3 37.4 11.2
    8 -4 -3 60.79 14.2
    8 -4 -3 48.4 12.8
    8 -4 -3 38.3 12.6
    -8 -4 3 60.39 13.5
    8 4 -3 60.09 12.9
    -8 4 3 60.99 13.1
    8 4 -3 42.3 12
    -8 4 3 50.29 13.9
    -8 4 3 49 12.8
    7 -4 -3 289.77 20
    -7 -4 3 281.17 18.8
    -7 -4 3 306.07 18.6
    7 -4 -3 246.18 22.6
    -7 -4 3 318.57 19.4
    7 -4 -3 303.07 19.7
    7 4 -3 308.87 18
    7 4 -3 291.17 20.3
    -7 4 3 295.67 19.4
    -7 4 3 315.97 18.4
    7 4 -3 315.27 18.2
    6 -4 -3 34.8 10.3
    6 -4 -3 35 9.6
    -6 -4 3 21.8 8.5
    6 -4 -3 33 8.7
    -6 -4 3 19 8
    -6 -4 3 25.2 8.5
    -6 4 3 22.4 8.1
    6 4 -3 27.5 8.4
    6 4 -3 22.2 7.8
    6 4 -3 34.1 8.9
    -6 4 3 38.6 9
    -6 4 3 26.9 9.2
    5 -4 -3 40.3 8.4
    -5 -4 3 30 7.4
    5 -4 -3 18.5 7.7
    -5 -4 3 23.7 7.3
    -5 -4 3 30.6 7.4
    5 -4 -3 30.8 8.1
    -5 4 3 24 6.8
    5 4 -3 23.6 6.9
    -5 4 3 29.3 7.7
    5 4 -3 30.2 6.5
    5 4 -3 38.3 7.3
    -5 4 3 11.2 7.2
    4 -4 -3 310.47 15
    4 -4 -3 303.67 14.9
    4 -4 -3 340.67 15.8
    -4 -4 3 330.17 14.5
    -4 -4 3 336.47 14.6
    -4 -4 3 330.27 14
    -4 4 3 299.67 13.9
    -4 4 3 327.17 15
    4 4 -3 308.57 12.1
    -4 4 3 347.67 15.5
    4 4 -3 301.17 14.2
    3 -4 -3 640.84 21.3
    -3 -4 3 638.84 19.8
    -3 -4 3 649.24 19.7
    3 -4 -3 651.93 21.5
    -3 -4 3 660.33 20.2
    3 -4 -3 644.74 21.5
    -3 4 3 681.43 21.6
    -3 4 3 652.13 20.3
    -3 4 3 655.03 21.4
    3 4 -3 666.83 19.8
    3 4 -3 642.04 20.1
    3 4 -3 673.73 17.1
    2 -4 -3 246.98 11.5
    2 -4 -3 240.18 11.6
    -2 -4 3 258.57 9.9
    -2 -4 3 259.87 10.1
    2 -4 -3 263.37 11.8
    -2 -4 3 252.57 9.9
    2 4 -3 252.87 10.2
    -2 4 3 250.97 10.7
    -2 4 3 248.88 11.7
    -2 4 3 250.47 11.7
    2 4 -3 255.97 9.9
    1 -4 -3 2190.38 53.19
    -1 -4 3 2205.98 50.59
    -1 -4 3 2183.38 50.49
    1 -4 -3 2215.68 53.69
    1 -4 -3 2200.38 53.29
    -1 4 3 2181.68 53.19
    -1 4 3 2238.68 52.19
    1 4 -3 2170.58 50.69
    -1 4 3 2190.88 52.19
    -1 4 3 2110.09 53.19
    0 -4 3 181.18 6.8
    0 -4 3 189.68 6.9
    0 -4 -3 187.28 9.7
    0 -4 3 173.58 6.7
    0 -4 3 183.88 6.6
    0 4 3 172.58 8.7
    0 4 3 174.68 8.3
    0 4 -3 179.18 7.2
    0 4 3 188.58 9.4
    0 4 3 182.58 9.9
    0 4 -3 170.78 7.1
    1 -4 3 561.24 15.6
    -1 -4 -3 549.15 18.7
    1 -4 3 599.94 15.8
    -1 -4 -3 592.74 18.9
    -1 -4 -3 613.44 19
    1 4 3 616.04 17.5
    -1 4 -3 560.54 15.5
    1 4 3 557.04 17.7
    1 4 3 589.34 19
    2 -4 3 423.86 13.2
    -2 -4 -3 404.86 15.6
    2 -4 3 385.86 13.1
    -2 -4 -3 394.56 15.6
    -2 -4 -3 422.86 15.7
    2 4 3 403.66 14.9
    2 4 3 418.46 15.4
    -2 4 -3 401.56 13.7
    -2 4 -3 427.46 13.1
    2 4 3 406.36 15.8
    3 -4 3 54.09 6.5
    -3 -4 -3 64.89 8.4
    -3 -4 -3 59.59 7.9
    -3 -4 -3 69.79 8.4
    3 -4 3 53.09 6.2
    3 -4 3 62.59 7.2
    3 4 3 64.49 7.9
    3 4 3 73.19 9.1
    -3 4 -3 61.99 6.8
    3 4 3 61.69 7.8
    -3 4 -3 55.99 6.5
    4 -4 3 26.7 6.8
    -4 -4 -3 36.5 7.6
    4 -4 3 32 6.4
    -4 -4 -3 38.1 7.5
    -4 -4 -3 26.4 6.8
    4 -4 3 23.8 6
    4 4 3 35.8 7.4
    -4 4 -3 26.8 5.8
    -4 4 -3 41.8 6.9
    -4 4 -3 32.7 4.4
    4 4 3 41.4 7.8
    4 4 3 24.8 6.6
    -5 -4 -3 881.41 29.7
    5 -4 3 930.01 29.4
    -5 -4 -3 875.71 29.6
    -5 -4 -3 931.11 30.4
    5 -4 3 874.11 28.2
    5 -4 3 912.81 28
    5 4 3 938.81 29.7
    -5 4 -3 859.31 28.1
    5 4 3 920.81 30.5
    5 4 3 929.61 29.7
    -5 4 -3 917.41 28.5
    -5 4 -3 898.11 25.4
    6 -4 3 1174.88 36.3
    -6 -4 -3 1186.38 37.7
    6 -4 3 1135.29 36.5
    -6 -4 -3 1160.88 37.4
    6 -4 3 1151.18 35.1
    -6 -4 -3 1141.69 37.6
    6 4 3 1209.28 37.1
    -6 4 -3 1157.18 35.6
    -6 4 -3 1165.28 33
    -6 4 -3 1173.38 36
    6 4 3 1175.88 37.7
    6 4 3 1205.38 37.1
    -7 -4 -3 327.47 21.1
    7 -4 3 319.37 19.7
    -7 -4 -3 346.07 20.2
    7 -4 3 316.07 19
    -7 -4 -3 304.67 20.4
    7 -4 3 285.17 18.5
    -7 4 -3 309.47 19.7
    7 4 3 381.16 24.3
    7 4 3 318.97 20
    -7 4 -3 316.47 19.1
    7 4 3 348.87 20.9
    -7 4 -3 319.67 17.1
    -8 -4 -3 3.5 13.4
    -8 -4 -3 38.7 12
    8 -4 3 38.4 11.5
    8 -4 3 7.6 12.2
    -8 -4 -3 39.1 11.8
    8 -4 3 15.5 11.2
    -8 4 -3 28 11.2
    -8 4 -3 19.3 10.1
    8 4 3 26.5 12.6
    -8 4 -3 21.3 12.5
    8 4 3 9.9 11.5
    9 -4 3 74.59 15.7
    -9 -4 -3 105.09 17.5
    -9 -4 -3 122.79 19
    9 -4 3 68.79 15.6
    9 -4 3 74.69 14.6
    -9 -4 -3 124.89 18.3
    -9 4 -3 61.59 15.7
    -9 4 -3 83.49 17.2
    9 4 3 100.59 17.2
    9 4 3 96.89 16.6
    -9 4 -3 79.59 14.6
    -10 -4 -3 40 19
    10 -4 3 62.29 16.7
    10 -4 3 49.7 18
    -10 -4 -3 57.59 15.8
    10 -4 3 37.9 17.2
    -10 -4 -3 31.9 15.1
    -10 4 -3 48.1 18.9
    -10 4 -3 56.29 15.8
    10 4 3 44 16.4
    -10 4 -3 53.29 16.1
    10 4 3 44.1 16.9
    10 4 3 30.7 17.1
    11 -4 3 7.5 18.6
    -11 -4 -3 24.4 22.2
    11 -4 3 2.3 19
    -11 -4 -3 28.5 21.1
    11 -4 3 12.9 21.4
    -11 -4 -3 23.7 20.6
    -11 4 -3 -6.8 21.7
    11 4 3 -27 18.2
    11 4 3 10.9 20.3
    -11 4 -3 4.8 16.8
    -11 4 -3 -5.1 17.9
    11 4 3 27.5 20.2
    -11 -5 3 104.79 25.5
    -11 -5 3 44 24
    11 -5 -3 82.79 25.3
    -11 -5 3 27 24.4
    11 -5 -3 33.1 26.6
    11 -5 -3 43.9 21.9
    11 5 -3 64.19 20.1
    11 5 -3 74.79 22.6
    -11 5 3 60.39 26.3
    -11 5 3 57.89 22.2
    -11 5 3 61.59 21.3
    10 -5 -3 32.1 20.7
    10 -5 -3 6.5 20.1
    -10 -5 3 48.3 18
    -10 -5 3 88.79 20.4
    10 -5 -3 91.99 21.2
    -10 -5 3 60.19 17.1
    -10 5 3 41.9 18.5
    10 5 -3 67.79 17.3
    10 5 -3 74.59 19.1
    -10 5 3 93.89 21.4
    10 5 -3 61.29 16.7
    -10 5 3 42.5 17
    -9 -5 3 16.2 14.1
    9 -5 -3 16.7 15.7
    -9 -5 3 -11.4 11.8
    -9 -5 3 16.4 14.8
    9 -5 -3 15.9 14.8
    9 -5 -3 -16.2 16.8
    -9 5 3 -15.8 15.3
    9 5 -3 9.3 11.9
    9 5 -3 -3.8 13.2
    -9 5 3 1.8 12.8
    -9 5 3 -3.7 13.8
    8 -5 -3 29.6 13.7
    -8 -5 3 39.1 12.3
    8 -5 -3 49.8 16.2
    -8 -5 3 42.2 13.3
    -8 -5 3 15.2 10.5
    8 -5 -3 8.7 13.3
    -8 5 3 27.9 14.1
    8 5 -3 31.6 11.6
    -8 5 3 30.9 12.8
    8 5 -3 36.2 11.5
    -8 5 3 41.3 11.9
    7 -5 -3 165.18 17.8
    7 -5 -3 174.18 18
    -7 -5 3 164.78 17.8
    7 -5 -3 168.78 19.4
    -7 -5 3 186.28 16.3
    -7 -5 3 174.38 19.2
    7 5 -3 178.08 15.2
    7 5 -3 215.88 17.4
    -7 5 3 165.08 16.3
    -7 5 3 171.18 18.8
    -7 5 3 178.58 18.2
    7 5 -3 183.68 16.5
    6 -5 -3 74.39 11.7
    6 -5 -3 88.99 14.2
    -6 -5 3 80.99 12.4
    6 -5 -3 68.29 11.7
    -6 -5 3 91.59 12.5
    -6 5 3 96.49 13.6
    6 5 -3 81.19 10.1
    6 5 -3 81.79 11.3
    6 5 -3 95.29 18.9
    -6 5 3 77.89 12.3
    -6 5 3 86.59 11.1
    -5 -5 3 499.55 21.4
    5 -5 -3 524.55 21.9
    -5 -5 3 513.65 20.6
    5 -5 -3 552.04 23.3
    5 -5 -3 544.65 22.2
    -5 -5 3 524.75 21.1
    5 5 -3 552.14 18.1
    5 5 -3 546.95 21.4
    -5 5 3 502.45 21.9
    -5 5 3 520.35 22.4
    -5 5 3 506.25 20
    -4 -5 3 -2.1 5.7
    -4 -5 3 -5.3 5.2
    -4 -5 3 10.2 6
    4 -5 -3 2.3 6.1
    4 -5 -3 3.8 7.6
    4 -5 -3 7.1 7.3
    -4 5 3 0.6 5.8
    -4 5 3 1.5 7.2
    4 5 -3 10.4 6
    4 5 -3 2.7 5.7
    4 5 -3 1.5 3.6
    -4 5 3 6.4 6.1
    3 -5 -3 385.06 17.1
    -3 -5 3 397.76 15.4
    -3 -5 3 384.86 14.7
    -3 -5 3 410.26 15.3
    3 -5 -3 361.96 16.4
    3 -5 -3 378.56 16.7
    -3 5 3 386.96 16.9
    -3 5 3 381.16 16.6
    3 5 -3 384.76 14.8
    -3 5 3 386.56 14.7
    3 5 -3 382.96 15.3
    -2 -5 3 164.38 8.8
    -2 -5 3 153.68 8.6
    2 -5 -3 146.59 10.6
    2 -5 -3 146.79 10.7
    2 -5 -3 142.99 10.2
    -2 -5 3 142.29 8.8
    -2 5 3 137.89 8.9
    2 5 -3 130.49 8.8
    -2 5 3 154.08 10.6
    -2 5 3 146.59 10.4
    2 5 -3 155.18 8.8
    -2 5 3 152.98 9.1
    1 -5 -3 259.07 13.2
    1 -5 -3 252.57 12.7
    1 -5 -3 254.97 12.4
    -1 -5 3 270.97 10.2
    -1 -5 3 255.77 9.9
    -1 -5 3 265.77 10.4
    1 5 -3 272.17 10.5
    -1 5 3 275.97 12.5
    -1 5 3 264.47 10.9
    -1 5 3 257.77 12.9
    -1 5 3 251.77 10.9
    0 -5 -3 211.78 11.3
    0 -5 3 203.98 8.7
    0 -5 3 196.78 8.3
    0 -5 3 191.18 8.6
    0 -5 -3 242.08 12.2
    0 -5 3 197.28 8.5
    0 5 -3 189.18 8.5
    0 5 3 205.88 9.6
    0 5 3 208.68 11.5
    0 5 3 226.58 9.9
    0 5 -3 171.98 10.7
    0 5 3 237.38 11.4
    1 -5 3 199.38 8.5
    -1 -5 -3 199.68 11.3
    1 -5 3 200.88 9
    -1 -5 -3 196.48 12.7
    1 -5 3 208.38 8.7
    1 5 3 194.08 11.8
    1 5 3 219.98 11.6
    -1 5 -3 182.58 8.5
    1 5 3 195.08 9.6
    1 5 3 209.58 10.2
    -2 -5 -3 262.77 13.7
    -2 -5 -3 217.58 13.1
    2 -5 3 221.38 10.1
    2 -5 3 243.28 10.6
    -2 -5 -3 222.08 12.6
    2 -5 3 225.08 10
    2 5 3 236.48 10.7
    2 5 3 231.78 11.6
    -2 5 -3 225.38 10
    2 5 3 233.58 13.1
    2 5 3 245.08 13.4
    3 -5 3 473.05 16.5
    -3 -5 -3 475.05 19.6
    3 -5 3 466.05 17.3
    -3 -5 -3 512.55 19.8
    3 -5 3 495.95 16.8
    -3 -5 -3 539.85 20.3
    3 5 3 522.75 19.5
    3 5 3 497.55 18.1
    -3 5 -3 492.95 16.8
    -3 5 -3 493.75 16.8
    3 5 3 510.25 20.1
    -4 -5 -3 557.64 22.4
    4 -5 3 537.05 20.1
    4 -5 3 502.25 18.9
    -4 -5 -3 539.75 21.9
    -4 -5 -3 556.44 21.7
    4 -5 3 545.55 19.3
    4 5 3 560.04 22.6
    4 5 3 554.64 21
    4 5 3 554.64 21.8
    -4 5 -3 541.95 19.6
    -4 5 -3 542.65 19.5
    5 -5 3 126.69 16
    -5 -5 -3 146.19 22.2
    -5 -5 -3 143.89 13.4
    5 -5 3 128.19 13.2
    5 -5 3 122.49 12.4
    -5 -5 -3 126.59 14.8
    5 5 3 150.28 14
    5 5 3 156.98 14.9
    -5 5 -3 134.79 12.3
    -5 5 -3 134.39 7.4
    5 5 3 148.79 14.2
    -5 5 -3 135.79 12.3
    6 -5 3 107.09 12.7
    6 -5 3 116.29 13.6
    -6 -5 -3 70.29 11.6
    -6 -5 -3 88.19 14.2
    6 -5 3 83.49 12.8
    6 5 3 88.79 13.8
    6 5 3 119.59 15.3
    6 5 3 108.29 13.9
    -6 5 -3 97.89 9.3
    -6 5 -3 85.79 12
    7 -5 3 75.79 13.3
    -7 -5 -3 85.89 14.3
    -7 -5 -3 68.09 14.2
    -7 -5 -3 79.69 13.3
    7 -5 3 76.09 12.5
    7 -5 3 62.29 13.8
    -7 5 -3 69.99 9.8
    -7 5 -3 83.29 12.7
    7 5 3 67.69 12.8
    7 5 3 74.19 13.9
    -8 -5 -3 55.39 13.4
    8 -5 3 74.69 16.4
    8 -5 3 56.79 12.6
    -8 -5 -3 59.29 15.8
    -8 -5 -3 67.19 13.5
    8 -5 3 101.19 17.3
    -8 5 -3 69.29 14.7
    8 5 3 60.39 14
    8 5 3 48.5 14
    -8 5 -3 69.39 11.9
    -9 -5 -3 111.59 18.8
    9 -5 3 184.08 23.4
    9 -5 3 129.79 17.9
    -9 -5 -3 128.39 18.1
    9 -5 3 154.18 21.9
    -9 -5 -3 183.98 23.7
    -9 5 -3 128.99 20.5
    -9 5 -3 116.69 17.1
    9 5 3 156.28 20.5
    9 5 3 117.59 18.1
    -9 5 -3 141.19 16.7
    10 -5 3 36.8 18.3
    10 -5 3 26.2 18.7
    10 -5 3 -12.2 18.7
    -10 -5 -3 22.9 18.2
    -10 -5 -3 -5.3 19.6
    -10 -5 -3 40.7 21.9
    -10 5 -3 32.4 18.5
    -10 5 -3 31.3 15.6
    10 5 3 24.6 18.2
    -10 5 -3 51.69 19.1
    10 5 3 17.2 16.9
    10 5 3 31.5 19.6
    -10 -6 3 26.7 19
    10 -6 -3 13.4 22.9
    -10 -6 3 0.7 19.7
    10 -6 -3 35.3 24.6
    -10 -6 3 10.5 19.3
    -10 6 3 33.3 21.1
    10 6 -3 -31.2 17.3
    -10 6 3 6.8 16.8
    10 6 -3 -7.9 16
    -10 6 3 -25.1 20.9
    10 6 -3 -6 17.2
    9 -6 -3 38.2 18.7
    9 -6 -3 53.09 20.5
    -9 -6 3 40.7 17.9
    -9 -6 3 46 17.8
    -9 -6 3 52.89 18.8
    9 -6 -3 71.49 19.5
    -9 6 3 55.99 18.1
    9 6 -3 31 14.4
    9 6 -3 17.7 14.7
    -9 6 3 67.89 16.7
    9 6 -3 39.3 15.9
    -9 6 3 82.09 20.5
    8 -6 -3 89.19 17.8
    -8 -6 3 107.09 17.6
    8 -6 -3 64.79 17.2
    -8 -6 3 56.99 25.9
    8 -6 -3 93.89 18.8
    -8 -6 3 87.59 16
    8 6 -3 89.79 13.4
    -8 6 3 104.39 17.3
    8 6 -3 115.49 16.8
    -8 6 3 117.49 18.4
    -8 6 3 101.49 15.8
    8 6 -3 135.19 18
    -7 -6 3 46.4 12.5
    7 -6 -3 69.79 15.9
    7 -6 -3 57.29 13.7
    -7 -6 3 35.4 13.2
    -7 -6 3 32.3 10.6
    7 6 -3 58.29 10.6
    -7 6 3 47.3 12.6
    7 6 -3 51.49 13.1
    -7 6 3 53.69 15.2
    -7 6 3 52.89 11.1
    6 -6 -3 46.5 12.5
    -6 -6 3 44 11.2
    -6 -6 3 57.19 10.7
    6 -6 -3 45.9 11.9
    -6 -6 3 48.4 11.9
    6 6 -3 43.6 10.7
    -6 6 3 55.49 12.3
    6 6 -3 62.79 8.6
    -6 6 3 36 9.9
    5 -6 -3 42.3 10.9
    -5 -6 3 61.19 10.8
    5 -6 -3 64.89 13
    -5 -6 3 49.5 9.9
    5 -6 -3 53.69 11
    -5 6 3 65.69 12
    5 6 -3 66.39 10.8
    5 6 -3 55.39 6.9
    -5 6 3 53.59 8.8
    5 6 -3 49.8 11.4
    5 6 -3 43 5.7
    4 -6 -3 50.09 11.3
    4 -6 -3 64.59 10.8
    -4 -6 3 67.59 9.9
    -4 -6 3 52.39 9.1
    4 -6 -3 42.5 9.7
    -4 -6 3 45 8.4
    4 6 -3 58.49 9.6
    -4 6 3 51.99 7.6
    -4 6 3 61.09 11.5
    4 6 -3 66.89 9.6
    -4 6 3 53.99 9.8
    -3 -6 3 175.28 11.3
    -3 -6 3 161.38 11.2
    3 -6 -3 159.28 13.3
    3 -6 -3 193.58 14.6
    -3 -6 3 161.08 11.7
    3 -6 -3 136.79 17.1
    -3 6 3 178.68 13.5
    3 6 -3 172.08 12
    -3 6 3 174.38 10.5
    3 6 -3 192.18 11.7
    -3 6 3 182.48 13.6
    -3 6 3 172.58 10.1
    2 -6 -3 249.78 15
    2 -6 -3 210.08 13.8
    -2 -6 3 253.77 12.4
    -2 -6 3 256.67 11.7
    -2 -6 3 253.47 11.6
    -2 6 3 234.68 10.9
    -2 6 3 233.78 10.6
    2 6 -3 250.27 12.1
    -2 6 3 252.67 14.2
    -1 -6 3 170.08 9.4
    1 -6 -3 162.48 12.6
    1 -6 -3 169.68 12.8
    -1 -6 3 153.28 9.4
    1 -6 -3 163.08 12.2
    -1 -6 3 162.78 9.8
    -1 6 3 177.68 8.8
    -1 6 3 156.68 12.5
    1 6 -3 159.88 9.6
    -1 6 3 174.58 12
    -1 6 3 171.38 8.9
    0 -6 3 170.98 9
    0 -6 -3 166.08 12.4
    0 -6 3 151.38 9.4
    0 -6 3 175.38 9.1
    0 -6 -3 170.38 12.3
    0 6 -3 167.68 9.6
    0 6 3 165.48 11.6
    0 6 3 179.78 8.7
    0 6 3 151.48 12.3
    0 6 3 172.58 9.1
    1 -6 3 69.69 7.1
    -1 -6 -3 75.49 9.7
    -1 -6 -3 75.99 9.8
    1 -6 3 63.69 7.6
    1 -6 3 68.49 7.3
    1 6 3 64.89 7
    1 6 3 80.09 10.1
    -1 6 -3 64.89 7.6
    1 6 3 93.19 10
    1 6 3 71.89 7.9
    -2 -6 -3 73.69 10.3
    -2 -6 -3 80.69 10.1
    2 -6 3 63.69 7.8
    -2 -6 -3 81.69 10.9
    2 -6 3 70.99 8.7
    2 6 3 60.69 9.2
    2 6 3 63.79 7.3
    2 6 3 60.19 9.5
    2 6 3 72.39 8.5
    3 -6 3 31 7.4
    3 -6 3 29.1 8.2
    -3 -6 -3 43.3 9.7
    -3 -6 -3 37.7 8.8
    -3 -6 -3 41.5 9.7
    3 -6 3 34.1 6.9
    -3 6 -3 26.6 6.8
    3 6 3 28.7 6.6
    -3 6 -3 38.9 7.5
    3 6 3 25.8 7.1
    3 6 3 24.5 9.8
    3 6 3 31 8.8
    -4 -6 -3 -6.4 7.8
    4 -6 3 0.6 7.5
    -4 -6 -3 1.7 8.5
    4 -6 3 -4.8 6.4
    4 -6 3 -9.9 6.4
    -4 -6 -3 5 9
    4 6 3 8.5 7.8
    -4 6 -3 -8.1 6.2
    4 6 3 -5 7.3
    4 6 3 3 6.2
    5 -6 3 73.79 11.9
    -5 -6 -3 88.19 13.8
    5 -6 3 77.69 10.5
    5 -6 3 52.39 10
    -5 -6 -3 69.59 11.9
    -5 6 -3 75.19 10.7
    5 6 3 92.09 13.8
    -5 6 -3 60.59 10.4
    5 6 3 77.09 12.7
    5 6 3 78.59 11.4
    6 -6 3 2 9
    -6 -6 -3 14.9 9.7
    6 -6 3 14.8 9.8
    -6 -6 -3 22.5 11.2
    -6 -6 -3 19 11.6
    6 -6 3 27.4 11.8
    6 6 3 12.4 10.8
    6 6 3 11.5 10.5
    -6 6 -3 4.8 8.9
    -7 -6 -3 21.1 11.4
    -7 -6 -3 72.89 16.6
    -7 -6 -3 52.39 15
    7 -6 3 30.8 15.3
    7 -6 3 48.1 12.6
    7 -6 3 49.99 13.4
    7 6 3 42.6 13.8
    -7 6 -3 48.1 12.8
    -7 6 -3 40.7 6.9
    7 6 3 68.59 15.2
    7 6 3 52.49 14.6
    8 -6 3 80.79 15.7
    8 -6 3 82.19 17.2
    -8 -6 -3 137.09 19.7
    8 -6 3 109.99 17.8
    -8 -6 -3 107.89 17.3
    -8 -6 -3 146.09 21.3
    -8 6 -3 101.19 11.6
    8 6 3 69.19 16.7
    8 6 3 80.69 17.2
    -8 6 -3 99.29 16.8
    8 6 3 133.79 18.8
    -8 6 -3 99.39 16.6
    9 -6 3 46.1 18.1
    -9 -6 -3 9.4 17.8
    -9 -6 -3 -5.4 19.5
    9 -6 3 25.5 15.7
    9 -6 3 46.1 19.4
    -9 -6 -3 17.6 16.8
    9 6 3 12.1 17.3
    9 6 3 7.5 16.1
    -9 6 -3 10.2 17.1
    -9 6 -3 23.3 12.3
    -9 6 -3 28.7 16.7
    -10 -6 -3 -30.6 23.3
    10 -6 3 -18.9 22.8
    -10 -6 -3 25.9 25.1
    10 -6 3 3.7 20.2
    10 6 3 -24.8 20.4
    10 6 3 16.5 22
    -10 6 -3 -10.8 18.5
    -10 6 -3 16 15.4
    9 -7 -3 64.39 22.6
    -9 -7 3 17.3 16.6
    9 -7 -3 37.4 24.8
    -9 -7 3 36.6 19.9
    -9 -7 3 16.5 19.6
    9 -7 -3 37.9 28.1
    -9 7 3 -26.7 27.8
    9 7 -3 9.8 17.8
    -9 7 3 10.6 18.3
    -9 7 3 12.2 15.7
    9 7 -3 7.8 14.2
    9 7 -3 12.7 22.4
    -8 -7 3 15.8 13.3
    8 -7 -3 -24.5 19
    -8 -7 3 -0.3 15.9
    8 -7 -3 20.4 21.1
    8 -7 -3 8 16.9
    -8 -7 3 43.3 16
    8 7 -3 2.1 13.8
    8 7 -3 -10.6 10.5
    -8 7 3 27 15.9
    -8 7 3 1 12.4
    8 7 -3 10.2 16.7
    -8 7 3 14.8 18.1
    7 -7 -3 19.4 18
    7 -7 -3 -18.7 14
    -7 -7 3 16 11.6
    -7 -7 3 20.8 13.1
    -7 -7 3 4.9 15.2
    7 -7 -3 -13.8 14.6
    7 7 -3 1.4 7.2
    -7 7 3 13.7 9.8
    -7 7 3 13.3 15.5
    7 7 -3 -15.1 11.3
    7 7 -3 5.3 6.5
    -7 7 3 11.2 14.1
    7 7 -3 10.4 16.5
    6 -7 -3 175.68 22.4
    -6 -7 3 184.08 18.6
    -6 -7 3 200.68 18.3
    -6 -7 3 204.88 18.8
    6 -7 -3 178.98 20
    6 -7 -3 173.78 19.9
    -6 7 3 179.08 14
    6 7 -3 179.28 19.8
    -6 7 3 192.58 19.5
    5 -7 -3 2.7 11.7
    -5 -7 3 -4.4 9.6
    -5 -7 3 -3.6 9.4
    -5 -7 3 9.8 8.8
    5 -7 -3 16 11.1
    5 7 -3 -2.8 9.6
    -5 7 3 19.5 10.6
    5 7 -3 -1.3 9.1
    -5 7 3 3.2 7.8
    -5 7 3 6.9 6.6
    -4 -7 3 289.87 17.1
    4 -7 -3 225.28 18.2
    4 -7 -3 272.57 19.9
    -4 -7 3 264.87 17.2
    4 -7 -3 233.48 18.4
    -4 7 3 242.78 17.9
    -4 7 3 241.18 12.1
    -4 7 3 252.17 11.2
    4 7 -3 283.67 17.1
    -3 -7 3 65.69 9.3
    -3 -7 3 63.89 10.2
    3 -7 -3 70.59 12.5
    -3 -7 3 68.99 8.9
    3 -7 -3 62.19 11.5
    -3 7 3 54.39 10.7
    3 7 -3 62.59 9.9
    -3 7 3 55.09 6.7
    -3 7 3 55.09 6.5
    -2 -7 3 13.8 6.9
    -2 -7 3 16.3 6.9
    2 -7 -3 8.4 9.5
    2 -7 -3 14.6 9.2
    2 -7 -3 12.4 8.4
    -2 -7 3 0.8 6.3
    -2 7 3 8.9 8.2
    -2 7 3 12.5 9.1
    2 7 -3 11.3 6.9
    2 7 -3 5.9 6.8
    -1 -7 3 304.17 13.8
    -1 -7 3 284.27 14.6
    1 -7 -3 307.37 16.8
    1 -7 -3 287.97 16.7
    -1 7 3 320.27 16.9
    1 7 -3 270.47 13.6
    -1 7 3 307.47 17.4
    0 -7 -3 24.1 8.5
    0 -7 3 30.7 6.7
    0 -7 -3 29.6 9.1
    0 7 -3 37.1 7.8
    0 7 -3 27.7 7
    0 7 3 14.7 9.1
    0 7 3 18 7.8
    -1 -7 -3 302.47 16.6
    -1 -7 -3 289.97 17.1
    1 -7 3 301.07 13.8
    1 -7 3 305.07 14.5
    1 7 3 331.87 17.9
    1 7 3 310.87 10.9
    1 7 3 329.77 17
    1 7 3 284.27 10.6
    -1 7 -3 278.67 14.5
    -1 7 -3 289.67 13.6
    2 -7 3 240.48 14.4
    2 -7 3 244.08 13.1
    2 -7 3 256.87 13
    -2 -7 -3 248.68 17.1
    -2 -7 -3 252.17 15.8
    2 7 3 252.17 11.7
    2 7 3 225.58 10.6
    -2 7 -3 226.28 13.3
    2 7 3 263.77 16.6
    -3 -7 -3 2.7 8.5
    3 -7 3 2.3 8.2
    -3 -7 -3 -6.4 10.1
    -3 -7 -3 0.2 9.4
    3 7 3 -3.2 7
    3 7 3 -9.7 8.6
    3 7 3 13 6
    -3 7 -3 1.6 7.4
    3 7 3 -5.7 7.9
    4 -7 3 377.46 18.1
    4 -7 3 384.96 18.6
    -4 -7 -3 484.65 33.1
    -4 -7 -3 337.57 25.6
    4 -7 3 412.66 20.8
    -4 -7 -3 401.66 21.5
    4 7 3 411.76 16.8
    4 7 3 377.56 17.9
    4 7 3 413.46 22.2
    -4 7 -3 410.46 18.4
    -4 7 -3 395.16 18.8
    5 -7 3 72.29 11.8
    5 -7 3 55.09 13.2
    -5 -7 -3 68.29 15.2
    5 -7 3 62.59 11.1
    -5 -7 -3 71.99 14.7
    -5 7 -3 75.49 12.2
    5 7 3 49.3 9.6
    5 7 3 59.89 11.7
    5 7 3 71.49 13.5
    6 -7 3 5.6 10.8
    6 -7 3 13.8 13.2
    -6 -7 -3 -4.8 13.6
    -6 -7 -3 8.6 13.8
    -6 -7 -3 18.7 14.1
    6 -7 3 17.8 10.4
    6 7 3 9.6 12.1
    -6 7 -3 -15.7 11.4
    6 7 3 15.9 11.5
    -6 7 -3 16.2 11.1
    6 7 3 4.1 12.8
    7 -7 3 15.7 16
    -7 -7 -3 -1.2 15.5
    -7 -7 -3 -2.6 13.8
    -7 -7 -3 19.2 15.7
    7 -7 3 19.6 14.2
    7 -7 3 26.4 13.3
    -7 7 -3 -10.3 12.9
    7 7 3 13.4 15.3
    -7 7 -3 -8.1 12.2
    7 7 3 12.6 14.3
    7 7 3 9.8 12.8
    -8 -7 -3 2.7 18.6
    8 -7 3 25.9 16
    8 -7 3 10.1 17.4
    -8 -7 -3 43.6 17.9
    8 -7 3 53.49 19.3
    -8 -7 -3 60.69 21.6
    -8 7 -3 -0.1 16.5
    8 7 3 24.9 16.8
    -8 7 -3 13.4 15
    8 7 3 18.9 16.6
    8 7 3 21.5 18
    -9 -7 -3 13.8 27
    -9 -7 -3 27 21.6
    -9 -7 -3 48.6 22.5
    9 -7 3 7.7 19.1
    9 -7 3 12.6 22.5
    -9 7 -3 28.9 19
    9 7 3 13.2 25.3
    -7 -8 3 -15.3 15.5
    -7 -8 3 13.4 17.6
    -7 -8 3 22.8 14.4
    7 -8 -3 -2.6 19.3
    7 -8 -3 6.6 19.5
    7 -8 -3 18.7 18
    -7 8 3 0.3 18.8
    7 8 -3 14 14.5
    -7 8 3 27.6 17.2
    7 8 -3 21.6 16.6
    -6 -8 3 41.5 12.8
    6 -8 -3 8.6 16.2
    -6 -8 3 11.5 13.8
    -6 -8 3 19 14
    6 -8 -3 1.8 15.2
    6 -8 -3 35 18.4
    6 8 -3 11.3 14.2
    6 8 -3 30.3 13.1
    -6 8 3 24.2 16.3
    -6 8 3 9.5 14.3
    -5 -8 3 26.6 12.4
    5 -8 -3 16.7 14.4
    5 -8 -3 23.7 16.3
    -5 -8 3 13.8 12.3
    5 -8 -3 31 14
    -5 8 3 13.5 13.1
    5 8 -3 13.6 12
    -5 8 3 29.4 13.5
    -4 -8 3 96.29 13.8
    4 -8 -3 99.99 17.8
    -4 -8 3 94.59 12.9
    -4 -8 3 113.39 15.8
    4 -8 -3 87.59 15.9
    4 8 -3 101.29 13.5
    -4 8 3 110.59 15.6
    -4 8 3 91.89 15
    3 -8 -3 16.1 12.6
    3 -8 -3 4.7 12.1
    3 -8 -3 -13.6 11.4
    -3 -8 3 -10.8 9.2
    -3 -8 3 -12.7 8.3
    -3 -8 3 6.4 9.9
    -3 8 3 3.9 10.2
    3 8 -3 14.3 9.1
    3 8 -3 4.2 8
    -2 -8 3 585.14 21.6
    -2 -8 3 594.64 24.7
    2 -8 -3 568.04 27.3
    2 -8 -3 552.84 26
    2 -8 -3 564.34 26
    -2 -8 3 599.54 22.7
    -2 8 3 590.34 26.8
    2 8 -3 638.84 22.6
    -2 8 3 574.74 25.3
    -1 -8 3 59.09 9.6
    1 -8 -3 64.39 12.8
    -1 -8 3 48.4 9.2
    1 -8 -3 40.2 11.6
    1 8 -3 36 12.2
    1 8 -3 52.29 9.5
    -1 8 3 58.39 11.9
    -1 8 3 49.6 12
    0 -8 3 509.45 19.8
    0 -8 -3 530.75 24.7
    0 -8 -3 481.25 23.2
    0 -8 3 477.45 19.5
    0 8 3 522.85 24.1
    0 8 -3 500.15 19.4
    0 8 -3 518.75 19.4
    0 8 3 505.55 22.8
    1 -8 3 128.79 14
    1 -8 3 111.99 11.3
    1 -8 3 120.59 12.6
    -1 -8 -3 133.89 15.3
    -1 -8 -3 138.39 16.3
    -1 8 -3 119.49 12.1
    1 8 3 134.39 17.5
    1 8 3 137.29 15.4
    -1 8 -3 100.89 12.6
    2 -8 3 -5.8 10
    -2 -8 -3 13.5 10.1
    -2 -8 -3 17.3 11.1
    2 -8 3 21.6 8.4
    2 -8 3 20.5 9
    2 8 3 16.4 11.7
    -2 8 -3 6.4 7.6
    2 8 3 31 10.7
    -2 8 -3 15.9 9.1
    -3 -8 -3 16.1 12.6
    3 -8 3 23.3 11.9
    3 -8 3 36.5 9.9
    3 -8 3 22.8 10
    -3 -8 -3 7.1 10.8
    3 8 3 24.8 11.7
    4 -8 3 76.39 11.9
    -4 -8 -3 70.19 21
    4 -8 3 88.99 15.7
    -4 -8 -3 83.39 16.1
    -4 -8 -3 40.3 13.3
    4 8 3 68.69 14.6
    4 8 3 62.09 8.6
    4 8 3 79.09 14.4
    -4 8 -3 56.49 11.6
    4 8 3 71.69 8.3
    5 -8 3 177.88 21.9
    5 -8 3 143.99 18.2
    5 -8 3 146.99 17.2
    -5 -8 -3 148.59 20.3
    5 8 3 155.18 15.5
    5 8 3 130.69 12.5
    5 8 3 165.58 21.5
    -5 8 -3 133.09 17.6
    -5 8 -3 172.18 18.9
    6 -8 3 129.69 16.6
    -6 -8 -3 178.68 22.9
    -6 -8 -3 163.88 20.2
    -6 -8 -3 163.98 22.9
    6 -8 3 162.88 21.8
    6 8 3 169.18 21.4
    6 8 3 116.89 18.7
    -6 8 -3 170.18 18.5
    -6 8 -3 152.48 17.3
    6 8 3 144.69 15.6
    6 8 3 150.18 18.9
    -7 -8 -3 51.49 19.2
    -7 -8 -3 91.69 20.9
    7 -8 3 39.7 15.5
    7 -8 3 15.2 18.5
    7 -8 3 39.2 19.5
    -7 -8 -3 76.99 19.7
    7 8 3 53.19 16
    -7 8 -3 75.09 17.8
    7 8 3 61.69 13.7
    -7 8 -3 52.99 18.4
    7 8 3 86.29 20.8
    7 8 3 59.49 19.9
    -5 -9 3 63.39 15.3
    5 -9 -3 41.2 21.7
    -5 -9 3 52.49 17.5
    5 -9 -3 48.7 22.3
    -5 -9 3 71.29 17.2
    -5 9 3 42.2 17.6
    5 9 -3 70.09 15.8
    5 9 -3 73.09 14.7
    4 -9 -3 16.3 18.1
    -4 -9 3 20.2 13
    4 -9 -3 12.2 18.6
    4 -9 -3 -7.9 15.8
    -4 -9 3 3.3 13.7
    -4 -9 3 -4.1 11.5
    -4 9 3 8.3 15
    4 9 -3 16.7 12.4
    4 9 -3 11.2 12.5
    -4 9 3 1.9 14.2
    -3 -9 3 144.19 15.8
    3 -9 -3 170.18 19.6
    -3 -9 3 153.48 19.1
    3 -9 -3 162.78 22.6
    3 -9 -3 160.08 20.8
    -3 9 3 169.18 19.5
    3 9 -3 169.38 19.9
    -3 9 3 195.08 20.7
    2 -9 -3 6.4 13.6
    2 -9 -3 -4.5 13.6
    -2 -9 3 -1.6 10
    -2 9 3 11.1 12.7
    -2 9 3 0.3 13.8
    2 9 -3 7.1 10.8
    2 9 -3 12.8 14.8
    -1 -9 3 4.1 9.2
    1 -9 -3 -4 12.7
    1 -9 -3 4.3 13.3
    -1 -9 3 6 9.4
    -1 9 3 -0.4 13.1
    1 9 -3 16.5 9.8
    -1 9 3 8.4 11.7
    1 9 -3 5.5 9.5
    0 -9 -3 57.29 14.5
    0 -9 -3 86.59 15.6
    0 -9 3 76.19 10.8
    0 -9 3 102.29 11.4
    0 9 -3 80.09 11.6
    0 9 3 73.89 14.1
    0 9 3 80.09 16.4
    1 -9 3 63.49 11
    -1 -9 -3 32.5 13.5
    1 -9 3 51.39 10.2
    -1 -9 -3 66.49 15
    -1 9 -3 68.19 13.9
    -1 9 -3 65.19 10.9
    1 9 3 30.6 14.5
    1 9 3 58.49 13.2
    2 -9 3 144.39 17
    -2 -9 -3 128.39 17.3
    -2 -9 -3 118.49 18.1
    2 -9 3 108.59 12.7
    -2 9 -3 112.59 13.1
    2 9 3 131.79 17.2
    2 9 3 132.39 16.6
    -2 9 -3 128.69 14
    -3 -9 -3 17.5 14.1
    3 -9 3 50.69 14.9
    -3 -9 -3 -9.5 15
    3 -9 3 -1.8 10.7
    3 -9 3 22.5 11.3
    3 9 3 25.7 14.5
    3 9 3 -14.9 12.7
    -3 9 -3 34.5 12.4
    -3 9 -3 11.1 11.1
    -4 -9 -3 14.2 17.7
    -4 -9 -3 21.7 15
    4 -9 3 21.2 12.3
    4 -9 3 27.3 13.5
    4 9 3 10.2 15
    4 9 3 31.2 15.4
    5 -9 3 -12.1 18
    5 -9 3 2.8 13.7
    -5 -9 -3 -5.3 16.9
    -5 -9 -3 17.3 17.6
    -5 -9 -3 6.2 17.8
    5 9 3 45.5 16.5
    -5 9 -3 26 15.1
    5 9 3 8.5 17.1
    -2 -10 3 38.5 13.3
    2 -10 -3 76.99 19.8
    -2 -10 3 7.2 13.4
    2 -10 -3 34.3 21.7
    -2 10 3 58.19 18.4
    1 -10 -3 24 20.2
    -1 -10 3 4.1 12.3
    1 -10 -3 25.4 17.1
    -1 10 3 17.2 17.5
    0 -10 3 21 11.5
    0 -10 -3 37.1 19
    0 -10 -3 16 17.8
    0 10 3 35.1 17.8
    0 10 -3 25.5 12.2
    0 10 3 21.7 21.3
    -1 -10 -3 41.6 21.5
    1 -10 3 17.4 11.1
    -1 -10 -3 21.8 18.8
    -1 10 -3 33.7 12.1
    1 10 3 33.7 17.3
    -12 0 4 22.3 21.4
    -12 0 4 11.3 14.6
    12 0 -4 4.2 18
    12 0 -4 -9.2 18.5
    12 0 -4 24.1 20.7
    -12 0 4 7.4 20.6
    11 0 -4 13.2 15.3
    -11 0 4 12.4 12
    -11 0 4 37.5 15.4
    11 0 -4 32.3 15.7
    11 0 -4 9.6 15.4
    -11 0 4 20.4 16.6
    10 0 -4 167.08 21.1
    10 0 -4 162.78 21.9
    -10 0 4 161.38 21.7
    -10 0 4 123.99 16.4
    -10 0 4 163.78 20.2
    9 0 -4 -2.8 9.1
    -9 0 4 10.9 9.2
    9 0 -4 6.9 10.8
    -9 0 4 10.6 10.8
    9 0 -4 -0.1 10.3
    -8 0 4 12.1 9.1
    8 0 -4 17.1 9.5
    8 0 -4 16.3 8.9
    -8 0 4 19 9
    -8 0 4 14.8 9.6
    8 0 -4 1.5 8.6
    7 0 -4 9 7.7
    -7 0 4 2.3 6.7
    7 0 -4 -1.8 7.5
    -7 0 4 11.5 7.4
    -7 0 4 2.8 6.7
    7 0 -4 2.8 6.3
    -6 0 4 743.33 25.2
    6 0 -4 719.73 25.1
    -6 0 4 734.33 25.4
    6 0 -4 695.23 24.7
    6 0 -4 707.83 24.9
    -6 0 4 712.13 25
    5 0 -4 -5.6 4.7
    5 0 -4 3.2 4.2
    -5 0 4 1.8 5.1
    -5 0 4 4.1 4.8
    5 0 -4 1.6 4.7
    -5 0 4 7.7 4.7
    -4 0 4 3116.79 73.89
    -4 0 4 3084.49 73.89
    -4 0 4 3055.29 73.69
    4 0 -4 3159.68 73.79
    4 0 -4 3104.09 73.79
    4 0 -4 3100.09 73.99
    -3 0 4 -0.2 3.2
    -3 0 4 0 3.2
    3 0 -4 2 2.9
    -3 0 4 4.9 3.1
    3 0 -4 -0.5 3.1
    3 0 -4 -4.2 3
    2 0 -4 164.08 7
    -2 0 4 158.58 6.9
    -2 0 4 162.08 7
    -2 0 4 162.48 6.9
    2 0 -4 158.68 6.9
    2 0 -4 164.98 6.9
    -1 0 4 -5.4 1.7
    -1 0 4 -4.7 1.7
    1 0 -4 -5.2 1.7
    1 0 -4 -5.2 1.5
    1 0 -4 -3.5 1.8
    -1 0 4 -6.1 1.4
    0 0 -4 1341.57 31.2
    0 0 -4 1316.77 31.3
    0 0 4 1363.16 31.2
    0 0 4 1369.46 31.3
    1 0 4 -1.2 2
    -1 0 -4 1.4 2.2
    -1 0 -4 1 2.2
    1 0 4 -0.9 2.3
    1 0 4 -1.3 2
    -1 0 -4 1.2 2.1
    2 0 4 5491.85 121.59
    2 0 4 5432.96 121.19
    -2 0 -4 5392.96 121.29
    -2 0 -4 5420.06 121.59
    2 0 4 5376.66 121.39
    -2 0 -4 5462.55 121.29
    3 0 4 0.9 3.3
    -3 0 -4 -1.8 2.9
    -3 0 -4 1.3 3
    3 0 4 1.2 3.2
    -3 0 -4 1 3
    3 0 4 1.9 3.1
    4 0 4 4122.99 96.29
    -4 0 -4 4070.19 95.99
    -4 0 -4 4119.59 96.39
    -4 0 -4 4131.19 95.99
    4 0 4 4193.48 96.09
    4 0 4 4118.99 96.29
    -5 0 -4 -0.1 5.1
    -5 0 -4 -3.4 5.2
    5 0 4 -0.7 4.9
    -5 0 -4 0 4.7
    5 0 4 -7.3 4.2
    5 0 4 0.5 5.5
    6 0 4 762.22 25.9
    -6 0 -4 749.33 26.1
    -6 0 -4 778.72 25.9
    -6 0 -4 720.03 26
    6 0 4 741.63 26.3
    6 0 4 717.93 26
    7 0 4 17.8 8.9
    -7 0 -4 20.8 8
    7 0 4 30.2 8.6
    -7 0 -4 14.1 8.5
    -7 0 -4 14.7 7.5
    7 0 4 19.9 8
    8 0 4 45.3 11.1
    8 0 4 46.6 15.4
    -8 0 -4 48.4 12.3
    -8 0 -4 53.69 12.3
    -8 0 -4 68.29 13.4
    8 0 4 48 12
    9 0 4 4 11.5
    -9 0 -4 20.1 12.5
    9 0 4 11.9 11.5
    -9 0 -4 20 11.3
    -10 0 -4 28.2 13
    -10 0 -4 55.29 16.8
    10 0 4 37.4 13.7
    -10 0 -4 62.39 15.7
    10 0 4 65.59 15.8
    11 0 4 -16.3 17.3
    -11 0 -4 17.6 18.5
    11 0 4 10.5 17.3
    11 0 4 15.2 14.1
    -11 0 -4 -11.1 14.8
    -11 0 -4 23 16.4
    12 0 4 130.39 24.9
    12 0 4 66.99 21
    -12 0 -4 89.19 22.4
    -12 0 -4 101.59 25
    12 0 4 53.19 23.3
    -12 0 -4 49.1 23.9
    -12 -1 4 18.6 16.9
    -12 -1 4 22.5 19.5
    12 -1 -4 -8.5 20.1
    -12 -1 4 -10 19.9
    12 -1 -4 6.7 18.7
    12 -1 -4 41.8 19.6
    -12 1 4 -14.3 19.4
    12 1 -4 21.5 18.3
    12 1 -4 35.4 19.9
    12 1 -4 20.2 18.4
    -12 1 4 8.2 18.4
    -12 1 4 -6.2 18.5
    11 -1 -4 50.29 17.6
    11 -1 -4 30.9 17.3
    -11 -1 4 54.69 18.7
    11 -1 -4 36.7 16.9
    -11 -1 4 26 15.7
    -11 -1 4 19.4 14.6
    11 1 -4 43 15.6
    -11 1 4 39.9 14.5
    -11 1 4 46.5 15.6
    -11 1 4 54.69 19
    11 1 -4 40.4 15.3
    11 1 -4 53.09 16.2
    -10 -1 4 5.1 14.3
    10 -1 -4 13 13.6
    -10 -1 4 14.1 9.2
    -10 -1 4 -1.6 12.8
    10 1 -4 4.7 11.3
    -10 1 4 36.1 13.8
    10 1 -4 5 13.3
    -10 1 4 10 12.5
    9 -1 -4 337.47 24.7
    -9 -1 4 378.66 22.7
    -9 -1 4 373.26 22.5
    9 -1 -4 393.76 23.6
    -9 -1 4 400.66 23.6
    9 1 -4 388.46 22.9
    9 1 -4 398.56 23.3
    9 1 -4 363.06 22.9
    -9 1 4 406.86 24
    -9 1 4 362.66 22.2
    -9 1 4 262.47 32.9
    8 -1 -4 29.4 10.1
    -8 -1 4 22.2 9.8
    8 -1 -4 5.4 8.8
    8 -1 -4 1.2 8.6
    -8 -1 4 7.6 9.4
    -8 -1 4 3 8.4
    -8 1 4 15.2 10
    -8 1 4 14.2 9.9
    -8 1 4 4.1 8.2
    8 1 -4 1.4 7.7
    8 1 -4 10.7 8.8
    8 1 -4 26.8 9.8
    -7 -1 4 697.03 26.4
    -7 -1 4 691.83 26.4
    7 -1 -4 713.33 26.8
    7 -1 -4 714.93 26.9
    7 -1 -4 724.93 26.8
    -7 -1 4 706.93 26.5
    7 1 -4 733.73 26.9
    -7 1 4 668.73 26.3
    -7 1 4 653.73 26.5
    -7 1 4 732.83 26.6
    7 1 -4 720.83 26.3
    7 1 -4 703.43 26.1
    -6 -1 4 81.29 9.9
    6 -1 -4 82.59 10
    6 -1 -4 93.09 10.3
    -6 -1 4 99.19 11.2
    6 -1 -4 93.19 10.7
    -6 -1 4 75.99 9.9
    -6 1 4 92.19 10.9
    -6 1 4 76.99 10.5
    -6 1 4 107.29 11.6
    6 1 -4 73.29 9.8
    6 1 -4 86.39 10.4
    6 1 -4 78.59 10.5
    5 -1 -4 145.29 10.6
    -5 -1 4 145.09 10.5
    -5 -1 4 166.68 10.7
    -5 -1 4 149.99 10.5
    5 -1 -4 146.59 11
    5 -1 -4 147.99 10.5
    -5 1 4 149.09 10.5
    5 1 -4 157.78 10.7
    5 1 -4 138.19 10.1
    -5 1 4 158.58 10.9
    -5 1 4 149.39 10.7
    5 1 -4 164.18 10.6
    -4 -1 4 5.1 3.7
    -4 -1 4 7.2 4.1
    -4 -1 4 1.4 4.5
    4 -1 -4 12.7 4.7
    4 -1 -4 6.6 4.4
    4 -1 -4 12.3 4.8
    4 1 -4 5.6 3.9
    -4 1 4 6.3 4.4
    -4 1 4 12.9 4.4
    4 1 -4 2.5 4
    -4 1 4 8.4 4.3
    4 1 -4 7.7 4.3
    -3 -1 4 261.07 10
    3 -1 -4 253.37 10.6
    -3 -1 4 251.27 10
    3 -1 -4 248.18 10.6
    -3 -1 4 235.98 9.9
    3 -1 -4 239.88 10.5
    -3 1 4 248.58 10.4
    -3 1 4 256.37 10.4
    3 1 -4 265.67 10
    -3 1 4 257.87 10.6
    3 1 -4 247.28 9.9
    3 1 -4 241.58 9.6
    2 -1 -4 5137.49 115.39
    -2 -1 4 5203.08 114.59
    2 -1 -4 4967.2 115.29
    -2 -1 4 5120.69 114.39
    2 -1 -4 5200.98 115.49
    -2 1 4 5133.49 115.49
    -2 1 4 5080.59 115.39
    2 1 -4 5217.88 113.99
    2 1 -4 5131.99 114.49
    -2 1 4 5155.78 115.39
    1 -1 -4 2043.9 46.8
    -1 -1 4 2015.5 45.2
    -1 -1 4 1894.81 44.7
    1 -1 -4 2010.6 46.7
    -1 -1 4 2038.1 45.1
    1 -1 -4 1981.9 46.5
    -1 1 4 2039.8 46.6
    1 1 -4 2000.7 45.1
    -1 1 4 2003.1 46.7
    -1 1 4 1982.1 46.7
    1 1 -4 1996.3 45.2
    0 -1 4 3142.69 69.59
    0 -1 -4 3217.58 71.79
    0 -1 -4 3178.38 71.59
    0 1 4 3148.19 71.59
    0 1 4 3221.18 71.89
    0 1 -4 3133.29 69.59
    -1 -1 -4 590.34 15.9
    1 -1 4 569.34 14.6
    1 -1 4 565.34 14.1
    1 -1 4 570.94 14.3
    -1 -1 -4 578.94 16.1
    -1 1 -4 558.54 14.3
    1 1 4 573.34 16.1
    1 1 4 579.24 15.8
    -1 1 -4 564.54 14.6
    1 1 4 581.04 16.1
    -2 -1 -4 3803.52 85.29
    2 -1 4 3671.13 83.89
    2 -1 4 3623.24 83.79
    2 -1 4 3725.63 84.09
    -2 -1 -4 3755.82 84.99
    -2 -1 -4 3662.33 85.19
    -2 1 -4 3784.52 84.09
    -2 1 -4 3703.83 83.89
    2 1 4 3761.32 85.29
    2 1 4 3804.92 84.99
    -2 1 -4 3677.53 83.39
    2 1 4 3716.83 85.29
    3 -1 4 935.01 25.2
    -3 -1 -4 948.41 26
    3 -1 4 925.21 25.2
    3 -1 4 949.31 24.9
    -3 -1 -4 939.61 25.7
    -3 -1 -4 903.81 25.7
    -3 1 -4 899.31 25
    -3 1 -4 945.91 25.1
    3 1 4 923.11 25.9
    3 1 4 935.61 25.6
    -3 1 -4 942.01 24.6
    3 1 4 926.31 25.9
    4 -1 4 92.19 7.8
    4 -1 4 103.79 8.5
    -4 -1 -4 119.49 8.8
    -4 -1 -4 110.49 8.7
    -4 -1 -4 99.09 8.4
    4 -1 4 108.29 8.6
    -4 1 -4 100.79 8.2
    -4 1 -4 81.69 8
    4 1 4 99.29 8.5
    -4 1 -4 96.39 7.8
    4 1 4 96.59 8.2
    4 1 4 108.59 9
    -5 -1 -4 4.1 6.1
    5 -1 4 9 5.4
    5 -1 4 5.9 5.1
    -5 -1 -4 8.6 5.8
    5 -1 4 0.8 5.4
    -5 -1 -4 7.2 5.2
    -5 1 -4 4.9 4.4
    5 1 4 7.2 5.2
    -5 1 -4 12.9 5.8
    5 1 4 17.1 6.2
    5 1 4 0 5.3
    -5 1 -4 -0.4 5
    6 -1 4 97.79 11.2
    6 -1 4 96.09 11.4
    6 -1 4 83.29 10.4
    -6 -1 -4 92.79 11.1
    -6 -1 -4 72.09 9.2
    -6 -1 -4 84.49 11.4
    -6 1 -4 90.89 10.5
    6 1 4 100.79 11
    -6 1 -4 93.79 11.1
    6 1 4 100.99 12
    -6 1 -4 98.99 11.7
    6 1 4 102.19 12.2
    -7 -1 -4 176.48 15.3
    7 -1 4 182.18 15.6
    7 -1 4 153.28 15.3
    -7 -1 -4 211.28 16.8
    -7 -1 -4 187.68 15.1
    7 -1 4 190.08 14.9
    -7 1 -4 183.88 15.3
    7 1 4 190.98 15.5
    7 1 4 218.48 15.7
    -7 1 -4 190.88 15
    -7 1 -4 193.08 14.2
    7 1 4 179.58 15.4
    -8 -1 -4 53.99 13.1
    -8 -1 -4 42.5 11.4
    8 -1 4 46.6 11.8
    8 -1 4 59.89 12.2
    8 -1 4 54.69 13.1
    -8 1 -4 50.59 12.2
    -8 1 -4 61.19 12.1
    -8 1 -4 55.59 11.3
    8 1 4 49.5 11.7
    8 1 4 44.3 11.1
    -9 -1 -4 14 11
    9 -1 4 -9.4 10.7
    9 -1 4 14.8 12.5
    -9 -1 -4 0.6 10.9
    -9 -1 -4 -11.1 11.7
    9 -1 4 -15 11.1
    -9 1 -4 -17.2 9.3
    9 1 4 1.8 10.6
    9 1 4 3 11.2
    -9 1 -4 12.7 13.3
    -9 1 -4 -1.3 11.2
    10 -1 4 47.5 15.7
    -10 -1 -4 56.49 25.8
    -10 -1 -4 46.4 15.3
    -10 -1 -4 79.29 16.8
    10 -1 4 46.7 14.4
    10 -1 4 64.19 14.8
    -10 1 -4 46.4 14.8
    10 1 4 52.09 16.1
    10 1 4 55.69 16.5
    -10 1 -4 69.99 14.8
    -10 1 -4 34.3 16.7
    11 -1 4 61.89 19.4
    11 -1 4 44 18.2
    -11 -1 -4 47.7 16.7
    11 -1 4 43.7 17.1
    -11 -1 -4 49.99 17.6
    -11 -1 -4 61.29 21.6
    11 1 4 45.5 18.7
    11 1 4 43 16
    -11 1 -4 35.3 16.6
    11 1 4 67.79 18.7
    -11 1 -4 43.4 17.6
    -11 1 -4 52.59 19.5
    12 -1 4 23.3 21.6
    -12 -1 -4 79.69 26.3
    -12 -1 -4 8.8 20.5
    12 -1 4 -2 21.1
    12 -1 4 43.7 23.7
    -12 -1 -4 11.9 21.3
    12 1 4 69.89 20.6
    12 1 4 39.9 22.6
    -12 1 -4 21.3 23.4
    -12 1 -4 -2.7 19.4
    12 1 4 9.4 17.8
    -12 1 -4 37.4 20.9
    12 -2 -4 26.4 20.9
    -12 -2 4 23 16
    12 -2 -4 -27.1 18
    12 -2 -4 19 23.2
    -12 -2 4 -4.9 20.6
    -12 2 4 12.8 18.7
    -12 2 4 8.3 23.2
    12 2 -4 22.4 19.7
    12 2 -4 10.5 18
    -12 2 4 -29.8 19.2
    -11 -2 4 171.28 21.2
    11 -2 -4 229.28 27.4
    11 -2 -4 133.69 20.4
    11 -2 -4 207.58 24.8
    -11 -2 4 179.58 24.2
    -11 -2 4 208.48 28.1
    -11 2 4 208.98 25
    -11 2 4 197.38 26.3
    11 2 -4 193.88 25.7
    -11 2 4 212.28 25.4
    11 2 -4 185.68 22.5
    11 2 -4 208.18 24.6
    10 -2 -4 19.7 13.6
    -10 -2 4 38.4 15.6
    -10 -2 4 34.7 13.5
    10 -2 -4 26.6 14.1
    -10 -2 4 16.1 12.4
    -10 2 4 20.4 12.7
    10 2 -4 20.4 12.1
    -10 2 4 18.2 13
    10 2 -4 21 12.5
    -10 2 4 23.9 16.4
    -9 -2 4 85.39 16.3
    -9 -2 4 92.49 14.3
    -9 -2 4 72.89 14.1
    9 -2 -4 64.39 12.7
    9 2 -4 96.39 14.1
    9 2 -4 103.69 15.7
    9 2 -4 67.89 13
    -9 2 4 70.09 13.7
    -9 2 4 87.49 16.1
    -9 2 4 92.29 16.2
    8 -2 -4 19.9 16.4
    -8 -2 4 18.5 10.4
    8 -2 -4 20.3 10.5
    -8 -2 4 15.3 9.2
    8 -2 -4 11.1 8.5
    -8 2 4 14.9 10.1
    8 2 -4 39.4 11.1
    8 2 -4 18.3 8.9
    -8 2 4 11.7 8.8
    -8 2 4 14.1 10.2
    7 -2 -4 164.18 15.3
    7 -2 -4 147.49 13.9
    7 -2 -4 116.99 13.8
    -7 -2 4 146.99 14
    -7 -2 4 126.19 14
    -7 -2 4 138.09 12.9
    -7 2 4 163.28 14.6
    -7 2 4 143.09 14.8
    7 2 -4 141.79 13.5
    -7 2 4 114.49 12.9
    7 2 -4 138.19 13
    7 2 -4 156.08 13.6
    6 -2 -4 81.59 10.8
    -6 -2 4 64.99 9.6
    6 -2 -4 73.49 10.6
    -6 -2 4 71.99 9.7
    6 -2 -4 60.79 9.6
    -6 -2 4 77.69 10.5
    -6 2 4 82.49 10.8
    6 2 -4 99.99 11.1
    6 2 -4 88.79 11
    6 2 -4 85.59 10.4
    -6 2 4 75.39 10.8
    -6 2 4 80.99 10.3
    5 -2 -4 48.3 7.9
    5 -2 -4 64.99 9.1
    -5 -2 4 49.1 7.9
    -5 -2 4 47.6 7.1
    5 -2 -4 65.79 8.9
    -5 -2 4 68.19 8.7
    5 2 -4 48.4 7
    -5 2 4 55.69 8.6
    5 2 -4 64.59 8.5
    -5 2 4 67.79 8.9
    5 2 -4 52.29 7.4
    -5 2 4 63.39 8.6
    -4 -2 4 258.27 11.6
    4 -2 -4 245.38 11.9
    4 -2 -4 256.27 12.2
    4 -2 -4 258.57 12.4
    -4 -2 4 232.88 11.3
    -4 -2 4 229.98 11.2
    -4 2 4 243.08 12.1
    -4 2 4 244.78 12.1
    -4 2 4 229.68 11.7
    4 2 -4 238.28 10.7
    4 2 -4 240.68 11.1
    4 2 -4 245.18 11.3
    3 -2 -4 2572.44 60.49
    -3 -2 4 2460.85 58.89
    -3 -2 4 2586.74 59.29
    3 -2 -4 2484.15 60.19
    3 -2 -4 2515.35 60.19
    -3 2 4 2304.77 59.69
    3 2 -4 2490.75 58.99
    -3 2 4 2487.05 60.29
    3 2 -4 2548.95 58.09
    -3 2 4 2528.55 60.09
    2 -2 -4 3.5 3.1
    -2 -2 4 8.4 2.6
    -2 -2 4 2.6 2.3
    2 -2 -4 4.5 3.4
    -2 -2 4 4.4 2.3
    2 -2 -4 1.5 3.4
    -2 2 4 3.9 2.9
    -2 2 4 2.5 3
    2 2 -4 0.9 2.3
    -2 2 4 2.9 3.2
    2 2 -4 6.2 1.8
    2 2 -4 3.1 2.3
    1 -2 -4 828.22 22.2
    -1 -2 4 858.81 19.7
    1 -2 -4 830.82 22.1
    1 -2 -4 840.02 22.4
    -1 -2 4 842.92 19.6
    -1 -2 4 862.41 18.9
    -1 2 4 808.72 22.1
    1 2 -4 856.11 19.8
    1 2 -4 808.12 19.5
    -1 2 4 817.72 22.3
    -1 2 4 804.02 21.9
    0 -2 -4 2716.23 63.29
    0 -2 -4 2764.62 63.59
    0 2 4 2799.22 63.19
    0 2 4 2767.62 63.49
    0 2 4 2687.53 63.59
    0 2 4 2748.93 63.39
    -1 -2 -4 157.48 7.4
    1 -2 4 153.38 5.1
    -1 -2 -4 156.58 7.5
    -1 -2 -4 162.88 7.7
    1 -2 4 150.28 5
    1 -2 4 150.28 4.2
    1 2 4 149.19 7.3
    -1 2 -4 146.09 5
    1 2 4 155.28 7.6
    1 2 4 155.08 7.7
    2 -2 4 54.69 4.4
    -2 -2 -4 44.1 5.5
    -2 -2 -4 51.09 5.8
    -2 -2 -4 51.39 5.7
    2 -2 4 47.6 4.1
    2 -2 4 45.9 4.1
    2 2 4 59.59 6
    2 2 4 48.3 5.8
    -2 2 -4 53.59 4.5
    2 2 4 65.19 6.2
    -2 2 -4 51.29 4.5
    -2 2 -4 51.19 2.8
    -3 -2 -4 358.06 13.6
    3 -2 4 318.57 11.8
    -3 -2 -4 319.17 13.2
    -3 -2 -4 326.07 13
    3 -2 4 332.57 12
    3 -2 4 322.77 11.7
    -3 2 -4 347.47 12
    -3 2 -4 336.57 12
    3 2 4 332.97 12.9
    -3 2 -4 317.67 10.6
    3 2 4 330.27 13.4
    3 2 4 342.37 13.4
    -4 -2 -4 20.3 5.7
    -4 -2 -4 33.8 6.8
    -4 -2 -4 26.5 6.4
    4 -2 4 27.3 5.5
    4 -2 4 29.4 5.9
    4 -2 4 16.5 5
    4 2 4 18.4 5.3
    -4 2 -4 28.9 5.5
    -4 2 -4 32.3 5.3
    -4 2 -4 28.4 5.7
    4 2 4 27.5 6.7
    4 2 4 30 6.7
    5 -2 4 980.7 30
    5 -2 4 1024.9 29.8
    -5 -2 -4 1027.1 31.2
    5 -2 4 987.6 29.9
    -5 -2 -4 1030.7 30.9
    -5 -2 -4 1019.2 31.2
    -5 2 -4 1030.7 30.2
    -5 2 -4 1029.4 29
    5 2 4 1004.9 30.6
    -5 2 -4 984.4 29.8
    5 2 4 993.1 31
    5 2 4 1016.3 31.4
    -6 -2 -4 214.98 14.6
    6 -2 4 212.98 14.4
    6 -2 4 229.98 13.8
    -6 -2 -4 221.78 15.2
    6 -2 4 199.88 13.8
    -6 -2 -4 217.18 14.7
    -6 2 -4 207.48 14.2
    6 2 4 206.98 15
    6 2 4 221.98 14.4
    6 2 4 211.38 15
    -6 2 -4 218.28 14.3
    -6 2 -4 202.98 13
    -7 -2 -4 164.08 15.3
    7 -2 4 156.88 14.5
    -7 -2 -4 154.48 15.5
    7 -2 4 185.18 15.3
    -7 -2 -4 151.78 15.7
    7 -2 4 176.68 15.2
    -7 2 -4 157.38 14.9
    7 2 4 165.38 15.1
    7 2 4 147.69 15.4
    -7 2 -4 131.79 13.6
    -7 2 -4 162.48 15.4
    7 2 4 145.49 15.5
    -8 -2 -4 126.79 17
    -8 -2 -4 152.18 18.3
    -8 -2 -4 137.89 16.7
    8 -2 4 140.19 16.5
    8 2 4 165.88 18
    -8 2 -4 142.79 23.1
    -8 2 -4 143.69 15.7
    8 2 4 126.89 17
    -8 2 -4 128.69 16.3
    -9 -2 -4 -14 13.5
    9 -2 4 -10.7 10.2
    -9 -2 -4 10.5 11.8
    9 -2 4 -16.6 11.1
    9 -2 4 -12.1 10
    -9 -2 -4 -15.5 10.4
    -9 2 -4 -4.4 11.6
    9 2 4 10.7 11.8
    9 2 4 11.9 12.8
    -9 2 -4 -2.2 10.4
    9 2 4 0.2 11.1
    10 -2 4 29.9 14.8
    -10 -2 -4 14.1 16.8
    -10 -2 -4 15.8 13.3
    -10 -2 -4 19.4 14.1
    10 -2 4 11.5 13.2
    -10 2 -4 -1.9 14.9
    -10 2 -4 13.6 14
    -10 2 -4 -12.4 11.5
    10 2 4 14.4 15.2
    10 2 4 15.2 14.1
    10 2 4 -1 13.4
    11 -2 4 119.59 22.3
    -11 -2 -4 103.99 22.6
    11 -2 4 124.39 21
    -11 -2 -4 70.59 18.4
    11 -2 4 135.19 21.4
    -11 -2 -4 157.38 23.4
    -11 2 -4 149.69 22.8
    -11 2 -4 128.79 22.9
    11 2 4 125.89 21.8
    -11 2 -4 94.99 19.4
    11 2 4 134.59 23.4
    11 2 4 128.39 22.8
    12 -2 4 12.9 22.6
    -12 -2 -4 15.6 23.2
    12 -2 4 24.4 21.7
    -12 -2 -4 30.2 21
    12 -2 4 33.9 22.4
    -12 -2 -4 35.8 26.6
    -12 2 -4 24.5 23.9
    12 2 4 -21.6 23.1
    12 2 4 6.2 20.8
    -12 2 -4 21.8 21.3
    12 2 4 15 17.3
    -12 2 -4 -10.2 20.6
    12 -3 -4 19.8 23.2
    12 -3 -4 47.2 26.2
    -12 -3 4 16.6 23
    -12 -3 4 14.5 21.7
    12 -3 -4 -17.3 19.8
    -12 -3 4 43.4 20.6
    -12 3 4 16.8 17.8
    -12 3 4 16.7 26.7
    12 3 -4 -9.1 19.7
    12 3 -4 15 22.1
    12 3 -4 23.4 20.7
    -12 3 4 27.5 21.5
    -11 -3 4 11.8 15.8
    11 -3 -4 -2.1 16.8
    11 -3 -4 17.9 18.8
    -11 -3 4 -19.3 18
    11 -3 -4 16.8 20
    -11 -3 4 7 17.1
    11 3 -4 19 16.5
    -11 3 4 -15.5 13.9
    11 3 -4 5 15.8
    -11 3 4 10 19.7
    11 3 -4 8.5 17.1
    -11 3 4 6.8 16.6
    10 -3 -4 80.19 18.4
    10 -3 -4 60.79 15.9
    -10 -3 4 34.8 16.3
    10 -3 -4 51.59 15.6
    -10 -3 4 63.89 14.3
    -10 -3 4 82.49 17.7
    -10 3 4 71.39 15.6
    10 3 -4 70.69 15.2
    -10 3 4 69.49 18.5
    -10 3 4 56.09 15.3
    10 3 -4 49.99 15.1
    10 3 -4 52.89 16.1
    9 -3 -4 440.46 26.7
    9 -3 -4 458.35 26.9
    -9 -3 4 442.66 25.7
    9 -3 -4 406.76 25.7
    -9 -3 4 464.15 26.8
    -9 -3 4 448.86 24.8
    -9 3 4 455.65 25.7
    9 3 -4 438.36 25.2
    -9 3 4 414.26 26
    9 3 -4 431.46 27.4
    -9 3 4 443.26 26.8
    8 -3 -4 5.4 11.3
    -8 -3 4 7.8 8.7
    -8 -3 4 20.8 10.5
    -8 -3 4 29.6 11.1
    8 -3 -4 3.3 9
    8 -3 -4 6.7 15.4
    8 3 -4 18.3 10.1
    8 3 -4 21 10
    -8 3 4 19.3 10.5
    -8 3 4 21.3 11.2
    -8 3 4 31.7 10.7
    7 -3 -4 1337.67 42.4
    -7 -3 4 1332.97 40.6
    -7 -3 4 1351.86 41.5
    7 -3 -4 1320.77 41.3
    7 -3 -4 1378.46 42.4
    -7 -3 4 1277.77 40.5
    7 3 -4 1350.56 39.9
    7 3 -4 1375.56 40.9
    -7 3 4 1342.97 40.8
    -7 3 4 1310.17 41.8
    7 3 -4 1347.07 41
    -7 3 4 1365.46 41.7
    6 -3 -4 279.67 16.5
    -6 -3 4 288.57 15.8
    -6 -3 4 265.47 15.7
    -6 -3 4 251.97 14.7
    6 -3 -4 262.27 16.2
    6 -3 -4 269.47 16.2
    -6 3 4 279.27 16.1
    6 3 -4 254.57 14.8
    6 3 -4 245.48 14.5
    -6 3 4 272.07 17
    -6 3 4 268.37 15.4
    6 3 -4 270.87 15.8
    5 -3 -4 6.4 5.9
    -5 -3 4 -1.7 5.3
    -5 -3 4 5 6
    5 -3 -4 13.5 6.6
    5 -3 -4 5.2 5.3
    -5 -3 4 5.4 4.8
    -5 3 4 1.3 6
    5 3 -4 4.8 4.9
    5 3 -4 3.1 5.1
    5 3 -4 2.2 5.3
    -5 3 4 6.5 5.8
    -5 3 4 5.1 5.8
    4 -3 -4 79.79 9.4
    -4 -3 4 104.29 8.6
    -4 -3 4 90.19 8.2
    4 -3 -4 109.09 9.7
    4 -3 -4 104.49 9.7
    4 3 -4 104.59 8.8
    -4 3 4 107.79 9
    4 3 -4 101.79 7.5
    -4 3 4 98.59 9.1
    -4 3 4 92.19 9.6
    3 -3 -4 15.9 5.6
    3 -3 -4 17.5 5.3
    3 -3 -4 15.5 4.6
    -3 -3 4 19.1 4.3
    -3 -3 4 15.4 4.2
    -3 -3 4 20.9 4.6
    -3 3 4 16.6 5
    3 3 -4 16.1 4.2
    3 3 -4 18.1 4.5
    -3 3 4 22.8 5
    3 3 -4 21.9 3.6
    -3 3 4 19.1 5.1
    -2 -3 4 793.62 20.7
    2 -3 -4 782.92 23.1
    2 -3 -4 829.12 23.3
    2 -3 -4 783.12 23
    -2 -3 4 806.42 20.8
    -2 -3 4 803.92 22.1
    -2 3 4 800.22 23.1
    -2 3 4 785.32 23.1
    2 3 -4 809.32 20.7
    2 3 -4 795.22 20.9
    -2 3 4 811.52 22.7
    1 -3 -4 325.27 11.9
    -1 -3 4 315.67 8.8
    -1 -3 4 311.27 8.8
    1 -3 -4 315.57 11.8
    1 -3 -4 308.37 11.6
    -1 3 4 306.07 11.9
    1 3 -4 310.77 9
    -1 3 4 309.77 11.4
    1 3 -4 304.27 8.7
    -1 3 4 318.97 11.7
    0 -3 -4 888.01 24.1
    0 -3 4 865.11 19.8
    0 -3 -4 869.61 23.9
    0 3 4 860.71 23.6
    0 3 4 863.71 23.7
    0 3 4 876.61 24.2
    0 3 4 872.81 23.3
    -1 -3 -4 2356.96 56.59
    1 -3 4 2337.37 52.69
    -1 -3 -4 2367.06 56.39
    -1 -3 -4 2286.97 56.39
    1 -3 4 2202.18 51.99
    1 -3 4 2410.16 52.69
    -1 3 -4 2313.37 52.59
    1 3 4 2431.26 55.79
    1 3 4 2423.06 56.19
    1 3 4 2327.77 56.59
    1 3 4 2373.56 56.19
    -1 3 -4 2401.36 52.89
    -2 -3 -4 10.1 4.4
    2 -3 4 6.1 2.9
    -2 -3 -4 5.9 3.9
    -2 -3 -4 7.5 4.4
    2 -3 4 8.7 2.9
    2 3 4 4.9 4.1
    2 3 4 5.2 4.5
    -2 3 -4 11.6 3.3
    2 3 4 2.5 3.3
    3 -3 4 10.9 4.1
    3 -3 4 15.3 4.3
    3 -3 4 6.8 4.1
    -3 -3 -4 16.7 5.2
    -3 -3 -4 20.9 5
    -3 -3 -4 20.2 5.5
    -3 3 -4 17.6 4.4
    -3 3 -4 15 2.9
    3 3 4 15.9 5
    -3 3 -4 10.5 4.2
    3 3 4 10.2 4.7
    3 3 4 18.2 5.4
    -4 -3 -4 274.87 14.1
    4 -3 4 262.37 12.2
    -4 -3 -4 274.97 13.9
    4 -3 4 272.47 12.1
    -4 -3 -4 265.97 13.8
    4 -3 4 277.57 12.6
    4 3 4 278.77 13.7
    -4 3 -4 284.17 12.4
    4 3 4 241.88 13.6
    4 3 4 253.77 13.6
    -4 3 -4 259.77 12.2
    -4 3 -4 265.17 10.3
    -5 -3 -4 130.09 12
    5 -3 4 100.99 10.4
    -5 -3 -4 138.89 11.6
    5 -3 4 116.89 10.3
    -5 -3 -4 107.09 11.1
    5 -3 4 102.69 10.1
    -5 3 -4 107.39 10.4
    5 3 4 119.29 12.1
    -5 3 -4 92.79 8.7
    -5 3 -4 107.69 10.2
    5 3 4 107.09 11.9
    5 3 4 116.29 11.3
    6 -3 4 167.68 13.7
    6 -3 4 158.98 12.7
    -6 -3 -4 176.78 14.2
    -6 -3 -4 162.78 14.1
    6 -3 4 155.88 13.6
    -6 -3 -4 169.68 15.2
    -6 3 -4 165.48 11.8
    6 3 4 170.98 14.2
    6 3 4 165.88 14.8
    -6 3 -4 141.79 12.7
    -6 3 -4 170.08 13.5
    6 3 4 143.89 14.3
    7 -3 4 1006.2 34.5
    -7 -3 -4 1012.3 35.4
    -7 -3 -4 963.5 41.1
    7 -3 4 977.3 37.1
    7 -3 4 1021 34.8
    7 3 4 1039.3 35.7
    7 3 4 1011 35
    -7 3 -4 1005 32
    7 3 4 1007.7 34.9
    -7 3 -4 1035.6 34.3
    -7 3 -4 1079.79 34.9
    -8 -3 -4 206.88 19
    8 -3 4 230.48 19.3
    -8 -3 -4 193.18 18.8
    8 -3 4 268.87 34.2
    -8 -3 -4 193.48 20.9
    8 -3 4 202.68 17.4
    -8 3 -4 221.38 17.4
    8 3 4 220.18 19.5
    8 3 4 229.68 19.7
    -8 3 -4 195.18 18.2
    -8 3 -4 198.48 18.9
    8 3 4 216.48 20
    -9 -3 -4 12.4 13
    -9 -3 -4 0.6 10.7
    9 -3 4 12 12.8
    9 -3 4 27.9 13.3
    -9 -3 -4 36.9 16
    9 -3 4 2.3 10.8
    9 3 4 14.1 13.1
    -9 3 -4 7.1 11.2
    -9 3 -4 22.9 12.1
    -9 3 -4 13.7 13
    9 3 4 9.5 12.2
    10 -3 4 9.5 13.9
    -10 -3 -4 -19.8 17.7
    10 -3 4 5.4 14.9
    -10 -3 -4 3.6 14.6
    -10 -3 -4 4.4 13.1
    10 -3 4 35.2 17.6
    -10 3 -4 4.8 16.6
    10 3 4 -1.5 13.4
    -10 3 -4 18.5 14
    -10 3 -4 7.2 16.1
    10 3 4 11.6 14.7
    10 3 4 11.8 16
    -11 -3 -4 -19.2 18.7
    11 -3 4 -23.4 18.5
    -11 -3 -4 11.8 22.7
    11 -3 4 16.2 19.8
    11 -3 4 17.3 17.7
    -11 -3 -4 4.1 15.4
    11 3 4 46.2 20.7
    11 3 4 37.4 19.7
    -11 3 -4 -5.4 15.3
    -11 3 -4 13 16.7
    11 3 4 11.7 17.6
    -11 3 -4 13.5 19.5
    -11 -4 4 4.7 18.9
    11 -4 -4 49.1 22.5
    11 -4 -4 58.09 22.9
    11 -4 -4 29 19.4
    -11 -4 4 8.4 19.1
    -11 -4 4 1.9 17.8
    -11 4 4 -3.2 15.9
    -11 4 4 7.7 17.1
    -11 4 4 45.3 23.3
    11 4 -4 -6 17.3
    11 4 -4 3.5 16.6
    11 4 -4 -6 17.4
    -10 -4 4 20.1 15.7
    10 -4 -4 13.4 17.1
    10 -4 -4 18.8 18
    -10 -4 4 48.3 14.7
    10 -4 -4 18.7 17.2
    -10 4 4 33.7 16
    10 4 -4 13 11.9
    -10 4 4 17.9 19
    10 4 -4 19.8 14.8
    10 4 -4 17.2 15.4
    -10 4 4 41.6 15.5
    -9 -4 4 44.4 15
    -9 -4 4 37 14.6
    9 -4 -4 27.8 15.7
    -9 -4 4 20.6 10.1
    9 -4 -4 32.1 13.6
    9 -4 -4 54.09 15.1
    9 4 -4 41.7 13.3
    -9 4 4 31.1 15.5
    -9 4 4 32 13.2
    -9 4 4 33.1 13.2
    -8 -4 4 21.4 12.4
    8 -4 -4 32.8 13.3
    -8 -4 4 22.5 11
    -8 -4 4 11.8 9.9
    8 -4 -4 11.3 11.5
    8 -4 -4 21.6 12.5
    8 4 -4 8 10.4
    -8 4 4 25.9 10.7
    8 4 -4 27.5 10.4
    -8 4 4 41.5 14.6
    -8 4 4 17.8 11
    7 -4 -4 -2.4 8.8
    7 -4 -4 5.2 10
    -7 -4 4 10.6 9.4
    -7 -4 4 4.7 7.4
    -7 -4 4 13.1 9.3
    -7 4 4 10.6 9.5
    7 4 -4 19.6 8.5
    7 4 -4 8.8 8.4
    -7 4 4 4.6 9
    7 4 -4 3.8 9.8
    -6 -4 4 604.34 23.2
    -6 -4 4 567.24 23.1
    -6 -4 4 618.34 24.3
    6 -4 -4 562.84 24.5
    6 -4 -4 621.44 25.4
    6 -4 -4 557.04 24.1
    6 4 -4 558.74 22.7
    -6 4 4 598.54 24.5
    6 4 -4 607.84 21.6
    -6 4 4 618.44 23.6
    -6 4 4 571.64 24.1
    6 4 -4 604.44 23
    5 -4 -4 128.19 12.5
    5 -4 -4 166.08 13.3
    -5 -4 4 126.99 12.9
    5 -4 -4 149.69 13.4
    -5 -4 4 157.18 11.3
    -5 -4 4 144.59 11.8
    -5 4 4 137.49 11.8
    5 4 -4 121.99 13.4
    5 4 -4 143.19 11.8
    -5 4 4 133.79 12.6
    -5 4 4 147.29 13
    5 4 -4 138.79 9.8
    -4 -4 4 1298.17 34.4
    -4 -4 4 1330.87 35.3
    4 -4 -4 1240.98 36.4
    -4 -4 4 1314.97 34.7
    4 -4 -4 1257.57 36.3
    4 -4 -4 1226.88 36
    4 4 -4 1268.07 34.3
    -4 4 4 1218.28 36.2
    -4 4 4 1197.58 35.8
    -4 4 4 1281.27 35.4
    4 4 -4 1268.37 34.7
    4 4 -4 1316.57 32
    3 -4 -4 539.75 18.7
    -3 -4 4 518.55 16.4
    3 -4 -4 440.66 17.9
    -3 -4 4 520.65 16.8
    -3 -4 4 518.75 16.6
    3 -4 -4 501.55 18.5
    -3 4 4 532.95 18.9
    -3 4 4 524.95 18.9
    -3 4 4 483.95 17.6
    3 4 -4 509.25 16.8
    3 4 -4 521.55 16.5
    2 -4 -4 32.3 5.9
    -2 -4 4 35.7 4.9
    -2 -4 4 40.1 4.7
    2 -4 -4 46.2 7
    2 -4 -4 37.9 6.2
    -2 -4 4 37.8 4.9
    -2 4 4 38.1 6.4
    2 4 -4 38.3 5
    -2 4 4 42.9 6.8
    -2 4 4 35.1 5.5
    2 4 -4 42.3 4.9
    1 -4 -4 193.88 10.1
    -1 -4 4 174.08 6.9
    -1 -4 4 175.68 6.9
    1 -4 -4 195.48 10.3
    -1 4 4 173.08 9.4
    1 4 -4 172.98 7.3
    -1 4 4 190.28 9.4
    -1 4 4 199.18 10.5
    -1 4 4 188.58 9.9
    0 -4 -4 -0.4 4.2
    0 -4 4 -0.7 1.9
    0 -4 4 0.6 1.9
    0 -4 4 0.8 2.1
    0 -4 -4 0.6 4.1
    0 -4 4 -0.8 2.1
    0 4 4 1.1 3.8
    0 4 4 -0.1 3.6
    0 4 -4 0.3 2.4
    0 4 4 2 4.6
    0 4 -4 0.6 2.2
    0 4 4 -0.4 4
    1 -4 4 151.98 6.1
    -1 -4 -4 146.69 9.7
    1 -4 4 130.09 5.9
    -1 -4 -4 179.28 10
    -1 4 -4 150.28 6.3
    1 4 4 155.28 8.3
    1 4 4 160.28 9.4
    1 4 4 158.28 10.2
    1 4 4 155.28 9.3
    -2 -4 -4 161.78 10.4
    -2 -4 -4 185.58 11.1
    2 -4 4 150.98 7.5
    -2 -4 -4 175.18 11
    2 -4 4 165.68 7.6
    2 -4 4 172.18 7.8
    2 4 4 159.18 10.1
    2 4 4 161.88 10.7
    2 4 4 182.88 10.5
    -2 4 -4 170.88 7.6
    3 -4 4 32 5.4
    -3 -4 -4 36 7.3
    3 -4 4 38.3 5.9
    -3 -4 -4 38.9 6.7
    3 -4 4 34.1 5.3
    -3 -4 -4 30.3 6.9
    3 4 4 32.5 6.5
    3 4 4 44.9 7.1
    -3 4 -4 38.8 5.9
    3 4 4 40 7.3
    -3 4 -4 36 5.4
    -4 -4 -4 1165.28 34.5
    4 -4 4 1018.4 31.3
    4 -4 4 1145.99 31.6
    -4 -4 -4 1164.78 34.3
    -4 -4 -4 1139.49 33.8
    4 -4 4 1117.09 31.1
    4 4 4 1125.59 33.4
    4 4 4 1128.09 33.3
    4 4 4 1153.98 34.4
    -4 4 -4 1190.48 31.9
    -4 4 -4 1129.99 27.2
    -4 4 -4 1172.08 31.7
    5 -4 4 175.28 12.3
    -5 -4 -4 180.38 13.6
    -5 -4 -4 163.48 14
    5 -4 4 170.18 12.8
    -5 -4 -4 199.98 15
    5 -4 4 165.68 12.1
    -5 4 -4 170.18 9.4
    5 4 4 178.78 14.5
    5 4 4 167.48 13.5
    5 4 4 182.38 14.2
    -5 4 -4 163.08 12
    -5 4 -4 173.18 12.4
    -6 -4 -4 76.69 11.9
    6 -4 4 112.09 13.3
    -6 -4 -4 96.29 13.3
    -6 -4 -4 78.89 12.1
    6 -4 4 94.49 12.4
    6 -4 4 84.29 11.9
    6 4 4 85.99 11.8
    -6 4 -4 69.29 9.8
    6 4 4 100.79 13.4
    6 4 4 80.49 12.3
    -6 4 -4 97.99 12.9
    -6 4 -4 93.99 10.2
    -7 -4 -4 10.4 9
    -7 -4 -4 17.9 11.2
    7 -4 4 16.2 9.6
    -7 -4 -4 9.8 9.8
    7 -4 4 6.9 8.4
    7 -4 4 15.2 10.4
    7 4 4 -2.9 10.4
    -7 4 -4 20.2 9.7
    -7 4 -4 14.4 8.7
    7 4 4 0.7 9.1
    -7 4 -4 6.5 7.7
    7 4 4 6.1 10.6
    -8 -4 -4 20.9 12.4
    -8 -4 -4 52.19 14.7
    8 -4 4 27.6 10.7
    8 -4 4 30.4 11.5
    -8 -4 -4 8.7 10.1
    8 -4 4 36.2 13.7
    8 4 4 29.2 12.9
    -8 4 -4 20.4 11.9
    -8 4 -4 -1.1 11.2
    -8 4 -4 40.4 11.2
    8 4 4 25.7 12.3
    9 -4 4 -1.5 12
    9 -4 4 1.8 14.8
    -9 -4 -4 14.3 13
    9 -4 4 12.2 13.4
    -9 -4 -4 22.5 13.3
    -9 -4 -4 -1.3 16.2
    -9 4 -4 10.8 12.7
    9 4 4 19.2 13.9
    -9 4 -4 -2.1 11.3
    -9 4 -4 -6.8 12.7
    9 4 4 19.5 13.9
    10 -4 4 142.39 19.7
    -10 -4 -4 144.59 24.2
    10 -4 4 82.69 18.6
    -10 -4 -4 113.29 21.3
    10 -4 4 94.19 20.8
    -10 -4 -4 92.39 16.7
    10 4 4 121.59 21.2
    -10 4 -4 129.59 20.7
    10 4 4 130.59 21
    -10 4 -4 93.29 20.9
    -10 4 -4 124.59 18.7
    10 4 4 128.49 20.6
    11 -4 4 111.19 23.2
    -11 -4 -4 126.39 28.2
    -11 -4 -4 118.09 26.8
    11 -4 4 49.4 21
    11 -4 4 38.8 22.4
    -11 -4 -4 45.2 19.5
    11 4 4 88.29 22.4
    -11 4 -4 67.29 24.8
    -11 4 -4 65.19 20.1
    -11 4 -4 96.89 19.9
    11 4 4 101.79 23.3
    11 4 4 89.39 26.8
    11 -5 -4 8.8 24.2
    11 -5 -4 -10.8 22.5
    11 -5 -4 8 26
    -11 -5 4 -0.8 21.8
    -11 -5 4 49.3 22.5
    -11 -5 4 46.8 23.1
    -11 5 4 5.9 19.7
    -11 5 4 6.1 25.1
    -11 5 4 48.1 22.6
    11 5 -4 -10.9 18.6
    11 5 -4 32.6 20.7
    -10 -5 4 60.19 16.8
    -10 -5 4 44.5 18.2
    10 -5 -4 70.29 20.1
    10 -5 -4 57.79 21.8
    -10 -5 4 84.49 20.5
    10 -5 -4 58.39 19.8
    10 5 -4 53.29 17.5
    10 5 -4 68.19 18
    -10 5 4 18.7 19.3
    -10 5 4 73.79 17.9
    10 5 -4 69.59 16.8
    -10 5 4 73.59 18.7
    -9 -5 4 59.19 15.8
    9 -5 -4 33.8 17.1
    -9 -5 4 31 14.3
    -9 -5 4 56.99 13.7
    9 -5 -4 4.4 18.1
    9 -5 -4 46.7 16.2
    -9 5 4 35.3 16.9
    9 5 -4 68.69 14.8
    -9 5 4 18.9 14.8
    9 5 -4 40.4 13.4
    -9 5 4 42.4 14.1
    9 5 -4 49.5 14.6
    8 -5 -4 197.58 21.4
    -8 -5 4 182.38 19.9
    8 -5 -4 201.78 22.5
    8 -5 -4 178.48 21.3
    -8 -5 4 162.98 19.1
    -8 -5 4 208.28 18.6
    -8 5 4 162.58 20.3
    -8 5 4 148.59 19.3
    8 5 -4 188.88 17.2
    -8 5 4 169.98 22.1
    8 5 -4 209.58 19.2
    -7 -5 4 57.79 21.3
    -7 -5 4 60.99 10.7
    -7 -5 4 57.19 12.8
    7 -5 -4 62.99 14.6
    7 -5 -4 66.49 13.3
    7 -5 -4 50.89 12.3
    7 5 -4 47.3 10.6
    7 5 -4 63.29 10.2
    -7 5 4 50.39 11.1
    -7 5 4 66.49 14
    7 5 -4 81.39 12.8
    -7 5 4 69.49 13.8
    -6 -5 4 108.99 13.4
    6 -5 -4 99.59 13.1
    6 -5 -4 60.49 11.8
    6 -5 -4 117.89 15.7
    -6 -5 4 106.09 13.5
    6 5 -4 88.39 10.4
    6 5 -4 98.89 14.7
    -6 5 4 95.99 14
    -6 5 4 95.89 11.7
    -6 5 4 84.89 12.5
    6 5 -4 119.99 15.4
    5 -5 -4 786.72 28.9
    -5 -5 4 777.42 26.4
    5 -5 -4 784.52 28.5
    5 -5 -4 732.13 27.8
    -5 -5 4 768.12 26.9
    -5 -5 4 807.02 30.7
    -5 5 4 774.62 26.5
    5 5 -4 768.32 26.3
    5 5 -4 810.32 22.5
    5 5 -4 804.22 26.2
    -5 5 4 757.32 28.2
    -5 5 4 814.92 28.5
    -4 -5 4 77.59 8.6
    4 -5 -4 55.09 9.6
    -4 -5 4 60.19 8.3
    -4 -5 4 62.49 9.1
    4 -5 -4 55.09 9.2
    4 -5 -4 67.19 9.9
    4 5 -4 56.59 3.6
    4 5 -4 64.59 8.6
    4 5 -4 52.39 4
    4 5 -4 69.89 8.1
    -4 5 4 62.19 8.6
    -4 5 4 82.09 10.6
    -4 5 4 68.59 10.5
    3 -5 -4 395.76 17.8
    -3 -5 4 412.26 15.4
    3 -5 -4 382.36 17.2
    -3 -5 4 406.86 14.8
    3 -5 -4 409.06 17.8
    -3 -5 4 412.06 15
    -3 5 4 404.76 15.9
    -3 5 4 387.86 17.5
    3 5 -4 402.56 15.4
    3 5 -4 408.56 15
    -3 5 4 423.86 17.8
    2 -5 -4 807.22 25.6
    -2 -5 4 835.42 22.5
    -2 -5 4 803.92 22.9
    2 -5 -4 828.22 26.1
    -2 -5 4 823.22 22.3
    2 -5 -4 832.52 25.8
    -2 5 4 765.22 25.3
    2 5 -4 835.42 22.8
    -2 5 4 836.92 26
    2 5 -4 817.12 22.4
    -2 5 4 824.72 24.4
    -2 5 4 809.22 23.9
    1 -5 -4 14.3 6.3
    -1 -5 4 8 3.6
    -1 -5 4 6.1 3.5
    -1 -5 4 3.7 3.3
    1 -5 -4 15 5.9
    1 5 -4 5.3 3.5
    -1 5 4 4.1 4.2
    -1 5 4 12.7 5.3
    1 5 -4 1 3.4
    -1 5 4 8.9 5.2
    -1 5 4 12.9 6.2
    0 -5 -4 2548.45 63.59
    0 -5 4 2544.15 58.89
    0 -5 4 2567.04 59.49
    0 -5 4 2590.64 58.99
    0 -5 4 2654.33 59.29
    0 5 -4 2694.13 59.09
    0 5 4 2493.65 63.59
    0 5 4 2589.34 63.39
    0 5 -4 2524.55 59.09
    0 5 4 2581.04 61.59
    0 5 4 2639.84 61.89
    -1 -5 -4 8.9 6.1
    1 -5 4 17.8 4.1
    1 -5 4 17.7 3.8
    -1 -5 -4 14.4 5.7
    1 -5 4 13.7 3.6
    -1 5 -4 16.8 3.9
    1 5 4 17.3 5.9
    1 5 4 11.2 5
    -1 5 -4 15.3 4
    1 5 4 12.9 6.4
    1 5 4 18.6 6.2
    2 -5 4 12.4 4.2
    2 -5 4 0.2 3.8
    2 -5 4 6.6 4.2
    -2 -5 -4 -1.1 5.7
    -2 -5 -4 3.4 5.9
    2 5 4 2.6 5.4
    2 5 4 5.1 5.7
    -2 5 -4 4.3 4
    2 5 4 10.6 6.2
    2 5 4 6.4 5.1
    -3 -5 -4 136.89 11.8
    -3 -5 -4 139.89 12.3
    3 -5 4 133.89 9.8
    3 -5 4 128.39 9.1
    3 -5 4 119.39 9.4
    3 5 4 148.79 11.3
    -3 5 -4 135.19 9.1
    3 5 4 132.19 12.3
    3 5 4 158.38 12
    -3 5 -4 143.19 9.5
    4 -5 4 53.69 7.5
    4 -5 4 54.19 8.1
    -4 -5 -4 56.29 9.6
    4 -5 4 41.6 7.7
    -4 -5 -4 45.1 14.1
    -4 -5 -4 59.59 11
    -4 5 -4 59.09 8.5
    4 5 4 60.59 10.1
    -4 5 -4 55.59 7.7
    4 5 4 49.99 9.4
    4 5 4 63.79 10
    -5 -5 -4 18.5 8.8
    5 -5 4 23.5 8.5
    5 -5 4 20.1 7.3
    -5 -5 -4 26.2 9.6
    5 5 4 9.4 8.7
    5 5 4 15.3 9
    5 5 4 36 9
    -5 5 -4 38.9 8.8
    -5 5 -4 28.5 7.6
    -6 -5 -4 239.68 17.7
    -6 -5 -4 201.98 18.6
    6 -5 4 211.58 17
    6 -5 4 244.58 15.6
    6 -5 4 213.88 16.5
    -6 -5 -4 229.48 18.3
    -6 5 -4 208.38 15.8
    -6 5 -4 213.98 10.6
    6 5 4 249.78 18.6
    6 5 4 211.48 18
    -7 -5 -4 329.57 22.1
    7 -5 4 280.87 20.3
    -7 -5 -4 271.17 20
    7 -5 4 279.47 18.3
    -7 -5 -4 305.97 23
    7 -5 4 292.87 20.6
    -7 5 -4 287.37 14.6
    7 5 4 311.97 21.7
    7 5 4 266.77 21
    -7 5 -4 240.18 18.8
    -8 -5 -4 129.09 16.1
    8 -5 4 149.99 18.2
    -8 -5 -4 151.88 19.6
    8 -5 4 125.69 17.2
    8 -5 4 149.79 19.1
    -8 -5 -4 159.68 21
    8 5 4 164.98 20.3
    -8 5 -4 142.49 18.6
    8 5 4 124.99 16.7
    -8 5 -4 155.48 15.4
    -9 -5 -4 12 16
    9 -5 4 25.3 14.1
    -9 -5 -4 -5.6 16.9
    9 -5 4 -1.5 15.5
    9 -5 4 24.1 15.3
    -9 -5 -4 1 13.6
    9 5 4 0.7 14.8
    -9 5 -4 -15.7 14.4
    9 5 4 -7.7 13.2
    -9 5 -4 27.2 13.9
    -9 5 -4 2.4 11.9
    10 -5 4 34 19.5
    -10 -5 -4 32.7 18.6
    -10 -5 -4 -3.8 19.7
    10 -5 4 48.2 18.6
    10 -5 4 33.8 20.8
    -10 -5 -4 35.6 22.2
    -10 5 -4 54.29 21.7
    10 5 4 54.79 20.4
    10 5 4 -5.1 17.4
    10 5 4 54.69 20.1
    -10 5 -4 39.5 17.4
    -10 5 -4 26.8 14.6
    -10 -6 4 77.19 22.4
    10 -6 -4 104.09 27
    10 -6 -4 126.39 27.3
    10 -6 -4 117.99 25.5
    -10 -6 4 109.99 22.2
    10 6 -4 93.29 20.3
    10 6 -4 72.89 18
    -10 6 4 74.79 25.4
    10 6 -4 114.89 21.7
    -10 6 4 91.99 23.4
    -10 6 4 96.69 20.4
    9 -6 -4 44.4 20.8
    -9 -6 4 41.9 16.8
    9 -6 -4 64.59 20.1
    -9 -6 4 35 18.4
    -9 -6 4 28.2 15.4
    9 -6 -4 33 18.2
    9 6 -4 69.69 16.8
    -9 6 4 39.9 21
    9 6 -4 72.39 14.7
    -9 6 4 91.59 20.3
    9 6 -4 39.8 15.5
    -9 6 4 52.19 19.9
    -8 -6 4 140.29 19.4
    -8 -6 4 150.38 17.7
    8 -6 -4 181.68 22.6
    8 -6 -4 156.68 20.7
    -8 -6 4 111.59 17.6
    8 -6 -4 160.78 20.5
    8 6 -4 123.49 16.1
    8 6 -4 146.09 18.8
    -8 6 4 148.49 18.9
    8 6 -4 129.59 16.9
    -8 6 4 92.69 17.7
    -8 6 4 104.99 18.9
    7 -6 -4 24.7 13.3
    -7 -6 4 13.1 11.8
    7 -6 -4 -8.8 11.6
    -7 -6 4 19.9 14.9
    -7 -6 4 21.8 9.8
    7 -6 -4 19.1 14.3
    7 6 -4 -6.1 8.1
    -7 6 4 11.2 10.5
    -7 6 4 6.3 11.5
    -7 6 4 14.7 13
    -6 -6 4 11.1 9.7
    6 -6 -4 -5 11.3
    -6 -6 4 6.3 10.2
    6 -6 -4 -31.3 13.7
    6 -6 -4 6.4 10.9
    -6 -6 4 15.2 8.3
    -6 6 4 -7.3 8.1
    -6 6 4 -6 9.2
    6 6 -4 6.8 5.8
    6 6 -4 -2.9 8.9
    6 6 -4 4.1 8.5
    -5 -6 4 47.2 10.9
    5 -6 -4 45.4 12.3
    5 -6 -4 46.7 11.5
    -5 -6 4 57.39 10.2
    5 -6 -4 50.99 10.9
    -5 -6 4 50.59 10
    -5 6 4 58.99 9.4
    5 6 -4 56.19 9.9
    5 6 -4 48.7 10
    -5 6 4 39.7 10.7
    -4 -6 4 70.89 9.8
    4 -6 -4 71.99 11.4
    4 -6 -4 81.89 13.1
    -4 -6 4 84.49 10
    -4 -6 4 78.29 9.7
    4 -6 -4 71.39 11.2
    -4 6 4 82.79 11.9
    -4 6 4 83.49 12.2
    -4 6 4 66.69 9.1
    4 6 -4 85.99 10.2
    4 6 -4 72.49 9.6
    3 -6 -4 76.49 10.8
    -3 -6 4 73.99 8.9
    3 -6 -4 86.89 12.1
    -3 -6 4 77.39 9.2
    -3 -6 4 97.49 9.9
    -3 6 4 87.89 11.7
    3 6 -4 89.99 9.5
    3 6 -4 82.89 9.7
    -3 6 4 93.69 9.7
    -3 6 4 83.89 9.2
    -3 6 4 98.49 11.9
    -2 -6 4 15.3 5.5
    2 -6 -4 13.2 8.1
    2 -6 -4 12.9 7.4
    -2 -6 4 14.2 5.3
    -2 -6 4 15.1 5.2
    -2 6 4 14.4 5.8
    2 6 -4 21.3 5.7
    -2 6 4 7.8 7.2
    -2 6 4 12.3 6.1
    1 -6 -4 119.89 12.6
    1 -6 -4 148.09 11.8
    -1 -6 4 139.89 8.1
    -1 -6 4 129.19 8.8
    1 -6 -4 127.29 12.4
    -1 -6 4 131.89 8.9
    1 6 -4 128.59 7.9
    1 6 -4 120.99 8.5
    -1 6 4 123.89 11.4
    -1 6 4 132.39 9.4
    -1 6 4 132.89 12.3
    -1 6 4 132.19 9
    0 -6 -4 168.58 13.2
    0 -6 -4 161.68 12
    0 -6 4 152.58 8.1
    0 -6 4 136.99 8.6
    0 6 4 143.39 9.4
    0 6 4 148.79 10
    0 6 -4 141.99 8.5
    0 6 -4 158.48 8.3
    0 6 4 146.29 12.6
    0 6 4 156.28 12.2
    1 -6 4 62.79 7
    -1 -6 -4 57.89 12
    -1 -6 -4 58.59 9.4
    1 -6 4 48.7 6.4
    1 6 4 69.79 9.5
    1 6 4 78.49 10.5
    1 6 4 63.19 8.1
    1 6 4 70.19 7.7
    -1 6 -4 54.89 7
    -1 6 -4 57.09 6.7
    2 -6 4 73.29 8.6
    2 -6 4 63.59 8.6
    -2 -6 -4 59.09 9
    -2 -6 -4 89.19 11.6
    -2 -6 -4 81.49 11.7
    2 6 4 61.39 10
    2 6 4 72.09 8.8
    -2 6 -4 59.39 8.1
    2 6 4 77.59 10.4
    2 6 4 75.59 8.8
    3 -6 4 38.4 8.1
    3 -6 4 32.5 6.8
    -3 -6 -4 64.19 10.8
    -3 -6 -4 33.9 10.2
    3 -6 4 51.39 7.4
    -3 -6 -4 39.8 9.4
    3 6 4 38.5 9.1
    -3 6 -4 43.5 7.4
    -3 6 -4 32.6 11.7
    3 6 4 42.6 7.9
    3 6 4 31.5 8.3
    3 6 4 38.7 9.6
    -4 -6 -4 23.9 10
    4 -6 4 19.6 7
    4 -6 4 16.1 7.8
    -4 -6 -4 5.8 9
    -4 -6 -4 5.9 8.4
    4 -6 4 10 7
    4 6 4 10.2 8.5
    -4 6 -4 10.4 6.6
    4 6 4 15.2 7.9
    4 6 4 12.4 8.2
    4 6 4 22.7 9.1
    5 -6 4 87.99 10.8
    -5 -6 -4 86.59 12.5
    5 -6 4 129.39 14.4
    -5 -6 -4 124.69 15.8
    5 -6 4 107.29 11.7
    -5 -6 -4 123.29 16
    5 6 4 94.89 13.2
    -5 6 -4 106.79 12
    5 6 4 98.39 13.6
    5 6 4 98.89 14.9
    -5 6 -4 115.39 12.8
    -6 -6 -4 120.09 17.1
    -6 -6 -4 139.39 16.9
    6 -6 4 126.49 16.2
    6 -6 4 116.59 14.3
    -6 -6 -4 113.09 16.8
    6 -6 4 128.59 14.5
    -6 6 -4 130.09 15.4
    6 6 4 133.39 17.6
    6 6 4 129.19 17.1
    7 -6 4 15.1 21.1
    -7 -6 -4 -9.1 11.7
    7 -6 4 -14.3 9.7
    -7 -6 -4 19.3 14.4
    7 -6 4 -1.1 10.8
    -7 -6 -4 -3 11.3
    7 6 4 8.4 12.9
    7 6 4 -8.4 12.4
    7 6 4 23.1 15.2
    -7 6 -4 7.8 10.6
    8 -6 4 11 15.1
    -8 -6 -4 11 14.5
    -8 -6 -4 -0.1 16.4
    8 -6 4 -2.4 12.7
    -8 -6 -4 3 12.9
    8 -6 4 0.3 11.8
    8 6 4 -3.2 14.1
    -8 6 -4 3.5 14.2
    8 6 4 14.2 15.4
    8 6 4 -1.1 14.7
    -8 6 -4 -0.9 7.5
    -8 6 -4 7.3 12.1
    9 -6 4 90.09 20.9
    -9 -6 -4 80.19 21.7
    -9 -6 -4 57.09 21.5
    -9 -6 -4 46.1 16.3
    9 -6 4 79.29 19.5
    9 -6 4 35.6 17.5
    -9 6 -4 55.79 17.8
    -9 6 -4 44.3 18.9
    -9 6 -4 31.7 11.6
    9 6 4 21.6 17.6
    9 6 4 20.1 17.6
    10 -6 4 2.1 20.6
    10 -6 4 2.9 24
    -10 -6 -4 15.8 27.5
    -10 -6 -4 8 26.2
    10 6 4 -40.1 19.7
    -10 6 -4 9.6 20.4
    -10 6 -4 13.4 14.9
    10 6 4 6.6 21.4
    9 -7 -4 69.89 22.9
    -9 -7 4 58.59 18.9
    -9 -7 4 79.19 18.8
    9 -7 -4 74.79 26.5
    -9 -7 4 51.49 20.9
    9 -7 -4 20.7 24.4
    9 7 -4 78.89 20.7
    -9 7 4 76.69 33
    9 7 -4 52.79 13.5
    -9 7 4 77.99 18
    -9 7 4 40.2 21.7
    9 7 -4 71.29 23.8
    -8 -7 4 14.3 15.1
    8 -7 -4 -14.2 19
    -8 -7 4 13.1 13.3
    8 -7 -4 28.2 18.1
    8 -7 -4 32 19.9
    -8 7 4 4.6 13.3
    -8 7 4 0.6 16.2
    8 7 -4 -3.8 14.1
    8 7 -4 -15.3 8.6
    -8 7 4 -12 17.9
    -7 -7 4 190.48 20.4
    7 -7 -4 189.48 25
    7 -7 -4 156.38 22.1
    -7 -7 4 180.08 21.4
    -7 -7 4 154.38 19
    7 -7 -4 145.29 20.1
    7 7 -4 186.78 21.7
    -7 7 4 184.98 21.9
    7 7 -4 139.89 18.7
    -7 7 4 142.79 18
    -7 7 4 145.59 20.7
    -6 -7 4 41.9 12.9
    6 -7 -4 50.99 16.5
    -6 -7 4 55.59 13.2
    6 -7 -4 70.99 14.7
    6 -7 -4 46.7 14.1
    -6 -7 4 29.8 10.8
    -6 7 4 50.49 14.1
    6 7 -4 46.7 13.2
    -6 7 4 59.69 10.8
    -5 -7 4 54.69 11.9
    -5 -7 4 50.09 10.6
    -5 -7 4 48.1 10.4
    5 -7 -4 59.89 15.1
    5 -7 -4 36.7 12.5
    5 -7 -4 71.39 14.5
    5 7 -4 48.4 10.9
    -5 7 4 51.19 9.5
    -5 7 4 60.99 12.6
    -5 7 4 27.7 9.9
    5 7 -4 54.69 11.3
    -4 -7 4 297.27 19.1
    -4 -7 4 287.67 16.8
    4 -7 -4 292.17 19.9
    -4 -7 4 278.87 17
    4 -7 -4 304.97 20.4
    4 -7 -4 296.97 20.9
    -4 7 4 297.27 19.1
    4 7 -4 318.27 17.4
    -4 7 4 298.77 13.8
    4 7 -4 314.87 20.1
    -4 7 4 265.77 14.3
    3 -7 -4 74.19 12.6
    3 -7 -4 96.79 14.6
    -3 -7 4 75.89 9.6
    -3 -7 4 88.09 11
    -3 -7 4 96.19 10.2
    -3 7 4 85.59 9
    3 7 -4 89.29 11.2
    -3 7 4 102.09 12.9
    -3 7 4 79.79 9.1
    -2 -7 4 57.69 8.7
    2 -7 -4 49.7 11
    -2 -7 4 57.49 7.9
    2 -7 -4 58.19 12.3
    2 -7 -4 52.99 10.7
    -2 -7 4 47.7 8.5
    -2 7 4 56.09 6.7
    -2 7 4 54.49 7.2
    -2 7 4 57.59 10.6
    2 7 -4 53.29 8.2
    -1 -7 4 788.82 25.2
    1 -7 -4 757.22 28
    1 -7 -4 800.52 28.5
    -1 -7 4 819.22 23.2
    -1 7 4 799.72 22.1
    -1 7 4 766.02 29.3
    -1 7 4 778.02 22.1
    1 7 -4 810.52 23.2
    -1 7 4 811.92 27.9
    1 7 -4 806.22 23.4
    0 -7 -4 15.7 9.3
    0 -7 4 26.1 5.8
    0 -7 -4 27.9 9.1
    0 -7 4 10.2 5.9
    0 7 4 16.7 9.6
    0 7 4 9.9 5.4
    0 7 -4 22.2 6
    0 7 4 21.7 6.2
    0 7 -4 28.2 6.2
    0 7 4 15.5 8.1
    1 -7 4 285.67 12.7
    -1 -7 -4 305.67 17
    1 -7 4 292.17 14
    -1 -7 -4 285.97 18.3
    1 -7 4 291.27 13.2
    1 7 4 316.37 13.4
    1 7 4 318.77 17.3
    -1 7 -4 306.97 13.1
    1 7 4 289.97 12.4
    -1 7 -4 296.37 12.8
    -2 -7 -4 -1.4 10
    2 -7 4 -6.2 6.8
    2 -7 4 0.2 5.9
    2 -7 4 0.4 5.9
    -2 -7 -4 -15.1 7.4
    2 7 4 -0.9 5.6
    -2 7 -4 4.4 6.5
    2 7 4 3.9 8.4
    2 7 4 2.3 9.2
    2 7 4 -0.7 6.6
    -2 7 -4 -1.2 5.5
    -3 -7 -4 -0.8 9.6
    3 -7 4 3.9 8
    -3 -7 -4 16.1 9.5
    3 -7 4 4.7 6.6
    3 7 4 -11.4 6.3
    3 7 4 7.5 8.9
    3 7 4 -0.6 8.7
    3 7 4 -2.3 7.5
    -4 -7 -4 26.7 14.7
    -4 -7 -4 2.3 11.1
    4 -7 4 16.5 9.9
    -4 -7 -4 12.5 11
    4 7 4 10.8 10.8
    4 7 4 11 10.5
    -4 7 -4 11.1 8.1
    -4 7 -4 13.7 8
    4 7 4 6.3 9.3
    4 7 4 -6.4 7.5
    5 -7 4 130.99 15.8
    5 -7 4 119.69 14.1
    5 -7 4 127.89 15.5
    -5 -7 -4 160.68 19
    -5 -7 -4 151.88 17.9
    -5 -7 -4 130.99 17.4
    5 7 4 101.39 13.3
    5 7 4 145.19 15.3
    5 7 4 141.29 18.4
    -5 7 -4 125.59 15.5
    -6 -7 -4 91.59 16
    -6 -7 -4 120.69 18.2
    -6 -7 -4 67.79 15.6
    6 -7 4 79.99 13.8
    6 -7 4 83.29 16
    6 -7 4 77.29 13.2
    6 7 4 71.49 14.8
    -6 7 -4 93.29 14.6
    6 7 4 93.99 15.1
    -6 7 -4 96.99 14.3
    6 7 4 87.09 14.9
    7 -7 4 102.99 15.1
    -7 -7 -4 169.58 22
    -7 -7 -4 93.49 18
    7 -7 4 149.29 20.1
    -7 -7 -4 158.98 20.9
    7 -7 4 109.49 16.1
    -7 7 -4 123.19 17.7
    7 7 4 136.39 18.9
    7 7 4 117.99 19.6
    7 7 4 147.59 21.3
    -7 7 -4 103.79 16.4
    8 -7 4 52.59 16.5
    -8 -7 -4 75.69 22.2
    -8 -7 -4 46.6 19.1
    8 -7 4 49.7 20.1
    8 -7 4 55.79 16.1
    -8 -7 -4 63.69 19.1
    -8 7 -4 21.2 17
    8 7 4 64.79 19.5
    8 7 4 90.09 20.3
    -8 7 -4 60.79 16.6
    8 7 4 66.99 18
    7 -8 -4 69.29 19.9
    7 -8 -4 109.59 25
    7 -8 -4 59.39 21.4
    -7 -8 4 68.89 18.4
    -7 -8 4 100.59 16.8
    -7 -8 4 81.49 19.5
    -7 8 4 76.49 12.2
    -7 8 4 91.59 12
    7 8 -4 97.59 16.8
    -7 8 4 88.29 21.6
    -7 8 4 118.29 21.4
    7 8 -4 96.29 18.6
    6 -8 -4 73.79 20.1
    -6 -8 4 10.2 13.1
    6 -8 -4 31.3 19
    6 -8 -4 31.4 16.7
    -6 -8 4 13.6 13.7
    -6 -8 4 30.2 13
    6 8 -4 39.6 13.9
    -6 8 4 23.2 8.5
    -6 8 4 32.3 15.8
    6 8 -4 35.5 13
    -6 8 4 25.5 8.5
    -6 8 4 15.9 15.9
    5 -8 -4 136.99 18.5
    5 -8 -4 128.89 19.7
    -5 -8 4 132.99 17
    5 -8 -4 143.99 21.3
    -5 -8 4 144.29 18.1
    -5 8 4 148.89 18.1
    5 8 -4 137.59 17.8
    -5 8 4 167.28 19.7
    4 -8 -4 117.09 19.2
    4 -8 -4 71.19 15.4
    -4 -8 4 139.29 14.6
    -4 -8 4 91.79 14.5
    -4 -8 4 100.89 12.8
    -4 8 4 70.09 14
    -4 8 4 77.69 15.3
    4 8 -4 90.29 12.9
    3 -8 -4 146.09 17.2
    -3 -8 4 150.68 15.4
    -3 -8 4 104.19 12.7
    -3 -8 4 139.99 14.9
    3 -8 -4 122.69 16.3
    3 8 -4 145.39 16.7
    -3 8 4 132.09 17.5
    3 8 -4 145.69 17.3
    -2 -8 4 111.89 13
    2 -8 -4 80.39 13.5
    -2 -8 4 96.09 10.5
    -2 -8 4 87.29 10.2
    2 -8 -4 82.39 14.1
    2 8 -4 80.19 10
    -2 8 4 101.99 13.8
    2 8 -4 98.29 11.3
    -2 8 4 74.69 15
    1 -8 -4 16.4 10.6
    -1 -8 4 7.2 6.7
    -1 -8 4 14.1 7.3
    1 -8 -4 -3.3 10.1
    1 8 -4 12.3 7.6
    1 8 -4 9.1 7.5
    -1 8 4 -6.7 10.5
    -1 8 4 13.6 10.4
    0 -8 4 22.3 6.7
    0 -8 -4 9.7 10.2
    0 -8 4 2 6.5
    0 -8 -4 13.8 10.8
    0 8 4 9.6 11
    0 8 -4 -0.3 6.7
    0 8 -4 6.7 6.8
    0 8 4 14 9.8
    1 -8 4 -6.9 6.3
    1 -8 4 12.7 6.8
    1 -8 4 -8.3 8.9
    -1 -8 -4 -8.5 9.6
    -1 -8 -4 7.9 10.6
    1 8 4 2 10.8
    1 8 4 6.1 9.8
    -1 8 -4 10.6 7.4
    -1 8 -4 2.9 6.6
    -2 -8 -4 131.49 15.9
    -2 -8 -4 131.09 15.8
    2 -8 4 112.99 11
    2 -8 4 97.99 12.8
    2 -8 4 129.39 13.8
    2 8 4 138.39 17
    2 8 4 105.09 7.7
    2 8 4 100.39 8.5
    -2 8 -4 131.49 12.1
    -2 8 -4 93.49 12
    3 -8 4 447.66 20.3
    3 -8 4 425.66 18.4
    -3 -8 -4 410.56 23.4
    -3 -8 -4 455.15 28
    3 -8 4 408.16 22.1
    -3 8 -4 500.35 20.4
    3 8 4 495.45 17.3
    3 8 4 490.65 25
    3 8 4 441.16 16.1
    -3 8 -4 457.35 20.1
    -4 -8 -4 103.59 15.3
    -4 -8 -4 129.79 18.4
    4 -8 4 107.39 13.8
    4 -8 4 113.29 15.7
    4 8 4 143.99 19.3
    4 8 4 96.69 11.6
    4 8 4 139.89 17.4
    4 8 4 80.99 11
    -5 -8 -4 346.17 28.8
    -5 -8 -4 365.96 26.1
    5 -8 4 337.27 20.4
    5 -8 4 329.07 23.9
    -5 8 -4 363.76 21.8
    5 8 4 343.07 20
    5 8 4 374.16 26.3
    5 8 4 339.97 17.7
    -5 8 -4 280.87 20.1
    -6 -8 -4 25.2 18.3
    -6 -8 -4 -15.9 13.9
    6 -8 4 17.7 13.9
    6 -8 4 -17.4 15.9
    6 -8 4 6 12.9
    -6 -8 -4 27.2 18.3
    -6 8 -4 9.7 13.6
    6 8 4 11.7 17
    6 8 4 13 14.8
    6 8 4 3.8 11.8
    -6 8 -4 8.8 12.6
    6 8 4 11.6 13.2
    7 -8 4 33.9 21.7
    7 -8 4 21.4 15.4
    7 -8 4 46.4 20
    -7 -8 -4 30.3 19.7
    -7 -8 -4 33.9 19.4
    -7 -8 -4 43.4 21
    7 8 4 19.7 13
    7 8 4 39.6 16.8
    -7 8 -4 20.7 17.3
    7 8 4 54.29 20.2
    7 8 4 24 17.9
    -7 8 -4 15 15.4
    5 -9 -4 128.99 23.5
    -5 -9 4 128.29 19.5
    -5 -9 4 124.99 19.1
    5 -9 -4 113.89 24.3
    -5 -9 4 106.79 15.8
    -5 9 4 129.79 20.4
    5 9 -4 97.99 16.3
    5 9 -4 127.39 17.2
    -4 -9 4 26.1 13.1
    4 -9 -4 54.49 19.4
    4 -9 -4 26.2 16.9
    4 -9 -4 43.5 18.4
    -4 -9 4 29.5 11.5
    -4 -9 4 10.3 14.7
    4 9 -4 13 12.2
    -4 9 4 24.6 16.3
    -4 9 4 1.4 14.4
    -3 -9 4 105.49 12.9
    -3 -9 4 133.79 14
    3 -9 -4 106.89 19.3
    -3 -9 4 103.49 17.3
    3 -9 -4 116.39 20.9
    3 -9 -4 122.09 18.7
    -3 9 4 111.09 19
    3 9 -4 100.99 20.5
    -3 9 4 132.29 17.5
    3 9 -4 126.69 16.2
    2 -9 -4 58.99 16.2
    2 -9 -4 88.19 16.5
    -2 -9 4 78.09 11.4
    -2 9 4 92.49 16.5
    -2 9 4 84.29 14.9
    2 9 -4 78.39 11.2
    2 9 -4 111.29 12.4
    -1 -9 4 98.29 11.1
    1 -9 -4 74.19 16.1
    1 -9 -4 81.69 15.9
    -1 -9 4 91.59 10.7
    -1 9 4 93.69 15.5
    1 9 -4 97.69 11.3
    -1 9 4 123.19 17.8
    0 -9 -4 70.09 14.4
    0 -9 -4 80.39 16.3
    0 -9 4 61.99 9.3
    0 -9 4 89.79 9.4
    0 9 4 87.59 16.8
    0 9 -4 73.89 10.4
    0 9 4 94.09 15.3
    0 9 -4 83.29 10.3
    -1 -9 -4 -6.3 12.3
    1 -9 4 4.8 8.1
    -1 -9 -4 1.4 13.7
    1 -9 4 8.1 8
    1 9 4 9.8 11.6
    1 9 4 1 13.1
    -1 9 -4 14.5 9
    -1 9 -4 6.9 8.6
    2 -9 4 82.89 14.7
    2 -9 4 97.89 11.5
    -2 -9 -4 90.09 15.4
    2 -9 4 80.99 10.3
    -2 -9 -4 107.89 18.9
    2 9 4 74.09 16.1
    -2 9 -4 92.19 11.6
    2 9 4 68.79 14.6
    3 -9 4 8.4 9.1
    -3 -9 -4 9.4 14.2
    -3 -9 -4 36.6 17.1
    3 -9 4 9.5 14
    -3 9 -4 14.3 10.3
    -3 9 -4 16.9 10.7
    3 9 4 12.8 14.1
    3 9 4 34.5 15.4
    4 -9 4 7.3 16.3
    4 -9 4 19.4 11.2
    -4 -9 -4 -13.7 15.4
    4 -9 4 -4.9 12.3
    -4 -9 -4 26.3 17.7
    -4 9 -4 -15.1 15
    4 9 4 1.7 15
    -4 9 -4 -17.5 11.9
    4 9 4 -14.2 14.9
    5 -9 4 25.5 13.8
    5 -9 4 20 14.7
    5 -9 4 74.39 18.9
    -5 -9 -4 13.9 21.1
    -5 -9 -4 9.2 18.8
    5 9 4 58.49 18.7
    5 9 4 9.6 17.2
    -1 -10 4 6.1 10.2
    -1 -10 4 2.1 9.6
    1 -10 -4 16.9 17.2
    -1 10 4 3.4 18.9
    0 -10 -4 33.8 17.9
    0 10 4 -3.5 17.8
    0 10 4 22.3 18.4
    -1 -10 -4 29.3 18.7
    -1 -10 -4 27.9 22.5
    1 10 4 19 16.9
    -12 0 5 41 21.1
    12 0 -5 -44.9 18.5
    -12 0 5 33 22.3
    -12 0 5 47.8 19.3
    12 0 -5 2.2 19.2
    12 0 -5 -1.6 17.4
    11 0 -5 -10.3 13.7
    11 0 -5 21.6 15.4
    -11 0 5 36.4 16.3
    -11 0 5 44.2 15.6
    11 0 -5 -6.4 15.7
    -10 0 5 3.9 14
    10 0 -5 12.5 13.1
    10 0 -5 5.4 11.8
    -10 0 5 -3.9 9.8
    -10 0 5 8.4 12.4
    9 0 -5 63.19 11.5
    -9 0 5 70.19 13
    -9 0 5 83.29 15.7
    9 0 -5 59.79 13.5
    9 0 -5 70.49 13.4
    -9 0 5 74.39 14
    -8 0 5 19.4 8.5
    8 0 -5 18.1 9.8
    8 0 -5 14.5 9.1
    8 0 -5 25.9 8.7
    -8 0 5 16 8.9
    -8 0 5 27.7 10.5
    -7 0 5 145.19 13
    7 0 -5 167.38 14.3
    -7 0 5 143.59 13.6
    -7 0 5 185.68 14.4
    7 0 -5 191.08 14.4
    7 0 -5 180.38 14.4
    -6 0 5 3.3 5.8
    -6 0 5 8 6.3
    -6 0 5 -5.6 5.2
    6 0 -5 2.4 5.9
    6 0 -5 -2.5 6.2
    6 0 -5 -0.5 4.9
    -5 0 5 830.42 26
    -5 0 5 820.12 25.8
    -5 0 5 823.02 25.9
    5 0 -5 812.62 25.7
    5 0 -5 810.62 25.9
    5 0 -5 858.01 25.9
    -4 0 5 0.6 4.4
    -4 0 5 3.4 3.9
    4 0 -5 3.7 4.1
    4 0 -5 5.8 4.1
    4 0 -5 4.2 3.4
    -4 0 5 3.7 3.9
    3 0 -5 8.1 3.7
    3 0 -5 10.2 3.7
    -3 0 5 5.9 3.5
    -3 0 5 6.2 3.5
    3 0 -5 4.6 3.4
    -3 0 5 3.5 2.8
    -2 0 5 -0.1 2.7
    2 0 -5 -0.1 2.5
    -2 0 5 -3.4 2.3
    2 0 -5 -0.5 2.3
    -2 0 5 -2.7 2.1
    2 0 -5 -6.4 2.2
    1 0 -5 17.8 2.7
    -1 0 5 19.9 2.9
    -1 0 5 15.9 2.7
    1 0 -5 19.4 3.1
    -1 0 5 13.7 2.7
    1 0 -5 12.4 2.5
    0 0 5 6.8 2
    0 0 5 3.9 2.2
    0 0 -5 0.9 2.1
    2 0 5 -1.5 2.7
    2 0 5 0.4 2.5
    2 0 5 0.3 2.9
    -2 0 -5 -3.3 2.5
    -2 0 -5 1.4 2.6
    -2 0 -5 -3.5 2.4
    -3 0 -5 234.38 10.2
    3 0 5 238.18 10
    -3 0 -5 236.18 10.1
    -3 0 -5 246.68 10.2
    3 0 5 239.28 10.5
    3 0 5 233.38 10.4
    4 0 5 8.4 4.4
    -4 0 -5 5.2 4.6
    4 0 5 10.2 4.7
    4 0 5 12.7 5.5
    -4 0 -5 11.2 4.7
    -4 0 -5 5.7 4.4
    -5 0 -5 209.18 12.7
    -5 0 -5 207.08 12.5
    5 0 5 205.78 12.3
    -5 0 -5 210.38 12.3
    5 0 5 199.98 12.3
    5 0 5 222.78 12.4
    -6 0 -5 13.9 6.8
    -6 0 -5 13.2 7.5
    -6 0 -5 20 6.8
    6 0 5 22.9 7.3
    6 0 5 15.4 6.4
    6 0 5 19.6 7.7
    -7 0 -5 424.46 20.9
    -7 0 -5 430.86 21.2
    -7 0 -5 415.56 20.4
    7 0 5 433.46 20.4
    7 0 5 434.96 21.5
    7 0 5 426.46 21.3
    8 0 5 12.3 8.9
    -8 0 -5 10.6 8.9
    -8 0 -5 -0.4 10.7
    -8 0 -5 18.2 9.2
    8 0 5 3.9 9.3
    -9 0 -5 170.38 19.6
    -9 0 -5 170.88 22.9
    9 0 5 207.18 21.2
    -10 0 -5 -3.1 13.5
    -10 0 -5 7.5 13
    10 0 5 19.3 14.4
    10 0 5 -4.9 12.9
    -10 0 -5 0.7 15.6
    11 0 5 2.5 17.7
    11 0 5 44.6 19.2
    11 0 5 38.6 18.2
    -11 0 -5 34.2 20.3
    -11 0 -5 22.3 15.2
    -11 0 -5 43 18.2
    -12 0 -5 14.5 21.7
    12 0 5 7.2 20.5
    12 0 5 36.5 21.8
    -12 0 -5 27.1 21.3
    12 0 5 78.89 21.5
    -12 0 -5 -26.3 22.6
    12 -1 -5 90.99 22.2
    12 -1 -5 125.09 24.8
    -12 -1 5 77.29 21.7
    -12 -1 5 125.69 24.2
    -12 -1 5 79.49 21.8
    12 -1 -5 93.69 20.6
    12 1 -5 60.99 21.6
    12 1 -5 78.79 20.8
    12 1 -5 66.29 21.2
    -12 1 5 52.69 23.5
    -12 1 5 73.89 20.9
    -12 1 5 116.89 22.7
    -11 -1 5 293.97 26.8
    11 -1 -5 333.27 28.8
    -11 -1 5 240.98 24.5
    -11 -1 5 375.76 29.7
    11 -1 -5 276.87 28.2
    11 -1 -5 301.27 29.8
    11 1 -5 320.67 27.4
    -11 1 5 308.37 26.9
    -11 1 5 257.97 26.1
    -11 1 5 271.97 29.9
    11 1 -5 231.48 25.3
    11 1 -5 310.87 27.5
    10 -1 -5 177.08 20.5
    -10 -1 5 193.98 22.4
    -10 -1 5 194.08 20.7
    -10 -1 5 182.58 20.8
    -10 1 5 173.88 21.6
    -10 1 5 191.28 25.5
    -10 1 5 165.78 21.1
    10 1 -5 210.08 20.8
    10 1 -5 163.88 21.7
    -9 -1 5 157.38 19.7
    -9 -1 5 146.59 17.6
    -9 -1 5 149.88 17.7
    9 -1 -5 159.48 18.2
    9 1 -5 161.28 18.2
    -9 1 5 140.49 18
    9 1 -5 165.58 18
    -9 1 5 159.88 17.9
    9 1 -5 149.19 17.4
    -9 1 5 144.19 18.8
    -8 -1 5 193.58 17.2
    8 -1 -5 204.68 18
    8 -1 -5 174.08 16.8
    8 -1 -5 226.78 17.7
    -8 -1 5 196.78 16.5
    -8 -1 5 234.68 17.7
    -8 1 5 218.48 17.5
    8 1 -5 223.18 17
    -8 1 5 221.68 16.9
    8 1 -5 227.78 17.4
    -8 1 5 208.38 17.8
    8 1 -5 200.38 16.8
    7 -1 -5 148.49 14.1
    -7 -1 5 151.78 14.1
    -7 -1 5 136.89 13.2
    7 -1 -5 136.19 13.9
    7 -1 -5 146.09 14
    -7 -1 5 131.59 13.1
    -7 1 5 128.89 13.7
    7 1 -5 142.99 13.2
    7 1 -5 140.39 13.6
    -7 1 5 140.29 13.1
    7 1 -5 125.29 13.2
    -7 1 5 132.09 13.9
    6 -1 -5 97.69 11.2
    -6 -1 5 99.09 10.3
    -6 -1 5 98.79 11.4
    -6 -1 5 111.89 10.7
    6 -1 -5 89.59 10.3
    6 -1 -5 89.59 11.2
    -6 1 5 95.69 11.4
    6 1 -5 101.29 10.4
    6 1 -5 104.39 10.6
    6 1 -5 80.39 10.5
    -6 1 5 97.59 10.5
    -6 1 5 90.39 10.7
    -5 -1 5 1715.63 46
    -5 -1 5 1739.83 46.4
    5 -1 -5 1804.12 46.9
    5 -1 -5 1814.52 47.1
    5 -1 -5 1753.02 46.6
    -5 -1 5 1787.52 46.6
    -5 1 5 1774.02 47
    -5 1 5 1813.72 47
    5 1 -5 1812.72 46.3
    -5 1 5 1731.33 46.8
    5 1 -5 1741.63 45.8
    5 1 -5 1726.43 46.2
    4 -1 -5 758.32 23.2
    -4 -1 5 766.82 22.8
    -4 -1 5 751.72 22.7
    -4 -1 5 751.02 22.5
    4 -1 -5 762.02 23.2
    4 -1 -5 758.02 23.3
    4 1 -5 758.02 22.2
    4 1 -5 750.72 22.5
    -4 1 5 755.32 23.2
    -4 1 5 748.53 23
    -4 1 5 767.02 23.3
    4 1 -5 724.33 22.5
    3 -1 -5 2535.15 59.79
    -3 -1 5 2482.35 58.79
    -3 -1 5 2489.05 58.99
    3 -1 -5 2514.35 59.79
    -3 -1 5 2449.66 58.89
    3 -1 -5 2545.25 59.69
    -3 1 5 2517.35 59.79
    3 1 -5 2436.66 58.69
    -3 1 5 2517.05 59.69
    3 1 -5 2464.25 58.39
    -3 1 5 2450.55 59.59
    3 1 -5 2507.35 58.99
    2 -1 -5 491.75 14.8
    2 -1 -5 462.45 14.7
    -2 -1 5 493.65 13.7
    2 -1 -5 487.75 14.9
    -2 -1 5 445.36 14.7
    -2 -1 5 488.85 13.9
    -2 1 5 482.45 14.8
    2 1 -5 488.15 13.9
    -2 1 5 475.85 14.8
    2 1 -5 505.25 13.3
    -2 1 5 469.25 14.8
    -1 -1 5 752.62 18.3
    1 -1 -5 770.42 20.1
    -1 -1 5 758.02 18.6
    1 -1 -5 766.22 20.4
    1 -1 -5 776.22 20.3
    -1 -1 5 764.12 18.7
    -1 1 5 770.32 20.2
    -1 1 5 747.03 20.2
    1 1 -5 768.52 18.7
    -1 1 5 784.72 20.5
    1 1 -5 778.22 18.7
    0 -1 -5 44.6 4.5
    0 -1 5 29.3 2.7
    0 -1 5 38.6 2.6
    0 -1 -5 32.5 4.2
    0 1 5 36.2 4.6
    0 1 -5 40.7 2.6
    0 1 5 39 4.1
    0 1 -5 32.3 2.7
    1 -1 5 230.08 7.3
    1 -1 5 235.08 7.2
    -1 -1 -5 227.28 8.8
    -1 1 -5 225.68 7.3
    1 1 5 237.38 9.1
    1 1 5 239.68 8.7
    1 1 5 232.98 9
    -1 1 -5 215.28 7.2
    -2 -1 -5 96.59 6.4
    2 -1 5 92.19 5.4
    -2 -1 -5 81.49 6.2
    -2 -1 -5 85.69 6.2
    2 -1 5 84.89 5.5
    2 -1 5 94.19 5.5
    2 1 5 90.29 6.6
    -2 1 -5 87.79 4.9
    -2 1 -5 89.09 5.5
    2 1 5 86.79 6.1
    -2 1 -5 75.99 5.3
    2 1 5 89.39 6.5
    3 -1 5 555.14 16.6
    -3 -1 -5 535.65 17.6
    -3 -1 -5 528.95 17.4
    3 -1 5 543.55 16.8
    3 -1 5 555.14 17
    -3 -1 -5 559.24 17.7
    -3 1 -5 541.35 16.7
    -3 1 -5 533.55 16.7
    -3 1 -5 558.64 16.3
    3 1 5 535.65 17.7
    3 1 5 543.25 17.8
    3 1 5 569.04 17.6
    -4 -1 -5 74.89 8.4
    4 -1 5 68.19 8
    -4 -1 -5 70.99 8.5
    4 -1 5 61.59 7.7
    4 -1 5 58.19 7
    -4 -1 -5 64.89 8
    -4 1 -5 51.69 6.2
    -4 1 -5 54.69 7
    4 1 5 50.99 6.5
    4 1 5 63.19 8
    -4 1 -5 51.29 6.4
    4 1 5 46.5 6.6
    -5 -1 -5 2781.02 69.99
    -5 -1 -5 2918.61 70.79
    5 -1 5 2851.71 69.39
    -5 -1 -5 2814.52 70.39
    5 -1 5 2799.62 69.79
    5 -1 5 2813.72 69.99
    5 1 5 2767.42 70.29
    -5 1 -5 2866.41 69.79
    -5 1 -5 2823.12 69.69
    -5 1 -5 2801.02 68.89
    5 1 5 2916.11 70.29
    5 1 5 2815.02 70.59
    -6 -1 -5 168.38 13.5
    6 -1 5 167.48 12.7
    6 -1 5 166.68 13.3
    6 -1 5 163.58 13.1
    -6 -1 -5 184.48 13.8
    -6 -1 -5 164.88 13.1
    6 1 5 179.38 13.4
    6 1 5 170.28 13.9
    6 1 5 154.58 13.2
    -6 1 -5 171.98 13.1
    -6 1 -5 160.68 13.1
    -6 1 -5 171.78 12.6
    -7 -1 -5 571.44 24.3
    7 -1 5 572.04 24.4
    -7 -1 -5 546.05 23.6
    7 -1 5 550.04 22.9
    7 -1 5 580.04 24.6
    -7 -1 -5 547.95 24.5
    -7 1 -5 539.75 23.5
    -7 1 -5 565.34 22.7
    7 1 5 560.54 23.9
    7 1 5 534.65 24.5
    -7 1 -5 571.74 23.9
    7 1 5 536.55 24.1
    8 -1 5 37.9 11.7
    -8 -1 -5 38.2 13.2
    -8 -1 -5 28.1 11.7
    -8 -1 -5 25 10.4
    8 -1 5 24.3 10.1
    -8 1 -5 35.5 11.2
    -8 1 -5 37.2 10.5
    8 1 5 16.3 12
    -8 1 -5 41.3 11.5
    8 1 5 22.9 10.3
    8 1 5 21.5 9.6
    9 -1 5 16 12.6
    9 -1 5 22.7 13.3
    -9 -1 -5 26.3 12.6
    -9 -1 -5 28.6 11.7
    9 -1 5 -6.5 10.5
    -9 -1 -5 4 13.3
    -9 1 -5 14.5 11.8
    -9 1 -5 31.1 14.1
    -9 1 -5 9.8 10.2
    9 1 5 5.4 12.5
    9 1 5 9.8 10.8
    10 -1 5 -4.4 13.6
    -10 -1 -5 -10 12.9
    10 -1 5 15.6 13.2
    10 -1 5 7 13.8
    -10 -1 -5 -9.1 15.1
    -10 -1 -5 -4 13.1
    -10 1 -5 -17.6 15
    -10 1 -5 -11.4 12.8
    -10 1 -5 -27.5 11.9
    10 1 5 9.5 14.1
    10 1 5 -23.5 12.8
    -11 -1 -5 130.59 21.2
    11 -1 5 151.28 22.3
    -11 -1 -5 117.19 22.9
    -11 -1 -5 134.99 22
    11 -1 5 138.09 22.9
    11 -1 5 149.09 23.5
    11 1 5 137.69 23.6
    -11 1 -5 160.58 22.3
    -11 1 -5 166.68 24.8
    -11 1 -5 152.78 23.3
    11 1 5 144.49 24.1
    11 1 5 126.39 21
    12 -1 5 72.29 22.5
    -12 -1 -5 52.19 24.6
    -12 -1 -5 3.9 20.6
    12 -1 5 31.7 23.4
    12 -1 5 20.6 21.1
    -12 -1 -5 35.4 22.5
    -12 1 -5 1.2 22.9
    -12 1 -5 -0.8 20.2
    12 1 5 26.3 19.2
    12 1 5 31.2 22.3
    -12 1 -5 0.9 20.3
    12 1 5 23.8 20.8
    -12 -2 5 50.39 25.7
    -12 -2 5 40.9 21.3
    12 -2 -5 41.1 20.7
    12 -2 -5 26.8 22.2
    12 -2 -5 110.29 27.3
    -12 -2 5 46.9 19.8
    12 2 -5 29.7 29
    12 2 -5 39.7 21.7
    -12 2 5 34.2 20.3
    -12 2 5 43.4 21.9
    -12 2 5 34.7 22.2
    12 2 -5 50.29 21.1
    -11 -2 5 24.5 16.9
    -11 -2 5 19 12.3
    11 -2 -5 19.7 16.5
    11 -2 -5 48.7 18.1
    11 -2 -5 1.7 15.5
    -11 -2 5 48.9 17.7
    -11 2 5 17.5 18.3
    11 2 -5 11.8 14.9
    -11 2 5 35.7 14.6
    11 2 -5 34.1 16.8
    -11 2 5 14.9 15.6
    11 2 -5 49.5 17.3
    -10 -2 5 24 11.9
    -10 -2 5 40.3 14.6
    10 -2 -5 31.8 15
    10 -2 -5 19.6 13.8
    -10 -2 5 35 14.7
    10 2 -5 40.5 14
    10 2 -5 52.39 13.9
    -10 2 5 39.9 16.5
    -10 2 5 43.8 13.2
    -10 2 5 35.8 13.8
    -9 -2 5 18.7 12.1
    -9 -2 5 19.9 11.7
    9 -2 -5 4.1 10.1
    9 -2 -5 9.3 13.2
    -9 -2 5 14.6 10.1
    -9 2 5 18.1 12.2
    -9 2 5 -4.8 10.7
    9 2 -5 6.9 10
    9 2 -5 4.6 10.2
    9 2 -5 8 10.5
    -8 -2 5 66.39 12.9
    8 -2 -5 62.69 12.5
    -8 -2 5 73.09 12.6
    8 -2 -5 73.19 13.4
    -8 2 5 88.69 14.1
    -8 2 5 54.09 11.9
    -8 2 5 64.39 12.1
    8 2 -5 63.79 11.3
    8 2 -5 86.19 12.5
    -7 -2 5 7.8 7
    7 -2 -5 13 9.2
    7 -2 -5 8.2 7.9
    7 -2 -5 20.7 9.5
    -7 -2 5 -2.5 7.9
    -7 -2 5 -6.9 7.1
    7 2 -5 17.7 7.9
    -7 2 5 18.5 8.1
    7 2 -5 15.7 7.8
    -7 2 5 20.5 8.5
    7 2 -5 15.8 7.9
    -7 2 5 6.1 9
    -6 -2 5 419.96 18.8
    6 -2 -5 416.56 19.1
    -6 -2 5 431.06 18.8
    -6 -2 5 413.76 18.1
    6 -2 -5 428.16 19.5
    6 -2 -5 399.56 19.1
    -6 2 5 414.46 19.2
    6 2 -5 421.96 17.8
    6 2 -5 438.46 18.1
    -6 2 5 450.35 19.3
    6 2 -5 441.16 18.5
    -6 2 5 415.16 19.1
    5 -2 -5 14.3 6.6
    5 -2 -5 10 6.3
    -5 -2 5 8.5 5
    -5 -2 5 13.5 5.5
    -5 -2 5 6.8 5.4
    5 -2 -5 0.6 5.1
    5 2 -5 8.9 4.9
    5 2 -5 5.6 4.9
    -5 2 5 7.4 5.8
    -5 2 5 3 5.8
    -5 2 5 9.5 5.5
    5 2 -5 4.3 5.1
    4 -2 -5 632.94 21.3
    -4 -2 5 615.04 19.7
    -4 -2 5 622.54 19.9
    -4 -2 5 649.04 20.2
    4 -2 -5 631.74 21.1
    4 -2 -5 633.24 21.1
    4 2 -5 636.94 19.2
    -4 2 5 629.64 21.1
    -4 2 5 642.94 21.1
    4 2 -5 605.74 19.8
    4 2 -5 671.13 20.1
    -4 2 5 636.54 21
    3 -2 -5 311.47 12.7
    -3 -2 5 318.17 11.5
    -3 -2 5 306.57 11.6
    -3 -2 5 290.47 11.2
    3 -2 -5 307.37 12.8
    3 -2 -5 302.97 12.7
    -3 2 5 319.47 12.8
    -3 2 5 298.37 12.6
    3 2 -5 300.57 11.4
    3 2 -5 331.67 10.7
    -3 2 5 325.37 12.7
    2 -2 -5 290.67 11.2
    2 -2 -5 260.77 10.9
    -2 -2 5 290.17 9.1
    2 -2 -5 292.77 11.3
    -2 -2 5 294.97 9.3
    -2 -2 5 287.57 9.3
    -2 2 5 284.67 11.2
    -2 2 5 275.87 10.9
    2 2 -5 278.87 9.2
    2 2 -5 275.87 9.3
    -2 2 5 272.97 11.2
    2 2 -5 283.87 7.5
    1 -2 -5 260.37 10
    -1 -2 5 263.77 6.4
    -1 -2 5 263.27 7.4
    1 -2 -5 268.17 10.3
    1 -2 -5 277.17 10.3
    -1 -2 5 267.27 7.4
    -1 2 5 272.37 10.1
    -1 2 5 255.17 10.1
    -1 2 5 270.47 10
    1 2 -5 279.17 7.5
    1 2 -5 253.37 7.3
    0 -2 -5 143.89 7.3
    0 -2 -5 145.39 7.3
    0 2 5 144.69 7.1
    0 2 5 136.09 7.4
    0 2 5 135.99 6.9
    -1 -2 -5 4108.09 93.09
    1 -2 5 4014.5 89.49
    -1 -2 -5 4077.09 92.99
    1 -2 5 4233.88 89.69
    -1 -2 -5 4037 92.69
    -1 2 -5 4126.29 89.59
    1 2 5 4126.59 93.19
    -1 2 -5 3712.63 90.39
    1 2 5 4104.39 92.69
    1 2 5 4111.49 93.09
    2 -2 5 794.72 20.3
    2 -2 5 756.92 20
    -2 -2 -5 775.72 22.6
    -2 -2 -5 793.52 22.3
    -2 -2 -5 797.82 22.6
    2 -2 5 752.42 19.9
    2 2 5 804.72 22.3
    -2 2 -5 758.42 20.1
    -2 2 -5 798.12 20.3
    2 2 5 787.02 22.8
    2 2 5 789.52 22.6
    3 -2 5 358.86 12.9
    -3 -2 -5 380.26 14.7
    -3 -2 -5 373.86 14.4
    3 -2 5 361.56 12.5
    -3 -2 -5 379.66 14.7
    3 -2 5 383.26 13
    -3 2 -5 372.16 12.8
    -3 2 -5 368.76 12.9
    3 2 5 357.86 14.6
    3 2 5 383.76 14.8
    -3 2 -5 364.26 11.5
    3 2 5 384.26 14.3
    -4 -2 -5 -5 5
    4 -2 5 4.7 4.6
    -4 -2 -5 0.4 3.9
    4 -2 5 -7.2 3.8
    4 -2 5 1.5 4
    -4 -2 -5 0.9 4.8
    -4 2 -5 -0.5 4.3
    4 2 5 -3.2 5.3
    -4 2 -5 3.5 4.2
    4 2 5 1.6 4.8
    -4 2 -5 -3.6 3.5
    4 2 5 -2.2 4.7
    -5 -2 -5 175.78 12.7
    5 -2 5 180.38 11.7
    -5 -2 -5 179.28 12.6
    5 -2 5 176.58 12.1
    -5 -2 -5 186.98 12.8
    5 -2 5 193.98 11.5
    -5 2 -5 160.88 11.4
    5 2 5 165.48 12.7
    -5 2 -5 196.48 11.8
    -5 2 -5 175.78 10.8
    5 2 5 185.58 12.4
    5 2 5 166.88 12.7
    6 -2 5 5.4 6.7
    -6 -2 -5 -1.4 6
    6 -2 5 7.9 6.2
    -6 -2 -5 -9.2 6.3
    -6 -2 -5 -6.7 6.9
    6 -2 5 0.2 5.9
    -6 2 -5 3.5 6
    6 2 5 6.8 7.2
    -6 2 -5 -0.4 6
    -6 2 -5 8.9 7.1
    6 2 5 4.4 6.6
    6 2 5 2.1 8.1
    -7 -2 -5 25 9.3
    7 -2 5 23.8 9.3
    7 -2 5 12.9 7.6
    -7 -2 -5 26.2 10.5
    7 -2 5 17.9 8.2
    -7 -2 -5 18.5 9.5
    -7 2 -5 23.5 9.1
    -7 2 -5 22.3 9.2
    7 2 5 19 9.3
    -7 2 -5 22.5 7.9
    7 2 5 30.9 9.5
    7 2 5 16.8 8.7
    -8 -2 -5 22.4 11.6
    -8 -2 -5 2.5 8.5
    8 -2 5 15.7 9.8
    -8 -2 -5 25.5 12.1
    8 -2 5 9.8 9.7
    -8 2 -5 28.3 10.8
    -8 2 -5 21.8 15.7
    8 2 5 0.2 11.5
    -8 2 -5 5.8 9.3
    8 2 5 3.5 10.5
    -9 -2 -5 22 14
    -9 -2 -5 6.9 11.2
    9 -2 5 -17.8 10.2
    9 -2 5 4.6 11.5
    9 -2 5 -0.4 12.4
    -9 -2 -5 -9.2 10.1
    9 2 5 11.6 12.6
    -9 2 -5 -8.1 13
    -9 2 -5 12 12.3
    9 2 5 -2.1 12.3
    -10 -2 -5 17.3 14
    10 -2 5 19.4 16
    -10 -2 -5 33.9 13.8
    10 -2 5 -7 13.5
    -10 -2 -5 36.3 19.6
    10 2 5 38.4 15.3
    10 2 5 34.5 15.8
    -10 2 -5 47.5 15.8
    -10 2 -5 -7.9 16.2
    -10 2 -5 21.3 13.9
    11 -2 5 35.6 17.5
    11 -2 5 38.8 18.3
    -11 -2 -5 27 16.9
    -11 -2 -5 70.09 23
    -11 -2 -5 26.2 14.5
    11 -2 5 53.19 18.3
    11 2 5 9.6 17.9
    -11 2 -5 42.8 19
    -11 2 -5 42.4 17.1
    11 2 5 36.9 18.6
    -11 2 -5 24.5 20
    11 2 5 31.1 17.4
    12 -2 5 67.19 24.7
    -12 -2 -5 80.89 26
    -12 -2 -5 27.3 21
    12 -2 5 42.8 27.4
    -12 -2 -5 32.9 26.1
    12 -2 5 19.4 22.8
    -12 2 -5 43.4 24.6
    12 2 5 69.19 23
    -12 2 -5 32.6 21.3
    12 2 5 44.2 23.6
    12 2 5 16.8 23.6
    -12 2 -5 63.09 22.5
    12 -3 -5 83.89 24.2
    -12 -3 5 68.59 25.5
    12 -3 -5 82.69 28.5
    -12 -3 5 93.39 25
    -12 -3 5 80.79 23.2
    12 -3 -5 117.09 27.1
    -12 3 5 81.99 21.5
    12 3 -5 63.59 22.6
    12 3 -5 119.39 23.9
    -12 3 5 77.29 20.6
    12 3 -5 92.39 23.4
    -12 3 5 55.89 25.1
    -11 -3 5 -23.6 15.1
    11 -3 -5 21.9 20.1
    11 -3 -5 37.4 17.8
    11 -3 -5 29 17.3
    -11 -3 5 36.7 15.5
    -11 -3 5 29.5 18.7
    -11 3 5 -2.5 16
    -11 3 5 5.6 15.2
    -11 3 5 5.7 21
    11 3 -5 6.5 15
    11 3 -5 9.3 15.2
    11 3 -5 24.7 16.9
    10 -3 -5 111.79 19.2
    10 -3 -5 85.09 16
    -10 -3 5 95.79 14.5
    -10 -3 5 136.59 20.5
    -10 -3 5 86.19 17.6
    10 -3 -5 105.59 19.1
    -10 3 5 100.69 20.1
    10 3 -5 139.09 19.3
    10 3 -5 108.79 17.1
    -10 3 5 92.39 17.3
    -10 3 5 112.59 17.5
    -9 -3 5 9.1 10
    9 -3 -5 31.8 13.8
    -9 -3 5 -5.8 11.8
    -9 -3 5 23.2 12.4
    9 -3 -5 9.7 14.1
    9 -3 -5 7.9 13.1
    -9 3 5 13.4 14.3
    -9 3 5 9.4 14
    -9 3 5 6.1 11.8
    9 3 -5 4.7 10.8
    8 -3 -5 100.89 16.6
    -8 -3 5 82.69 14
    -8 -3 5 89.79 13
    8 -3 -5 90.49 14.3
    8 -3 -5 92.29 14.4
    -8 -3 5 78.19 12.8
    -8 3 5 66.89 12.5
    8 3 -5 91.09 13.8
    8 3 -5 103.39 13.5
    -8 3 5 101.49 14.8
    -8 3 5 88.59 15.1
    -7 -3 5 377.76 19.9
    7 -3 -5 404.56 20.7
    -7 -3 5 349.77 19.7
    7 -3 -5 371.36 20.8
    -7 -3 5 338.17 18.4
    7 -3 -5 325.07 20.1
    7 3 -5 344.47 18
    -7 3 5 335.67 20.6
    -7 3 5 357.86 19.4
    -7 3 5 352.96 20.3
    7 3 -5 347.37 18.8
    7 3 -5 350.76 18.3
    -6 -3 5 57.39 8.9
    6 -3 -5 80.99 11.7
    -6 -3 5 78.19 11.5
    -6 -3 5 90.29 11.3
    6 -3 -5 69.49 10.8
    6 -3 -5 56.29 9.9
    6 3 -5 63.89 9.2
    -6 3 5 69.59 10.7
    -6 3 5 63.29 10.3
    6 3 -5 68.29 9.8
    6 3 -5 86.79 11
    -6 3 5 69.59 9.8
    -5 -3 5 213.48 12.4
    5 -3 -5 176.08 12.3
    5 -3 -5 215.08 13.9
    -5 -3 5 210.68 12.1
    5 -3 -5 200.08 13.5
    -5 -3 5 219.58 12.8
    -5 3 5 189.98 12.9
    5 3 -5 212.08 12.5
    5 3 -5 203.18 11.8
    -5 3 5 195.88 12.7
    -5 3 5 200.28 13.6
    5 3 -5 200.88 11.4
    4 -3 -5 1498.35 40.5
    -4 -3 5 1502.05 38.5
    -4 -3 5 1448.36 38.5
    4 -3 -5 1481.75 40.5
    4 -3 -5 1493.55 40.4
    4 3 -5 1498.05 36.8
    4 3 -5 1474.85 38.6
    -4 3 5 1476.75 40.3
    -4 3 5 1434.36 40
    -4 3 5 1412.46 39.6
    -3 -3 5 355.46 12.3
    3 -3 -5 333.47 13.9
    3 -3 -5 331.27 14
    -3 -3 5 345.07 12.1
    3 -3 -5 319.37 13.6
    -3 3 5 346.17 14.2
    3 3 -5 337.17 12.3
    -3 3 5 311.47 13.4
    -3 3 5 340.37 14.2
    3 3 -5 358.66 10.1
    3 3 -5 331.37 12
    -2 -3 5 1773.22 41.4
    2 -3 -5 1780.82 44.6
    -2 -3 5 1843.02 41.7
    2 -3 -5 1741.43 44.4
    2 -3 -5 1751.32 44.3
    -2 -3 5 1719.23 41.3
    -2 3 5 1780.52 44.3
    -2 3 5 1744.23 44.4
    -2 3 5 1733.43 44.4
    2 3 -5 1719.03 41.2
    2 3 -5 1773.42 41.5
    1 -3 -5 26.2 4.9
    -1 -3 5 22.5 2.4
    1 -3 -5 27.4 5.2
    -1 -3 5 21.6 2.4
    1 -3 -5 27.4 4.9
    -1 3 5 22.2 4.6
    -1 3 5 28 4.8
    1 3 -5 22.8 2.7
    -1 3 5 29.2 5.5
    1 3 -5 22.2 2.9
    0 -3 -5 1713.63 42.8
    0 -3 -5 1693.73 42.6
    0 3 5 1681.83 42.9
    0 3 5 1710.03 42.4
    0 3 5 1711.53 42.6
    0 3 5 1761.52 42.2
    -1 -3 -5 833.02 23.9
    1 -3 5 801.92 19.6
    -1 -3 -5 856.21 24.2
    -1 3 -5 850.51 19.8
    1 3 5 821.42 24.2
    -1 3 -5 845.42 19.6
    1 3 5 869.51 23.9
    1 3 5 841.02 23.9
    2 -3 5 475.85 13.6
    -2 -3 -5 474.15 16.8
    -2 -3 -5 500.45 17.3
    -2 -3 -5 483.85 16.9
    2 -3 5 462.95 13.5
    2 -3 5 512.35 13.9
    2 3 5 465.25 17
    -2 3 -5 496.55 13.8
    2 3 5 471.95 16.7
    2 3 5 499.95 16.8
    3 -3 5 2610.24 61.79
    -3 -3 -5 2665.63 64.69
    3 -3 5 2633.64 62.09
    -3 -3 -5 2616.04 64.99
    3 -3 5 2651.63 62.19
    -3 -3 -5 2664.43 65.29
    3 3 5 2610.24 65.09
    -3 3 -5 2662.13 62.09
    3 3 5 2650.14 64.59
    3 3 5 2649.93 64.79
    -3 3 -5 2646.74 62.09
    -4 -3 -5 31.2 7.6
    4 -3 5 12.8 5
    4 -3 5 28.6 5.9
    4 -3 5 15.2 5
    -4 -3 -5 35.7 7.4
    -4 -3 -5 12.9 6
    -4 3 -5 19.4 4.1
    -4 3 -5 24.7 5.6
    -4 3 -5 20.8 5.5
    4 3 5 36.6 7.7
    4 3 5 14.5 6.2
    4 3 5 28.2 7.6
    5 -3 5 475.75 18.3
    -5 -3 -5 451.05 19.9
    -5 -3 -5 477.45 19.9
    -5 -3 -5 467.65 20
    5 -3 5 457.55 18.7
    5 -3 5 475.45 17.9
    -5 3 -5 451.75 18.1
    5 3 5 460.95 20.2
    -5 3 -5 484.45 18.2
    5 3 5 473.25 20
    5 3 5 476.55 19.6
    -5 3 -5 437.76 16
    6 -3 5 183.48 14.4
    6 -3 5 174.88 13.9
    -6 -3 -5 176.88 15.4
    -6 -3 -5 178.38 14.6
    6 -3 5 179.08 13.7
    -6 -3 -5 191.28 15.3
    6 3 5 178.58 14.6
    -6 3 -5 167.98 13.4
    6 3 5 171.68 15.1
    6 3 5 169.88 15.2
    -6 3 -5 174.38 11.8
    -6 3 -5 168.08 13.4
    7 -3 5 51.99 11
    -7 -3 -5 47.2 12.9
    7 -3 5 41.4 9.9
    -7 -3 -5 77.79 12.6
    7 3 5 53.39 11.9
    -7 3 -5 48.2 9.6
    -7 3 -5 35.3 9.1
    -7 3 -5 26.6 10.5
    7 3 5 66.79 12
    7 3 5 51.69 12.4
    -8 -3 -5 5.1 9.7
    -8 -3 -5 -2.9 8.8
    -8 -3 -5 14.2 12.2
    8 -3 5 -4.4 9
    8 -3 5 -6.5 12.2
    8 -3 5 -4.6 9.5
    8 3 5 14.8 11.6
    -8 3 -5 2.4 9.6
    8 3 5 22.3 11.6
    8 3 5 11.3 10.7
    -8 3 -5 0.2 10.4
    -8 3 -5 10 10.2
    -9 -3 -5 6.3 12.7
    -9 -3 -5 29.9 13.7
    -9 -3 -5 27.2 16
    9 -3 5 21.7 13.9
    9 -3 5 7 12.4
    9 -3 5 32.2 12.1
    9 3 5 30.9 13.2
    -9 3 -5 28.2 12
    9 3 5 12.1 11.8
    -9 3 -5 17.6 14.1
    -9 3 -5 23.1 12.5
    -10 -3 -5 -20.2 13.6
    10 -3 5 1.4 15.3
    10 -3 5 21.2 13.8
    -10 -3 -5 0.1 14.4
    10 -3 5 9.2 16.1
    -10 -3 -5 22.2 18.9
    -10 3 -5 -11.3 13.3
    10 3 5 10.4 15.8
    -10 3 -5 8 13.6
    10 3 5 18.1 15.2
    -10 3 -5 2.6 14.7
    10 3 5 41.2 18
    -11 -3 -5 45.3 19.5
    11 -3 5 25.7 18.7
    -11 -3 -5 30.3 20.3
    11 -3 5 56.39 21.4
    -11 -3 -5 21.6 22
    11 -3 5 50.39 19.8
    -11 3 -5 47.4 18.6
    11 3 5 54.79 21
    11 3 5 -2.4 19.5
    11 3 5 28 18.9
    -11 3 -5 86.29 21.2
    -11 3 -5 11.7 20.1
    -11 -4 5 3.7 15.3
    11 -4 -5 -22.9 17.2
    -11 -4 5 42.1 20.2
    11 -4 -5 26.4 22
    11 -4 -5 39.1 19.4
    -11 4 5 -2.7 17.1
    11 4 -5 22.6 16.8
    -11 4 5 51.29 19.6
    -11 4 5 13.4 20.8
    11 4 -5 -11.2 16.9
    11 4 -5 15.1 18.8
    -10 -4 5 17.3 14.7
    10 -4 -5 -4.5 14.7
    -10 -4 5 3.2 11.9
    10 -4 -5 6.3 18.3
    10 -4 -5 4.6 16.4
    10 4 -5 35.8 14.9
    -10 4 5 17.8 15.7
    -10 4 5 2.9 17.8
    10 4 -5 -0.4 13.2
    10 4 -5 -2.3 13.9
    -10 4 5 -13 14.3
    -9 -4 5 76.79 15.9
    -9 -4 5 58.89 15.7
    9 -4 -5 44 13.2
    9 -4 -5 58.29 16.8
    9 -4 -5 62.89 15.9
    -9 -4 5 28.4 11
    -9 4 5 39.1 14
    9 4 -5 50.29 13.1
    -9 4 5 65.89 15.8
    9 4 -5 41.8 12.6
    -9 4 5 57.59 17.1
    -8 -4 5 30.1 9.8
    -8 -4 5 39.7 12.4
    8 -4 -5 11.6 12.1
    8 -4 -5 6.8 11.8
    8 -4 -5 19.4 12.2
    -8 -4 5 16.7 10.8
    -8 4 5 31.4 12.4
    -8 4 5 12.4 11.2
    8 4 -5 40.8 10.6
    -8 4 5 33 13.6
    8 4 -5 42.8 11.4
    8 4 -5 44 10.9
    7 -4 -5 351.06 21.5
    7 -4 -5 433.06 27.2
    -7 -4 5 388.46 21
    -7 -4 5 403.36 21.6
    -7 -4 5 384.76 20.2
    -7 4 5 401.16 28.9
    7 4 -5 411.16 18.9
    7 4 -5 395.26 23.8
    7 4 -5 407.16 20.9
    -7 4 5 406.86 20.7
    -7 4 5 374.06 21.9
    -6 -4 5 808.52 27.8
    -6 -4 5 812.82 28.3
    6 -4 -5 858.91 30.4
    6 -4 -5 819.22 29.6
    6 -4 -5 809.92 29.7
    -6 -4 5 762.92 27.3
    -6 4 5 763.52 29.1
    -6 4 5 766.32 29.2
    6 4 -5 787.52 25.3
    -6 4 5 787.52 28.2
    6 4 -5 821.52 27.9
    6 4 -5 837.92 27.7
    5 -4 -5 286.47 15.9
    -5 -4 5 292.37 14.6
    5 -4 -5 294.37 16.7
    -5 -4 5 271.57 17.2
    -5 -4 5 305.37 15.5
    5 -4 -5 303.07 16.6
    -5 4 5 297.07 16.4
    5 4 -5 290.87 14.8
    5 4 -5 306.87 12.8
    -5 4 5 296.97 15.8
    -5 4 5 270.67 16.4
    -4 -4 5 154.18 9.8
    4 -4 -5 156.68 12.2
    -4 -4 5 143.39 10.3
    -4 -4 5 159.68 10.2
    4 -4 -5 168.08 12.3
    4 -4 -5 146.49 11.9
    -4 4 5 154.68 11.7
    4 4 -5 152.38 10.3
    -4 4 5 155.78 12
    4 4 -5 148.99 7.3
    4 4 -5 138.59 9.8
    -4 4 5 141.09 12
    -3 -4 5 1.6 3.8
    -3 -4 5 0.8 4.1
    3 -4 -5 6.8 5.3
    -3 -4 5 0.8 3.6
    3 -4 -5 7.3 5.7
    3 -4 -5 8.2 5.5
    -3 4 5 -2 4.6
    -3 4 5 -3.1 4.6
    3 4 -5 0.7 4
    3 4 -5 6.3 3.9
    -3 4 5 -2.3 5.2
    -2 -4 5 498.85 15.1
    -2 -4 5 473.95 13.9
    -2 -4 5 480.25 14.2
    2 -4 -5 439.06 17
    2 -4 -5 475.35 17.4
    2 -4 -5 469.55 17.6
    -2 4 5 466.25 17.4
    2 4 -5 461.65 14.2
    -2 4 5 477.45 16.6
    -2 4 5 471.95 17.4
    2 4 -5 479.05 13.9
    -1 -4 5 498.05 13
    1 -4 -5 495.35 17.7
    1 -4 -5 492.55 17.1
    -1 -4 5 514.35 13
    -1 4 5 505.95 17.9
    -1 4 5 490.25 16.6
    -1 4 5 491.85 17.1
    -1 4 5 500.75 17.3
    1 4 -5 496.35 13.3
    0 -4 -5 18.1 5.2
    0 -4 -5 22.9 5.8
    0 4 5 27.9 5.7
    0 4 5 29.5 5.6
    0 4 5 24.2 6
    0 4 5 19.7 4.9
    1 -4 5 1030.2 24.4
    -1 -4 -5 1050.09 29.7
    -1 -4 -5 1035.7 29.5
    1 -4 5 986.2 24.4
    1 4 5 1034.1 28.5
    1 4 5 1064.29 30
    1 4 5 1047 29.5
    1 4 5 1105.79 29.4
    2 -4 5 96.49 6
    2 -4 5 103.79 6.1
    2 -4 5 111.69 6
    -2 -4 -5 106.89 9.4
    -2 -4 -5 96.79 9.6
    -2 -4 -5 101.99 9.5
    -2 4 -5 86.09 9.1
    -2 4 -5 97.39 5.9
    2 4 5 96.39 9.6
    2 4 5 96.19 8.8
    2 4 5 103.49 9.3
    3 -4 5 290.57 11.4
    3 -4 5 299.47 11.5
    3 -4 5 290.47 12
    -3 -4 -5 322.17 15.3
    -3 -4 -5 290.67 14.6
    -3 -4 -5 322.97 15.1
    -3 4 -5 294.87 11.9
    3 4 5 312.17 14.7
    3 4 5 295.27 15
    -3 4 -5 286.97 11.8
    3 4 5 330.17 14.7
    -4 -4 -5 67.09 10
    4 -4 5 54.99 7.8
    -4 -4 -5 63.69 9.7
    4 -4 5 58.49 7.9
    4 -4 5 55.09 7.3
    -4 -4 -5 67.49 9.7
    4 4 5 50.89 8.9
    4 4 5 68.99 9.5
    4 4 5 59.09 9.4
    -4 4 -5 62.49 8.4
    -4 4 -5 50.49 7.2
    -5 -4 -5 20.2 8.3
    5 -4 5 22.5 7.1
    -5 -4 -5 29.7 8.2
    5 -4 5 27.1 7.9
    5 -4 5 20.6 6.6
    -5 -4 -5 32.6 9.1
    -5 4 -5 25.7 7.5
    5 4 5 28.3 9.1
    5 4 5 21.5 7.7
    -5 4 -5 28.7 7.2
    -5 4 -5 25.6 4.9
    5 4 5 24.4 9.1
    6 -4 5 6.5 8.4
    6 -4 5 1.3 7.2
    -6 -4 -5 3.7 9.8
    -6 -4 -5 0.6 9.1
    6 4 5 3.7 8
    6 4 5 4 7.8
    -6 4 -5 2 8.1
    -6 4 -5 16.1 5.7
    -6 4 -5 7.4 7
    6 4 5 16.3 9
    -7 -4 -5 556.64 26.9
    7 -4 5 551.54 25.7
    7 -4 5 549.85 25.1
    -7 -4 -5 532.65 26.2
    7 -4 5 559.54 23.8
    -7 -4 -5 568.14 26.9
    -7 4 -5 568.54 24.6
    7 4 5 585.24 27.3
    -7 4 -5 576.54 21.5
    7 4 5 558.64 26.5
    7 4 5 606.34 27.7
    8 -4 5 200.38 20.9
    8 -4 5 291.07 20.3
    -8 -4 -5 312.87 24.5
    -8 -4 -5 267.97 21.6
    8 -4 5 276.37 21.8
    -8 -4 -5 228.08 21.4
    8 4 5 239.28 21.6
    8 4 5 251.57 22.5
    -8 4 -5 232.08 20.3
    8 4 5 310.37 23.3
    -8 4 -5 253.67 18.1
    -9 -4 -5 194.48 25.6
    9 -4 5 225.08 25.1
    -9 -4 -5 237.58 23.8
    -9 -4 -5 210.28 23
    9 -4 5 218.58 24.4
    9 -4 5 180.28 20.5
    -9 4 -5 192.88 22.4
    9 4 5 205.18 24.8
    -9 4 -5 237.08 19.9
    9 4 5 208.08 23.2
    -9 4 -5 209.58 23.8
    10 -4 5 188.78 24.7
    -10 -4 -5 173.78 22.8
    10 -4 5 152.68 23.5
    -10 -4 -5 159.68 24.4
    10 -4 5 168.48 23.9
    -10 -4 -5 156.28 22.5
    -10 4 -5 186.68 24.6
    -10 4 -5 110.39 18.3
    10 4 5 140.79 20.1
    10 4 5 207.88 27.1
    10 4 5 183.78 24
    11 -4 5 51.19 20.9
    11 -4 5 28.2 24
    -11 -4 -5 18.6 24.2
    -11 -4 -5 64.69 31.2
    -11 -4 -5 33.7 21.7
    11 -4 5 21.4 21.4
    -11 4 -5 32.7 17.6
    -11 4 -5 71.09 25.1
    11 4 5 50.89 23.1
    -11 4 -5 37.9 19.8
    11 4 5 67.29 22.2
    11 4 5 8.5 20
    -11 -5 5 82.89 23.7
    11 -5 -5 106.89 27.1
    -11 -5 5 113.69 25.1
    11 -5 -5 83.29 23.7
    11 -5 -5 136.69 28.7
    -11 -5 5 108.59 24.7
    11 5 -5 76.39 20.8
    -11 5 5 103.29 22.2
    -11 5 5 61.19 25.8
    -11 5 5 78.99 23.9
    11 5 -5 135.09 34.1
    10 -5 -5 7.6 19.1
    -10 -5 5 18.4 17.6
    10 -5 -5 70.09 22.1
    -10 -5 5 -0.9 15
    -10 -5 5 22.4 17.3
    10 -5 -5 13.8 19.6
    10 5 -5 18.4 15.8
    -10 5 5 23.5 16.3
    -10 5 5 28.3 19.7
    10 5 -5 27.5 14.8
    -10 5 5 57.89 18.9
    10 5 -5 43.3 15.6
    9 -5 -5 149.09 22
    -9 -5 5 143.79 19.1
    9 -5 -5 113.19 19.3
    -9 -5 5 146.29 19.1
    9 -5 -5 63.29 17.3
    -9 -5 5 156.08 20.3
    -9 5 5 103.99 18.2
    9 5 -5 146.79 19.4
    -9 5 5 111.09 22.5
    9 5 -5 102.69 14.8
    9 5 -5 133.99 17.6
    -9 5 5 113.99 18.8
    -8 -5 5 233.88 21.2
    8 -5 -5 310.77 24.2
    -8 -5 5 275.87 21.4
    -8 -5 5 268.37 19.3
    8 -5 -5 226.38 22
    8 -5 -5 222.78 23
    -8 5 5 290.17 20.9
    -8 5 5 266.37 23.1
    8 5 -5 279.87 18.5
    8 5 -5 255.67 21
    -8 5 5 252.27 23.3
    7 -5 -5 1.2 11
    -7 -5 5 3.6 7.8
    7 -5 -5 -11.1 10.7
    7 -5 -5 -6.3 11.2
    -7 -5 5 1.6 9.9
    7 5 -5 6.2 8.9
    7 5 -5 -0.9 7.6
    -7 5 5 -3.8 9.5
    -7 5 5 10.8 10.4
    -7 5 5 10.5 12.3
    7 5 -5 1.1 8.7
    -6 -5 5 2.1 9.9
    -6 -5 5 -4.9 7.8
    6 -5 -5 6.6 9.4
    6 -5 -5 23.5 10.1
    6 -5 -5 15.3 10.8
    -6 5 5 -2.2 8.6
    6 5 -5 10 7.5
    6 5 -5 3.5 6.2
    -6 5 5 -3.3 9.6
    -6 5 5 7.7 9.2
    5 -5 -5 253.37 16.9
    -5 -5 5 278.27 14.9
    -5 -5 5 280.07 15.1
    5 -5 -5 270.17 17.3
    5 -5 -5 289.67 18.8
    -5 -5 5 308.87 16.1
    5 5 -5 285.07 15.2
    -5 5 5 284.97 17.9
    5 5 -5 275.07 15.3
    5 5 -5 302.77 11
    -5 5 5 293.07 17.7
    -5 5 5 284.87 16.3
    4 -5 -5 47.9 10.1
    -4 -5 5 52.29 8.1
    4 -5 -5 50.69 9.4
    -4 -5 5 40.9 6.9
    4 -5 -5 45.7 9.8
    -4 -5 5 35 6.9
    4 5 -5 42.7 7.2
    -4 5 5 48.9 8.4
    -4 5 5 52.29 10.1
    4 5 -5 35.8 7.2
    -4 5 5 31.3 8
    3 -5 -5 729.33 25.5
    3 -5 -5 738.43 25.6
    3 -5 -5 729.43 25.1
    -3 -5 5 748.83 21.5
    -3 -5 5 766.92 22
    -3 -5 5 733.13 22.3
    -3 5 5 705.63 25.1
    -3 5 5 732.53 25
    -3 5 5 750.42 24
    3 5 -5 742.23 21.8
    3 5 -5 720.33 22
    2 -5 -5 1 6.8
    -2 -5 5 4.1 3.9
    -2 -5 5 6.9 4.3
    -2 -5 5 14 3.9
    2 -5 -5 8.9 6.4
    2 -5 -5 11.6 6.1
    -2 5 5 9.8 5.9
    -2 5 5 6.7 6
    2 5 -5 16.3 4.5
    2 5 -5 13.7 4.3
    -2 5 5 8.7 6.3
    -2 5 5 5.5 5.2
    -1 -5 5 474.15 13.3
    1 -5 -5 438.26 17.9
    1 -5 -5 458.35 18
    1 -5 -5 467.35 18
    -1 -5 5 441.16 13.5
    -1 -5 5 460.45 12.9
    1 5 -5 454.05 13.1
    -1 5 5 488.85 18.5
    -1 5 5 487.55 18
    -1 5 5 449.95 16.5
    -1 5 5 441.76 16.9
    1 5 -5 449.06 13.3
    0 -5 -5 34.4 6.9
    0 -5 5 21.4 3.7
    0 -5 5 24.3 3.1
    0 -5 -5 21.5 6.3
    0 -5 5 16.9 3.5
    0 5 5 29 5.9
    0 5 5 25.5 6.1
    0 5 5 16.1 6.2
    0 5 5 35.2 7.6
    1 -5 5 166.78 6.5
    1 -5 5 169.98 7.9
    -1 -5 -5 151.88 11.5
    1 -5 5 138.59 7
    -1 -5 -5 155.68 11.4
    1 5 5 156.78 12
    1 5 5 156.48 10.8
    -1 5 -5 170.48 7
    1 5 5 180.88 11.7
    1 5 5 173.08 10.4
    -1 5 -5 161.48 7
    2 -5 5 681.63 18.4
    2 -5 5 699.33 18.8
    -2 -5 -5 694.83 23.9
    -2 -5 -5 716.23 26.6
    2 -5 5 658.63 19.5
    2 5 5 703.53 21.9
    -2 5 -5 690.73 19
    -2 5 -5 676.03 18.7
    2 5 5 710.33 24.5
    2 5 5 684.43 22.7
    3 -5 5 569.64 18.3
    3 -5 5 597.14 18.4
    -3 -5 -5 605.34 23.4
    3 -5 5 587.84 19.4
    -3 -5 -5 621.14 23.1
    -3 -5 -5 638.84 23.3
    3 5 5 630.44 23.4
    3 5 5 623.74 22.1
    -3 5 -5 604.94 18.6
    3 5 5 611.84 22.9
    -4 -5 -5 64.49 10.4
    4 -5 5 70.29 9.2
    -4 -5 -5 91.39 12
    -4 -5 -5 93.99 12.4
    4 -5 5 92.69 10.1
    4 -5 5 70.19 8.4
    4 5 5 89.79 11.2
    -4 5 -5 79.69 9.6
    4 5 5 99.09 12.1
    4 5 5 88.49 11.1
    -4 5 -5 84.09 9
    -5 -5 -5 494.85 23.5
    5 -5 5 495.75 20.6
    -5 -5 -5 429.56 24.1
    -5 -5 -5 491.15 23
    5 -5 5 433.26 18.9
    -5 5 -5 491.15 21.7
    5 5 5 490.95 22.5
    -5 5 -5 482.65 19.1
    5 5 5 437.16 21.6
    -6 -5 -5 12.9 10.6
    6 -5 5 8 8.6
    -6 -5 -5 -10.6 10.9
    6 -5 5 5.1 8.3
    6 -5 5 5.8 9.5
    -6 -5 -5 22.2 9.6
    6 5 5 11.9 10.6
    -6 5 -5 10.2 7.8
    -6 5 -5 12.7 4.5
    6 5 5 6.7 9.6
    7 -5 5 21.5 11.2
    7 -5 5 16 11.9
    7 -5 5 11.9 9.8
    -7 -5 -5 29.7 13
    -7 -5 -5 10.2 11.4
    -7 -5 -5 18.2 10.8
    -7 5 -5 24.4 6.8
    7 5 5 29.9 12.2
    -7 5 -5 27.3 10
    8 -5 5 21.2 12.5
    8 -5 5 5.1 11.1
    -8 -5 -5 10.9 13.1
    8 -5 5 -7.3 13.1
    -8 -5 -5 -12.7 11.8
    -8 -5 -5 25.5 16.1
    -8 5 -5 12.5 11.2
    8 5 5 -11.3 12.5
    -8 5 -5 6.1 8.7
    8 5 5 -18.7 14
    -9 -5 -5 51.89 17.1
    9 -5 5 24.1 16.4
    9 -5 5 28.7 14.8
    9 -5 5 62.19 17.6
    -9 -5 -5 28.6 14.6
    -9 -5 -5 36.6 18.1
    9 5 5 54.29 20.6
    -9 5 -5 26.3 16.9
    -9 5 -5 25.7 14.3
    9 5 5 24.7 16.2
    9 5 5 37.5 17.2
    -9 5 -5 40.1 12.8
    -10 -5 -5 17 18.1
    10 -5 5 -24 18.3
    10 -5 5 12.1 19.1
    -10 -5 -5 11.2 19.3
    -10 -5 -5 -8.6 21.4
    10 -5 5 11.8 20.4
    -10 5 -5 16.3 14.4
    -10 5 -5 -2.2 16.5
    10 5 5 -1.1 19.4
    10 5 5 9.3 20
    10 5 5 2 18.3
    -10 5 -5 30.1 20.2
    -10 -6 5 29.9 20.5
    10 -6 -5 -1 23.8
    10 -6 -5 -2.1 23.6
    -10 -6 5 -7 19.8
    -10 -6 5 6.5 17.3
    10 -6 -5 10.9 22.8
    10 6 -5 13.9 18.4
    -10 6 5 21.3 23
    -10 6 5 -1.8 17.4
    10 6 -5 40.5 17.1
    -10 6 5 -20.8 19.1
    9 -6 -5 34.9 17.9
    -9 -6 5 75.19 17.7
    -9 -6 5 16.6 13.7
    -9 -6 5 26.6 17
    9 -6 -5 33.3 19.4
    9 -6 -5 56.69 21.2
    -9 6 5 48.8 18.4
    9 6 -5 18 15.5
    9 6 -5 32.5 14.1
    -9 6 5 53.49 15.5
    9 6 -5 11.9 12.7
    -8 -6 5 64.49 14.4
    -8 -6 5 95.89 16.2
    8 -6 -5 59.59 18.6
    -8 -6 5 83.19 14.9
    8 -6 -5 79.49 17.4
    8 -6 -5 98.19 19.7
    -8 6 5 74.99 17
    -8 6 5 87.09 15.6
    8 6 -5 52.79 14.2
    8 6 -5 88.39 12.3
    8 6 -5 76.39 15.3
    -8 6 5 97.69 18.7
    -7 -6 5 88.59 14.9
    -7 -6 5 76.29 13.3
    7 -6 -5 73.49 15.8
    -7 -6 5 68.19 14
    7 -6 -5 48.3 14.4
    7 -6 -5 56.49 17.7
    7 6 -5 63.99 9
    -7 6 5 81.09 13.1
    -7 6 5 68.09 16.1
    -7 6 5 77.39 15.3
    -6 -6 5 -4.7 9.1
    -6 -6 5 -0.1 8.8
    6 -6 -5 5.7 12.6
    -6 -6 5 5.8 8.2
    6 -6 -5 0.3 10.4
    6 -6 -5 3.3 10.7
    6 6 -5 -4.4 8.6
    -6 6 5 0.4 9.3
    -6 6 5 -7.4 11.5
    6 6 -5 -4.1 8.2
    6 6 -5 -2.5 4.4
    -6 6 5 -3.5 10
    -5 -6 5 19.5 8.6
    -5 -6 5 7.1 8.1
    5 -6 -5 9.3 10.1
    5 -6 -5 16.8 11.5
    -5 -6 5 23.8 7.8
    5 -6 -5 15.7 9.7
    -5 6 5 27.9 10.7
    -5 6 5 12.4 9.9
    5 6 -5 12.9 7.7
    5 6 -5 10.9 8
    -5 6 5 8.1 8.3
    -4 -6 5 109.39 10.6
    4 -6 -5 125.69 13.9
    4 -6 -5 121.79 14.2
    4 -6 -5 114.79 15.2
    -4 -6 5 113.59 10.8
    -4 -6 5 102.69 11.5
    -4 6 5 117.49 14.2
    4 6 -5 110.59 11.3
    -4 6 5 96.79 12.5
    -4 6 5 118.89 11.8
    4 6 -5 94.39 11
    3 -6 -5 42.7 10.3
    -3 -6 5 38.7 6.6
    -3 -6 5 31.9 7.2
    3 -6 -5 41 10.2
    -3 -6 5 33.1 6.7
    -3 6 5 35.2 7.9
    -3 6 5 30.8 8.5
    3 6 -5 46.5 7.1
    -3 6 5 30.4 9.6
    3 6 -5 33.9 7
    -3 6 5 24.9 8.5
    2 -6 -5 -8.7 6.4
    -2 -6 5 2.3 4.5
    -2 -6 5 1 4.6
    -2 -6 5 0.1 4.8
    2 -6 -5 20 8.9
    -2 6 5 -0.8 6.2
    -2 6 5 4.2 5.7
    -2 6 5 16.3 7.1
    2 6 -5 4.8 5.3
    2 6 -5 3.7 5.1
    1 -6 -5 6.7 6.9
    -1 -6 5 2.4 4
    -1 -6 5 5.7 4.5
    -1 -6 5 -5.9 3.6
    1 6 -5 1 4.1
    -1 6 5 4 6.7
    -1 6 5 0.4 6
    -1 6 5 0.5 6.6
    1 6 -5 1.7 3.9
    -1 6 5 9.2 5.7
    0 -6 -5 464.85 22.5
    0 -6 5 503.85 14
    0 -6 -5 517.75 20.5
    0 -6 5 472.35 15.4
    0 -6 5 532.55 14.2
    0 6 -5 476.85 14.4
    0 6 5 490.55 17.6
    0 6 5 495.05 20.8
    0 6 5 504.25 18.2
    0 6 5 499.25 20.3
    0 6 -5 526.85 14.6
    -1 -6 -5 349.67 17.3
    1 -6 5 369.06 13
    1 -6 5 376.66 11.5
    1 -6 5 355.86 11.7
    -1 -6 -5 350.96 17.9
    1 6 5 354.56 18.1
    -1 6 -5 337.37 11.8
    1 6 5 386.36 15.1
    1 6 5 359.76 17.3
    1 6 5 349.67 15.5
    -1 6 -5 384.06 11.9
    2 -6 5 179.98 10.5
    -2 -6 -5 182.78 14.7
    -2 -6 -5 193.98 14.3
    2 -6 5 184.98 9.1
    2 6 5 179.68 13.8
    2 6 5 193.08 14.9
    2 6 5 192.48 11.8
    -2 6 -5 176.48 9.3
    2 6 5 192.48 13
    -3 -6 -5 4 7.9
    -3 -6 -5 3.6 13.1
    3 -6 5 12.6 5.7
    -3 -6 -5 -1.1 8.7
    3 -6 5 7.4 6.6
    3 -6 5 5.3 6.4
    3 6 5 9 7.5
    3 6 5 12.1 8
    -3 6 -5 -0.6 5.7
    3 6 5 1.6 7.8
    3 6 5 1 6.2
    -4 -6 -5 41.6 11.2
    4 -6 5 31.6 9.2
    4 -6 5 27.3 8.2
    -4 -6 -5 28.8 10.1
    4 -6 5 16.2 6.6
    -4 -6 -5 12.7 9.3
    -4 6 -5 17.9 7.2
    4 6 5 29.7 9.7
    4 6 5 25.3 9.2
    4 6 5 37.4 10.9
    5 -6 5 -5.5 7.1
    -5 -6 -5 -8.2 9
    5 -6 5 -2.7 7.6
    -5 -6 -5 -11.5 8.9
    5 -6 5 3 9.1
    -5 -6 -5 -4.3 10.5
    -5 6 -5 -10.2 7.9
    5 6 5 3.5 10.3
    5 6 5 15.4 10.2
    5 6 5 0.3 9.4
    -5 6 -5 -0.2 7.6
    6 -6 5 26.5 10.1
    -6 -6 -5 39 13.5
    -6 -6 -5 53.99 13.5
    6 -6 5 46.4 12.1
    -6 -6 -5 31.5 11.2
    6 -6 5 45.8 10
    -6 6 -5 50.79 11.1
    6 6 5 36.7 13.1
    6 6 5 48.1 13.4
    7 -6 5 -4.3 10
    -7 -6 -5 -1.3 11.9
    7 -6 5 17.2 11.5
    -7 -6 -5 1.4 13.2
    -7 -6 -5 -7.2 14.7
    7 6 5 29 14.8
    -7 6 -5 -3.7 11.8
    -7 6 -5 7.9 10.4
    7 6 5 6.3 13.1
    8 -6 5 45.7 13.8
    8 -6 5 26 14.4
    8 -6 5 44.6 16.2
    -8 -6 -5 17.6 16.5
    -8 -6 -5 27.7 14.5
    -8 -6 -5 32.5 16.4
    -8 6 -5 56.59 14.7
    8 6 5 29.9 16.2
    8 6 5 23.9 15.5
    -8 6 -5 33.5 15.5
    8 6 5 73.59 17.1
    9 -6 5 17 18.7
    -9 -6 -5 64.29 22.6
    -9 -6 -5 6.1 17.8
    9 -6 5 23.1 17.4
    9 -6 5 33.2 16.8
    -9 6 -5 20.2 9.7
    9 6 5 58.99 20.4
    9 6 5 25.4 19
    9 6 5 8.1 19.5
    -9 6 -5 15.9 18.1
    -9 6 -5 28.4 17.6
    9 -7 -5 55.39 22.7
    9 -7 -5 98.29 25.7
    -9 -7 5 68.99 18.8
    -9 -7 5 48.6 20.1
    9 -7 -5 33.8 26.1
    -9 -7 5 46.3 19.1
    9 7 -5 54.49 18.1
    9 7 -5 37.1 12
    -9 7 5 33.5 33.4
    8 -7 -5 118.79 22.2
    8 -7 -5 82.79 20.6
    -8 -7 5 93.89 19.9
    8 -7 -5 72.49 21.1
    -8 -7 5 49.3 15
    -8 -7 5 75.79 17.7
    8 7 -5 73.09 8.8
    -8 7 5 77.39 21.2
    -8 7 5 120.79 20.1
    8 7 -5 90.09 16.5
    -8 7 5 112.19 16.8
    8 7 -5 86.49 18.7
    8 7 -5 75.69 8.6
    -7 -7 5 76.69 14.5
    -7 -7 5 78.99 13.7
    7 -7 -5 74.49 18.1
    7 -7 -5 38.7 17.4
    7 -7 -5 85.09 19.9
    -7 -7 5 70.99 15.3
    7 7 -5 66.19 14.3
    -7 7 5 75.69 14.1
    7 7 -5 80.59 15
    -7 7 5 74.09 17.9
    -7 7 5 84.79 18.1
    6 -7 -5 45.2 14.1
    6 -7 -5 35.5 16.3
    -6 -7 5 96.09 14.4
    -6 -7 5 58.89 12.2
    -6 -7 5 43.7 13.2
    6 -7 -5 50.89 16
    -6 7 5 54.49 11.8
    -6 7 5 69.29 14.8
    -6 7 5 43.2 17
    6 7 -5 69.69 13.5
    -5 -7 5 32 10.6
    -5 -7 5 -1.1 8.5
    5 -7 -5 15.9 11.9
    -5 -7 5 2.3 9.1
    5 -7 -5 20.4 13.6
    5 -7 -5 14.3 12.3
    -5 7 5 -5.2 9.5
    -5 7 5 4.4 8.6
    5 7 -5 2.9 8.5
    -5 7 5 3.6 10.7
    5 7 -5 -9.3 9.3
    -4 -7 5 362.66 17.1
    4 -7 -5 367.46 23.1
    -4 -7 5 387.46 18.8
    4 -7 -5 364.46 21.7
    -4 -7 5 346.87 17
    4 -7 -5 373.16 22.1
    -4 7 5 312.37 17.4
    -4 7 5 362.56 21.6
    4 7 -5 386.56 18.1
    -4 7 5 385.26 17
    4 7 -5 368.06 17.9
    -3 -7 5 6.2 7.4
    3 -7 -5 24.2 11.2
    -3 -7 5 -1.2 6.6
    -3 -7 5 9.7 7.4
    3 -7 -5 14 10.8
    -3 7 5 8.2 9.4
    3 7 -5 13.3 7.2
    -3 7 5 6.8 7.8
    -3 7 5 9 6.9
    2 -7 -5 320.77 18.7
    -2 -7 5 356.86 14.2
    -2 -7 5 361.46 16.1
    2 -7 -5 368.26 20.5
    -2 -7 5 343.27 14.2
    2 -7 -5 333.27 21.3
    -2 7 5 370.86 20.5
    -2 7 5 371.16 15
    2 7 -5 377.76 14.4
    2 7 -5 350.16 14.6
    -2 7 5 361.96 15.4
    -2 7 5 385.66 20
    -1 -7 5 90.59 8.1
    -1 -7 5 83.79 7.9
    1 -7 -5 86.29 13
    1 -7 -5 108.39 13
    -1 -7 5 89.49 9.6
    -1 7 5 91.89 10.5
    -1 7 5 81.99 9
    -1 7 5 85.39 11.3
    1 7 -5 91.99 8.6
    -1 7 5 121.29 21.7
    1 7 -5 96.59 8.4
    0 -7 5 6.2 4.6
    0 -7 -5 -3.6 8.3
    0 -7 -5 -1.8 9.8
    0 -7 5 5.5 4.6
    0 7 -5 2.4 4.9
    0 7 5 9 6
    0 7 5 7.7 8
    0 7 -5 2.6 4.8
    0 7 5 0.7 6.7
    1 -7 5 91.19 10.1
    1 -7 5 80.99 7.1
    -1 -7 -5 76.89 11.2
    -1 -7 -5 75.49 15.7
    1 -7 5 77.39 7.5
    1 7 5 75.49 9.6
    1 7 5 101.19 12.8
    -1 7 -5 70.99 8.1
    1 7 5 86.39 11.8
    -1 7 -5 78.99 8
    1 7 5 77.59 9.4
    2 -7 5 9.9 7.1
    -2 -7 -5 9.8 8.8
    2 -7 5 15.8 5.9
    -2 -7 -5 8.5 11.5
    -2 7 -5 11.6 5.9
    2 7 5 17.8 9.1
    2 7 5 9.3 7.7
    -2 7 -5 17.6 6.1
    2 7 5 20 9.9
    2 7 5 1.3 6.6
    3 -7 5 65.39 7.9
    3 -7 5 68.39 10.3
    -3 -7 -5 83.89 14.4
    -3 -7 -5 66.19 11.5
    3 7 5 69.89 11.8
    3 7 5 70.29 11.2
    3 7 5 70.79 12.3
    -3 7 -5 68.49 8.8
    3 7 5 72.89 9.8
    -4 -7 -5 199.88 21.3
    -4 -7 -5 210.68 19.7
    4 -7 5 199.48 15.7
    -4 -7 -5 192.78 17.6
    4 -7 5 172.18 14
    4 -7 5 198.08 13.2
    4 7 5 201.18 18.8
    4 7 5 203.98 17.2
    -4 7 -5 189.98 13.6
    4 7 5 207.38 14.8
    5 -7 5 6.9 11.1
    -5 -7 -5 23.7 11
    5 -7 5 20.2 9
    -5 -7 -5 -9.2 11.8
    -5 -7 -5 18.3 14.4
    -5 7 -5 30.7 9.7
    5 7 5 12.4 12.2
    5 7 5 21.2 9.9
    5 7 5 20.2 11.7
    5 7 5 18.2 11.6
    6 -7 5 162.68 16.2
    6 -7 5 159.88 17.2
    -6 -7 -5 168.58 20.1
    -6 -7 -5 175.68 22.1
    6 -7 5 163.68 18.7
    -6 -7 -5 226.68 23.6
    6 7 5 166.08 19.2
    -6 7 -5 153.78 17.5
    -6 7 -5 159.08 16.7
    6 7 5 196.58 21.1
    6 7 5 171.28 21.2
    7 -7 5 21.6 13
    -7 -7 -5 20.1 17.3
    7 -7 5 33 12.6
    -7 -7 -5 19.4 14.6
    -7 -7 -5 39.9 16.3
    7 -7 5 5.9 15.7
    -7 7 -5 9 12.1
    7 7 5 0.1 16.1
    -7 7 -5 9.8 13.5
    7 7 5 8.1 14.7
    7 7 5 9.3 21.9
    -8 -7 -5 0.3 18
    -8 -7 -5 -5.7 18.7
    8 -7 5 20.4 16
    8 -7 5 15 18.9
    -8 -7 -5 15.9 19.8
    8 -7 5 40.8 17.6
    8 7 5 7.1 18.1
    -8 7 -5 3.2 14.4
    8 7 5 9.3 17.5
    -8 7 -5 3.9 17
    8 7 5 12.7 18.1
    -7 -8 5 87.49 18.4
    7 -8 -5 75.89 21.7
    7 -8 -5 110.59 23.6
    -7 -8 5 126.19 18.3
    -7 -8 5 109.29 17.4
    7 -8 -5 102.79 23.6
    -7 8 5 74.39 21.7
    -7 8 5 64.49 20
    -7 8 5 88.89 14.3
    7 8 -5 111.59 18.7
    -7 8 5 114.79 15.3
    7 8 -5 116.69 17.3
    -6 -8 5 63.79 15.7
    -6 -8 5 70.39 13.6
    6 -8 -5 78.99 19.3
    6 -8 -5 87.29 19.4
    -6 -8 5 84.79 16.1
    6 -8 -5 69.39 21.6
    -6 8 5 73.89 18.1
    -6 8 5 71.69 18
    -6 8 5 81.09 11.3
    6 8 -5 81.39 14.8
    -6 8 5 49.2 11.5
    6 8 -5 72.99 14.4
    5 -8 -5 110.89 20.7
    5 -8 -5 78.89 16.7
    -5 -8 5 54.69 15.5
    5 -8 -5 66.09 16.6
    -5 -8 5 76.59 12.7
    -5 8 5 77.29 10.5
    5 8 -5 84.19 13.4
    -5 8 5 49.4 15
    -5 8 5 68.89 9.4
    -5 8 5 73.99 15.9
    -4 -8 5 69.99 11.5
    4 -8 -5 76.49 18.1
    -4 -8 5 87.49 13.6
    4 -8 -5 84.69 16
    -4 -8 5 61.09 10.4
    -4 8 5 79.49 14.8
    -4 8 5 58.19 8.4
    -4 8 5 64.09 8.4
    4 8 -5 59.79 11.1
    3 -8 -5 -9 12.3
    -3 -8 5 12.8 7.9
    -3 -8 5 16.4 8.5
    3 -8 -5 23.3 14.3
    -3 -8 5 -2.1 9.2
    3 -8 -5 3.3 12.6
    -3 8 5 14.7 11.5
    3 8 -5 1.9 12.1
    -3 8 5 13.8 6.1
    3 8 -5 18.8 9.2
    -3 8 5 17.6 5.9
    -2 -8 5 125.59 10.9
    -2 -8 5 145.19 12
    -2 -8 5 118.09 13.7
    2 -8 -5 128.89 17.2
    2 -8 -5 139.69 18.3
    -2 8 5 120.79 7.7
    -2 8 5 133.09 17
    2 8 -5 122.99 11.6
    2 8 -5 127.99 11.5
    -1 -8 5 134.79 10.4
    1 -8 -5 135.49 16.8
    -1 -8 5 126.79 10.2
    1 -8 -5 131.59 15.2
    -1 8 5 125.99 8
    -1 8 5 123.89 7.8
    -1 8 5 131.09 17
    1 8 -5 120.89 10.9
    1 8 -5 140.09 10.9
    0 -8 5 233.18 10.9
    0 -8 5 220.18 10.6
    0 -8 -5 233.48 19
    0 -8 -5 262.57 20.4
    0 8 5 229.88 10.7
    0 8 5 252.27 18.5
    0 8 -5 237.88 11.8
    0 8 5 233.08 11
    0 8 -5 246.98 11.8
    -1 -8 -5 -12 9.9
    1 -8 5 8.3 5.8
    -1 -8 -5 -3.3 10.9
    1 -8 5 -6.2 5
    1 -8 5 7.2 8.3
    1 8 5 0.1 10
    1 8 5 9.3 5.9
    1 8 5 -0.8 6.4
    -2 -8 -5 318.57 24.3
    -2 -8 -5 280.57 19.3
    2 -8 5 274.57 12.5
    2 -8 5 248.18 16.5
    2 -8 5 269.67 13.7
    -2 8 -5 317.17 14.4
    -2 8 -5 285.77 13.9
    2 8 5 289.57 13.7
    2 8 5 306.57 14.8
    2 8 5 291.47 21
    3 -8 5 110.39 12.6
    3 -8 5 86.49 10.4
    3 -8 5 76.29 13
    -3 -8 -5 65.09 13.3
    3 8 5 69.69 14.9
    -3 8 -5 76.39 10
    3 8 5 76.19 9.8
    3 8 5 71.09 15
    3 8 5 67.69 10.6
    -3 8 -5 86.69 11
    -4 -8 -5 18.4 12.8
    -4 -8 -5 12.8 14.7
    4 -8 5 26 12.3
    4 -8 5 12.2 8.6
    -4 8 -5 17.6 9.8
    4 8 5 7.4 13.7
    4 8 5 32.4 13.7
    4 8 5 4.5 10.5
    4 8 5 17.2 9
    5 -8 5 1.6 10.5
    -5 -8 -5 -7.4 15.6
    5 -8 5 14.8 10.9
    -5 -8 -5 5.6 15.1
    5 -8 5 2.3 13.6
    5 8 5 -3.4 12.3
    5 8 5 21.9 15
    -5 8 -5 24.5 11.6
    5 8 5 5.9 10.8
    6 -8 5 48.9 18
    -6 -8 -5 53.69 18.9
    6 -8 5 16.8 12.4
    -6 -8 -5 46.9 19.4
    -6 -8 -5 64.99 16
    6 -8 5 62.99 17.2
    -6 8 -5 13.6 13.7
    6 8 5 28.4 17.8
    -6 8 -5 17.4 13.2
    6 8 5 45.3 15.4
    6 8 5 47.2 13.8
    6 8 5 63.99 18.2
    -7 -8 -5 91.39 22.8
    7 -8 5 77.99 19.3
    7 -8 5 134.99 22.9
    -7 -8 -5 90.99 20.9
    -7 -8 -5 87.39 22.7
    7 -8 5 97.99 16.5
    -7 8 -5 112.49 19.8
    7 8 5 102.19 16.7
    7 8 5 102.89 21.7
    -7 8 -5 140.79 19.9
    7 8 5 137.99 23.5
    7 8 5 117.09 22
    5 -9 -5 -8.2 21.3
    5 -9 -5 36.6 21.9
    -5 -9 5 10.7 13.2
    -5 -9 5 22.7 14.4
    -5 9 5 18.1 17.5
    5 9 -5 -5.4 12.1
    5 9 -5 7.5 13.1
    -4 -9 5 38.5 11.1
    4 -9 -5 24 18.7
    -4 -9 5 14.4 12.1
    4 -9 -5 20.2 18.3
    -4 -9 5 27.3 15.3
    4 -9 -5 15.5 20.6
    -4 9 5 19 16.5
    -4 9 5 21.6 15.6
    3 -9 -5 52.09 17.9
    -3 -9 5 85.09 15.7
    -3 -9 5 101.19 12.3
    3 -9 -5 95.09 18.5
    -3 -9 5 90.89 11.6
    3 9 -5 98.49 12.7
    3 9 -5 96.69 11.8
    -3 9 5 82.59 17
    -3 9 5 131.49 19.5
    2 -9 -5 54.19 16.8
    -2 -9 5 44.1 9.8
    -2 -9 5 62.39 9.7
    2 -9 -5 47.5 16.7
    -2 9 5 45.2 14
    2 9 -5 46.6 9.9
    -2 9 5 76.09 16.9
    1 -9 -5 124.49 19.2
    1 -9 -5 152.78 19.7
    -1 9 5 175.38 19.9
    -1 9 5 131.29 18.2
    0 -9 -5 11.1 14.8
    0 -9 -5 -20.1 13
    0 9 5 16.3 12.9
    0 9 5 9.8 14.3
    -1 -9 -5 4.3 13.4
    -1 -9 -5 22.3 15
    1 9 5 -8.5 13.5
    1 9 5 2.6 12.1
    -2 -9 -5 198.98 25.8
    -2 -9 -5 157.58 20.5
    2 -9 5 157.18 18.2
    2 9 5 172.98 20
    2 9 5 173.58 19.5
    3 -9 5 47.3 9.1
    3 -9 5 73.79 16.1
    -3 -9 -5 70.49 18.2
    -3 -9 -5 78.79 17.5
    3 9 5 87.79 18
    3 9 5 48.8 16.2
    -3 9 -5 56.29 10.8
    -4 -9 -5 48 17.6
    -4 -9 -5 76.59 21.7
    4 -9 5 36.1 17
    4 -9 5 53.49 10.6
    4 -9 5 67.69 13.1
    4 9 5 75.09 17.6
    -4 9 -5 63.29 12.8
    -4 9 -5 59.69 13.5
    4 9 5 63.39 18.1
    5 -9 5 37.3 14.9
    5 -9 5 44.4 18
    -5 -9 -5 -29.4 24.8
    5 -9 5 29.6 13
    5 9 5 46.3 19.8
    5 9 5 33.9 13.4
    5 9 5 15.5 18.7
    5 9 5 32.2 11.9
    1 -10 -5 -18.5 19
    1 -10 -5 -28 25
    -1 10 5 -9.6 18.4
    0 -10 -5 98.09 21.7
    0 10 5 151.88 30.1
    0 10 5 115.09 22.4
    1 10 5 41.4 19.3
    -12 0 6 25.8 22.1
    -12 0 6 43.4 20.3
    12 0 -6 29.7 19.7
    12 0 -6 -8.4 18.6
    12 0 -6 46.1 21.9
    -12 0 6 20.2 17.4
    -11 0 6 5.9 14.1
    11 0 -6 -2 19.8
    11 0 -6 43.5 16.3
    11 0 -6 1.1 14.8
    -11 0 6 3.4 15
    -10 0 6 8.7 13.2
    10 0 -6 9.1 12.8
    -10 0 6 19.1 13.6
    10 0 -6 28.9 13.6
    -10 0 6 -5.7 10
    9 0 -6 -15.9 9
    -9 0 6 -6.5 9.4
    9 0 -6 4.6 10.3
    -9 0 6 15.5 11.6
    -9 0 6 -16.4 10.1
    9 0 -6 -1.7 9.9
    -8 0 6 987.2 35
    -8 0 6 1003.4 35.1
    -8 0 6 985.2 35.1
    8 0 -6 963 34.7
    8 0 -6 1015.4 35.2
    8 0 -6 996.8 34.7
    -7 0 6 20.3 7.6
    7 0 -6 6 8
    7 0 -6 9.3 6.9
    7 0 -6 11.3 7.8
    -7 0 6 5.9 8.1
    -7 0 6 10.7 7.5
    -6 0 6 249.58 14.3
    6 0 -6 229.28 14
    -6 0 6 238.78 14.6
    6 0 -6 235.08 14.1
    6 0 -6 250.57 14.5
    -6 0 6 247.68 14.2
    -5 0 6 6.7 5.1
    5 0 -6 5.3 4.9
    -5 0 6 5.8 5.1
    5 0 -6 -2 5.3
    -5 0 6 -5.4 4.9
    5 0 -6 4.4 5.2
    4 0 -6 1714.43 43.4
    4 0 -6 1700.13 43.5
    -4 0 6 1691.23 43.6
    -4 0 6 1720.93 43.6
    4 0 -6 1648.73 43.5
    -4 0 6 1693.33 43.7
    -3 0 6 -4.1 2.4
    3 0 -6 4.8 3.4
    3 0 -6 -0.7 3
    -3 0 6 -2.3 3.4
    3 0 -6 -6.2 3.1
    -3 0 6 -0.7 3.2
    2 0 -6 2187.68 50.49
    -2 0 6 2142.29 50.79
    2 0 -6 2134.09 50.79
    -2 0 6 2120.09 50.59
    -2 0 6 2178.38 50.79
    2 0 -6 2145.59 50.69
    1 0 -6 -1 2
    -1 0 6 2.4 2.2
    1 0 -6 2.7 2.4
    -1 0 6 -1.6 2
    -1 0 6 3.4 2.3
    0 0 6 2185.28 50.69
    0 0 -6 2214.98 50.89
    0 0 -6 2239.38 50.79
    0 0 6 2200.98 50.89
    1 0 6 0 2.3
    -1 0 -6 -0.9 2.3
    1 0 6 -0.7 2.4
    1 0 6 0.4 2.8
    -1 0 -6 -4.7 2.2
    -2 0 -6 2053.39 48.7
    2 0 6 2078.49 49
    -2 0 -6 2029.4 48.9
    2 0 6 2056.29 48.5
    2 0 6 2036.4 48.9
    -2 0 -6 2013.9 48.4
    3 0 6 -3.4 3.9
    -3 0 -6 -0.3 3.6
    3 0 6 0 3.3
    -3 0 -6 4.6 3.5
    3 0 6 0.3 3.4
    -3 0 -6 -0.4 3.3
    4 0 6 1429.76 37.5
    -4 0 -6 1396.06 37.2
    -4 0 -6 1381.76 37
    4 0 6 1381.96 36.9
    4 0 6 1341.67 37
    -4 0 -6 1366.16 36.8
    5 0 6 -0.3 5.5
    5 0 6 -6.3 5.5
    -5 0 -6 -4.4 4.9
    5 0 6 -10.5 4.4
    -5 0 -6 8.2 6
    -5 0 -6 3.5 5.2
    -6 0 -6 1992.4 53.19
    6 0 6 1913.41 52.99
    -6 0 -6 1896.31 52.29
    6 0 6 1959.7 52.19
    6 0 6 1920.21 52.89
    -6 0 -6 1991 52.19
    -7 0 -6 -5.8 7.3
    7 0 6 6.9 8.8
    -7 0 -6 9.8 7.9
    7 0 6 3.5 7.9
    7 0 6 5.2 8.4
    -7 0 -6 -9.4 8.8
    8 0 6 245.08 19.9
    8 0 6 268.57 20
    -8 0 -6 260.47 19.1
    -8 0 -6 271.57 20.2
    8 0 6 257.37 22.1
    -8 0 -6 252.97 19.6
    -9 0 -6 24.5 12.1
    9 0 6 6.6 12
    -9 0 -6 12.5 18
    9 0 6 11.7 12.8
    -10 0 -6 52.29 15.8
    -10 0 -6 67.99 17.6
    10 0 6 63.29 17.1
    10 0 6 71.39 17.3
    -10 0 -6 65.89 16.3
    -11 0 -6 15.4 17.4
    -11 0 -6 16.6 16.9
    -11 0 -6 23.4 20
    11 0 6 13.5 17.2
    11 0 6 6.5 14.3
    11 0 6 9.5 18.2
    12 0 6 131.19 27.1
    -12 0 -6 227.18 29
    12 0 6 187.98 26.6
    -12 0 -6 164.98 30.5
    -12 0 -6 148.89 25.7
    12 0 6 179.78 27.6
    -12 -1 6 20.5 15.2
    12 -1 -6 100.19 22.4
    12 -1 -6 118.09 24.8
    -12 -1 6 70.89 21
    -12 -1 6 68.39 22.9
    12 -1 -6 69.29 19.9
    -12 1 6 61.29 22.2
    12 1 -6 87.79 22.2
    -12 1 6 63.09 18.2
    -12 1 6 111.29 26.3
    12 1 -6 71.09 22
    12 1 -6 55.39 20.1
    -11 -1 6 182.08 23.7
    11 -1 -6 166.48 23.3
    11 -1 -6 161.48 22
    -11 -1 6 187.58 24.1
    -11 -1 6 176.48 22.6
    11 -1 -6 169.68 22.8
    11 1 -6 164.48 22.2
    -11 1 6 186.48 23.7
    11 1 -6 180.68 22.8
    -11 1 6 234.88 30.5
    11 1 -6 173.68 22.9
    -11 1 6 190.48 24.9
    10 -1 -6 143.69 18
    -10 -1 6 192.88 22.1
    10 -1 -6 162.98 21.3
    -10 -1 6 179.78 20.6
    -10 -1 6 169.18 20.8
    -10 1 6 165.98 21.5
    -10 1 6 176.18 22.7
    10 1 -6 196.48 22.1
    -10 1 6 170.08 21
    10 1 -6 156.08 20.6
    9 -1 -6 72.79 15.2
    -9 -1 6 129.39 17.7
    9 -1 -6 63.09 16.6
    -9 -1 6 66.09 12.6
    -9 -1 6 95.99 15.3
    9 1 -6 107.19 15.4
    -9 1 6 67.79 13.8
    9 1 -6 90.19 14
    9 1 -6 87.89 14.8
    -9 1 6 71.69 13.9
    -9 1 6 87.29 13.9
    -8 -1 6 366.56 20.7
    8 -1 -6 348.97 21
    -8 -1 6 364.86 22.7
    8 -1 -6 376.96 20.9
    -8 -1 6 334.67 22.5
    8 -1 -6 350.16 21.5
    8 1 -6 353.56 20.1
    -8 1 6 320.67 21.1
    -8 1 6 307.77 19.9
    -8 1 6 330.87 21.2
    8 1 -6 380.96 20.6
    8 1 -6 378.66 20.8
    -7 -1 6 557.64 22.8
    7 -1 -6 548.65 23.6
    -7 -1 6 499.55 22.5
    7 -1 -6 537.85 23.2
    7 -1 -6 530.95 22.9
    -7 -1 6 539.25 22.6
    -7 1 6 527.95 22.9
    7 1 -6 514.05 22
    -7 1 6 511.85 22.9
    7 1 -6 511.75 22
    7 1 -6 506.55 22.4
    -7 1 6 502.45 22.3
    6 -1 -6 27.3 7.6
    -6 -1 6 35 7.6
    6 -1 -6 44.3 8.3
    -6 -1 6 25.5 6.9
    6 -1 -6 34.4 7.8
    -6 -1 6 46.9 8.4
    -6 1 6 42 8.3
    -6 1 6 42.9 8.5
    6 1 -6 33 6.9
    6 1 -6 45.8 7.8
    -6 1 6 59.59 9
    6 1 -6 47.2 8.7
    5 -1 -6 1145.59 32.9
    5 -1 -6 1091.89 32.5
    -5 -1 6 1098.59 32.2
    5 -1 -6 1080.09 32.5
    -5 -1 6 1095.09 31.9
    -5 -1 6 1132.69 32.3
    -5 1 6 1136.39 32.9
    5 1 -6 1094.99 31.8
    -5 1 6 1081.49 32.5
    5 1 -6 1102.99 32.1
    -5 1 6 1095.99 32.5
    5 1 -6 1111.89 31.4
    4 -1 -6 376.96 14.8
    -4 -1 6 375.46 14.5
    -4 -1 6 401.06 14.9
    4 -1 -6 407.76 15.6
    4 -1 -6 405.16 15.5
    -4 -1 6 383.06 14.6
    -4 1 6 378.26 15.2
    -4 1 6 395.86 15.3
    4 1 -6 381.86 14.5
    4 1 -6 385.96 14.3
    4 1 -6 385.86 14.6
    -4 1 6 386.06 15.2
    3 -1 -6 1529.25 38.8
    -3 -1 6 1544.85 38.1
    -3 -1 6 1509.05 37.9
    3 -1 -6 1528.45 39
    -3 -1 6 1469.25 37.9
    3 -1 -6 1519.25 38.9
    -3 1 6 1539.55 39
    3 1 -6 1529.85 38.1
    -3 1 6 1488.95 38.8
    -3 1 6 1525.65 38.9
    3 1 -6 1537.85 37.4
    3 1 -6 1536.85 38
    -2 -1 6 1425.66 34.8
    2 -1 -6 1423.46 35.9
    -2 -1 6 1451.45 34.6
    -2 -1 6 1456.55 34.8
    2 -1 -6 1439.46 35.8
    2 -1 -6 1428.36 36
    -2 1 6 1423.96 35.9
    -2 1 6 1447.56 35.9
    2 1 -6 1441.36 33.9
    2 1 -6 1428.96 34.7
    -2 1 6 1425.16 36
    1 -1 -6 4.9 3.1
    -1 -1 6 4.9 2.1
    -1 -1 6 6.9 1.9
    -1 -1 6 7.4 2.1
    1 -1 -6 9 3.1
    1 -1 -6 12.1 3.3
    -1 1 6 3.5 2.8
    -1 1 6 4.7 2.5
    -1 1 6 5.5 2.8
    1 1 -6 6.5 2.2
    1 1 -6 8.8 2.3
    0 -1 -6 1210.88 30.2
    0 -1 6 1241.38 28.2
    0 -1 -6 1198.58 30.1
    0 1 -6 1187.18 28.1
    0 1 6 1196.28 30.3
    0 1 -6 1250.07 28.3
    0 1 6 1208.58 30.1
    1 -1 6 363.56 10.3
    -1 -1 -6 377.66 12.1
    1 -1 6 365.56 10.6
    -1 -1 -6 360.86 12.1
    -1 1 -6 353.66 10.5
    1 1 6 398.46 12.5
    1 1 6 364.46 12.4
    -1 1 -6 339.07 10.3
    1 1 6 368.36 12
    -2 -1 -6 2221.98 52.79
    2 -1 6 2190.68 51.29
    2 -1 6 2158.28 50.89
    -2 -1 -6 2204.58 52.59
    2 -1 6 2214.38 51.19
    -2 -1 -6 2243.58 52.49
    -2 1 -6 2147.29 51.19
    -2 1 -6 2155.18 51.09
    2 1 6 2151.88 52.69
    2 1 6 2191.08 52.29
    2 1 6 2182.68 52.79
    3 -1 6 190.08 9.3
    -3 -1 -6 193.18 9.8
    -3 -1 -6 193.58 9.9
    -3 -1 -6 193.68 9.9
    3 -1 6 191.08 9.2
    3 -1 6 182.28 8.9
    -3 1 -6 189.28 8.6
    -3 1 -6 189.48 9.1
    3 1 6 183.38 10.2
    -3 1 -6 182.98 9
    3 1 6 195.78 10.4
    3 1 6 192.98 9.7
    4 -1 6 67.19 7.8
    -4 -1 -6 69.59 8.4
    4 -1 6 54.59 6.9
    -4 -1 -6 65.79 8.2
    -4 -1 -6 70.49 8.6
    4 -1 6 66.89 8.1
    -4 1 -6 58.39 6.9
    4 1 6 58.39 7.4
    4 1 6 76.49 9
    4 1 6 55.89 7
    -4 1 -6 62.39 7.3
    -4 1 -6 61.89 7.4
    5 -1 6 976 29.7
    -5 -1 -6 938.11 29.8
    5 -1 6 1004.2 29.4
    -5 -1 -6 944.61 29.9
    -5 -1 -6 980.1 30.4
    5 -1 6 966.9 29.7
    5 1 6 1002.8 30
    -5 1 -6 949.8 29.4
    -5 1 -6 968 29.5
    -5 1 -6 998.2 28.9
    5 1 6 978 30.6
    5 1 6 996.1 30.8
    -6 -1 -6 26.7 8.9
    6 -1 6 24.8 7.9
    6 -1 6 32.5 8.3
    6 -1 6 25.7 8.2
    -6 -1 -6 31.9 8.4
    -6 -1 -6 23.5 7.5
    -6 1 -6 33.5 7.8
    -6 1 -6 21.2 7.5
    6 1 6 27.8 8
    -6 1 -6 27.8 8.4
    6 1 6 19.7 7.9
    6 1 6 22.1 7.2
    -7 -1 -6 26.7 9.9
    7 -1 6 15.1 8
    7 -1 6 12.3 8.3
    -7 -1 -6 21.4 8.8
    -7 -1 -6 16.9 8.8
    7 -1 6 14.3 8.7
    7 1 6 28.8 9.3
    7 1 6 35.8 10.3
    -7 1 -6 26.5 9.4
    7 1 6 24.3 8.5
    -7 1 -6 12 7.9
    -7 1 -6 20.2 8.2
    -8 -1 -6 37.3 10.5
    -8 -1 -6 79.19 14.5
    -8 -1 -6 43.3 11.5
    8 -1 6 42.6 11.4
    8 -1 6 39.2 11.7
    8 1 6 40.4 12.1
    8 1 6 41.9 13
    -8 1 -6 47.8 11.8
    -8 1 -6 82.89 13.5
    8 1 6 52.69 12.3
    -8 1 -6 58.49 12.2
    9 -1 6 -4.1 12
    -9 -1 -6 -2.5 10.7
    -9 -1 -6 -19.6 12.4
    -9 -1 -6 21.1 11.2
    9 -1 6 0.9 11.4
    9 -1 6 16.3 12
    -9 1 -6 15.8 11.8
    -9 1 -6 12.3 12.7
    -9 1 -6 -9.3 11.2
    9 1 6 5.5 12.2
    9 1 6 -10.3 11.7
    -10 -1 -6 10.7 16.1
    10 -1 6 -10.8 12.2
    10 -1 6 -21.5 12.6
    -10 -1 -6 6 13.5
    10 -1 6 13.8 15.5
    10 1 6 13 15.9
    -10 1 -6 11.9 15.9
    -10 1 -6 -4.6 12.3
    -10 1 -6 1.3 12.9
    10 1 6 -6.8 14
    11 -1 6 19.7 19.6
    11 -1 6 26.3 17.4
    11 -1 6 46.4 17.7
    -11 -1 -6 11.4 17.4
    -11 -1 -6 52.69 21.6
    -11 -1 -6 8.7 16.9
    11 1 6 9.6 16.4
    -11 1 -6 -2 16.3
    -11 1 -6 0.6 19.4
    11 1 6 37.7 20.5
    11 1 6 49 18.1
    -11 1 -6 49.3 19
    -12 -1 -6 84.79 24
    -12 -1 -6 128.49 27.7
    12 -1 6 71.19 24.7
    -12 -1 -6 49.1 25
    12 -1 6 80.49 23.5
    -12 1 -6 62.79 23.3
    12 1 6 83.79 27.7
    -12 1 -6 54.09 23
    -12 1 -6 24.1 24.1
    12 1 6 49.5 22.9
    12 1 6 70.29 24.6
    12 -2 -6 30.3 21.1
    -12 -2 6 22.1 20.7
    12 -2 -6 6.8 24.1
    -12 -2 6 1.7 16.2
    12 -2 -6 20.4 20.5
    -12 -2 6 12 22.2
    -12 2 6 0.9 23.5
    12 2 -6 7.9 20
    12 2 -6 36.1 20.7
    -12 2 6 52.99 20.3
    12 2 -6 31.2 19.5
    -12 2 6 40.7 17.1
    11 -2 -6 277.47 28.3
    11 -2 -6 280.27 29.6
    -11 -2 6 302.77 27.8
    -11 -2 6 244.08 25
    -11 -2 6 317.77 29
    11 -2 -6 263.07 28.9
    11 2 -6 268.87 27.7
    -11 2 6 301.87 28.1
    -11 2 6 251.87 27.7
    -11 2 6 242.58 31.1
    11 2 -6 281.17 26.6
    11 2 -6 333.67 27.7
    -10 -2 6 22.7 14.9
    10 -2 -6 12.4 12.5
    -10 -2 6 3.2 9.5
    10 -2 -6 11.3 14.4
    -10 -2 6 33.3 13.7
    10 2 -6 33.7 13.9
    -10 2 6 19.1 13.1
    10 2 -6 40.6 14
    10 2 -6 11.8 14.2
    -10 2 6 28.3 15.3
    -10 2 6 9.8 11.7
    -9 -2 6 372.76 23.9
    -9 -2 6 331.17 21.6
    -9 -2 6 316.67 22.5
    9 -2 -6 344.97 23.7
    -9 2 6 332.87 24.1
    9 2 -6 321.87 24.7
    -9 2 6 323.67 21.6
    9 2 -6 328.57 22.3
    -9 2 6 343.87 23.9
    -8 -2 6 475.85 24
    -8 -2 6 461.05 22.7
    8 -2 -6 465.65 24.1
    8 -2 -6 443.66 30.4
    8 -2 -6 420.76 23.4
    -8 2 6 473.75 24.4
    8 2 -6 439.96 21.9
    8 2 -6 431.66 27.8
    -8 2 6 496.75 24.8
    -8 2 6 432.86 25.3
    8 2 -6 467.15 22.7
    7 -2 -6 5.5 7
    7 -2 -6 0.1 7.8
    -7 -2 6 -8 7.2
    -7 -2 6 1.7 7.8
    -7 -2 6 -5.5 6.5
    7 -2 -6 4 8.5
    7 2 -6 2.9 6.4
    7 2 -6 -13.1 6.5
    -7 2 6 -2.4 8.5
    -7 2 6 9.2 7.6
    7 2 -6 -2 7.4
    -7 2 6 5.7 7.3
    -6 -2 6 358.26 16.9
    6 -2 -6 326.87 17.8
    6 -2 -6 357.56 18.3
    6 -2 -6 350.46 18
    -6 -2 6 391.56 17.7
    -6 -2 6 354.96 17.2
    -6 2 6 376.36 17.8
    6 2 -6 348.17 16.3
    6 2 -6 332.57 16.7
    -6 2 6 367.06 18.1
    -6 2 6 368.16 18
    6 2 -6 348.97 16.4
    5 -2 -6 73.99 9.7
    -5 -2 6 48.8 7.7
    -5 -2 6 64.69 7.8
    -5 -2 6 60.59 7.7
    5 -2 -6 48.2 7.6
    5 -2 -6 64.99 8.7
    5 2 -6 59.99 7.7
    5 2 -6 59.29 7.8
    5 2 -6 78.99 8.9
    -5 2 6 59.49 9
    -5 2 6 74.09 9.7
    -5 2 6 71.59 9.3
    4 -2 -6 1399.66 38
    -4 -2 6 1404.96 36.5
    4 -2 -6 1386.86 37.7
    -4 -2 6 1389.26 36.4
    4 -2 -6 1361.66 37.7
    -4 -2 6 1343.57 36
    -4 2 6 1387.56 37.8
    4 2 -6 1369.66 36
    -4 2 6 1377.26 37.6
    4 2 -6 1360.36 35.1
    4 2 -6 1352.66 36.2
    -4 2 6 1380.16 37.6
    -3 -2 6 1283.37 32.7
    3 -2 -6 1339.77 34.7
    3 -2 -6 1301.27 34.7
    -3 -2 6 1266.87 32.7
    -3 -2 6 1297.47 32.9
    3 -2 -6 1262.27 34.4
    3 2 -6 1288.37 32.8
    3 2 -6 1319.77 31.5
    -3 2 6 1309.67 34.7
    -3 2 6 1255.17 34.3
    -3 2 6 1266.47 34.5
    -2 -2 6 99.29 5.1
    2 -2 -6 93.29 7.3
    2 -2 -6 94.09 7.3
    -2 -2 6 100.69 5.4
    2 -2 -6 95.29 7.2
    -2 -2 6 100.19 5.3
    2 2 -6 96.39 5.4
    2 2 -6 98.49 5.4
    -2 2 6 98.89 6.9
    -2 2 6 96.09 7.2
    -2 2 6 94.59 7.3
    1 -2 -6 1726.63 42.6
    1 -2 -6 1724.43 42.3
    1 -2 -6 1763.52 42.8
    -1 -2 6 1742.73 39.1
    -1 -2 6 1769.12 39.2
    -1 2 6 1735.13 42.6
    -1 2 6 1672.03 42.3
    -1 2 6 1702.03 42.6
    1 2 -6 1715.43 39.1
    1 2 -6 1747.53 39.2
    0 -2 -6 31.2 5.1
    0 -2 -6 32.4 4.5
    0 2 6 36.1 4.9
    0 2 6 43 5.2
    0 2 6 37.8 5.4
    1 -2 6 1737.73 40.3
    1 -2 6 1782.32 40.5
    -1 -2 -6 1819.72 43.8
    -1 -2 -6 1813.42 44.3
    -1 2 -6 1787.42 40.5
    1 2 6 1761.62 43.7
    1 2 6 1818.42 44.2
    1 2 6 1764.12 44.2
    2 -2 6 5 2.8
    2 -2 6 -1.3 2.3
    -2 -2 -6 3 3.2
    -2 -2 -6 5.3 4.1
    2 -2 6 4.9 2.5
    -2 -2 -6 2.6 3.8
    2 2 6 2.9 4.3
    -2 2 -6 3 2.5
    -2 2 -6 0.4 2.7
    2 2 6 7.4 4.4
    2 2 6 3.4 3.8
    3 -2 6 879.51 24.2
    3 -2 6 893.21 23.9
    -3 -2 -6 926.51 26.6
    -3 -2 -6 904.71 26.5
    3 -2 6 870.81 24.2
    -3 -2 -6 846.72 26
    -3 2 -6 916.21 24.3
    -3 2 -6 855.51 23.9
    -3 2 -6 886.41 22.6
    3 2 6 865.41 26.2
    3 2 6 923.71 26.2
    3 2 6 885.21 26.3
    4 -2 6 458.75 16.6
    4 -2 6 470.95 16.7
    -4 -2 -6 469.15 18.1
    -4 -2 -6 469.15 18.2
    4 -2 6 465.75 16.2
    -4 -2 -6 479.85 18.1
    4 2 6 449.46 18.2
    4 2 6 482.55 17.8
    4 2 6 461.65 18.2
    -4 2 -6 447.36 15.1
    -4 2 -6 457.85 16.4
    -4 2 -6 464.25 16.6
    5 -2 6 953.2 29
    5 -2 6 960.7 28.1
    5 -2 6 945.11 28.6
    -5 -2 -6 882.41 29.4
    -5 -2 -6 952.5 30.4
    -5 -2 -6 930.61 30
    5 2 6 922.61 30.2
    5 2 6 930.31 30.2
    -5 2 -6 919.81 27
    -5 2 -6 945.51 28.6
    -5 2 -6 937.41 28.4
    5 2 6 919.31 29.3
    -6 -2 -6 -1.6 6.1
    6 -2 6 11.3 7.7
    -6 -2 -6 -1.7 6.5
    6 -2 6 2 6.1
    -6 -2 -6 7.1 7.8
    6 -2 6 16.6 6.7
    -6 2 -6 3.9 6.1
    6 2 6 -16.7 7
    6 2 6 3.1 6.1
    6 2 6 -1 7
    -6 2 -6 -4.6 6
    -6 2 -6 1.2 6.7
    7 -2 6 156.78 14.4
    7 -2 6 116.79 14.3
    -7 -2 -6 150.18 16.3
    -7 -2 -6 145.39 15.8
    7 -2 6 146.29 15.8
    -7 -2 -6 109.89 14.4
    -7 2 -6 129.79 15
    -7 2 -6 147.29 14.6
    7 2 6 171.28 16.2
    7 2 6 130.99 15.9
    -7 2 -6 129.69 13.6
    7 2 6 146.49 14.8
    8 -2 6 96.29 13.2
    8 -2 6 141.99 27.8
    -8 -2 -6 126.89 17.1
    -8 -2 -6 134.49 16.9
    -8 -2 -6 112.99 15.2
    8 -2 6 115.89 15.3
    -8 2 -6 105.09 14.4
    8 2 6 129.39 15.9
    -8 2 -6 131.39 15
    8 2 6 124.69 16
    8 2 6 83.49 14.8
    -8 2 -6 137.39 16.5
    -9 -2 -6 -16.9 11.1
    9 -2 6 20.4 13.3
    9 -2 6 17.8 11.7
    -9 -2 -6 11.9 10.3
    9 -2 6 26 13.2
    -9 -2 -6 29.8 14.2
    -9 2 -6 2.6 13.2
    9 2 6 -1.3 12.7
    -9 2 -6 -2.2 10.9
    9 2 6 24.1 12.9
    -10 -2 -6 11.5 13.2
    10 -2 6 22.5 18.9
    -10 -2 -6 -27.8 21.6
    -10 -2 -6 -5.6 14.2
    10 -2 6 -11.4 14.9
    10 -2 6 20.3 13.5
    -10 2 -6 -8 15.4
    10 2 6 29.4 15.1
    -10 2 -6 11.1 13.3
    10 2 6 7.4 14.4
    10 2 6 -26.8 14.3
    -10 2 -6 13.9 13.5
    11 -2 6 41.1 20.1
    11 -2 6 17.4 16.9
    -11 -2 -6 14.2 20.7
    -11 -2 -6 16.1 16.3
    -11 -2 -6 -12.1 18.1
    11 -2 6 -7.9 18.5
    -11 2 -6 26.8 16.4
    11 2 6 56.99 20.1
    11 2 6 55.89 19.3
    11 2 6 40.6 19.3
    -11 2 -6 53.39 20.7
    -11 2 -6 44 18
    -12 -2 -6 -8 22.5
    12 -2 6 8.8 21.9
    -12 -2 -6 25.4 26.8
    12 -2 6 14.6 24.5
    12 2 6 21.5 39.9
    -12 2 -6 45.6 22.3
    12 2 6 -7.4 24.6
    12 2 6 35.4 23.6
    -12 2 -6 56.49 21.5
    -12 2 -6 -2.5 24.9
    -12 -3 6 29.8 21.3
    12 -3 -6 76.19 44.1
    12 -3 -6 15.4 22.7
    -12 -3 6 21.7 23.2
    -12 -3 6 39.7 22.9
    12 -3 -6 45.3 23.9
    -12 3 6 40.6 22.6
    12 3 -6 36.9 20.4
    12 3 -6 17.3 21.9
    12 3 -6 50.19 22.2
    -12 3 6 -31.6 25
    -12 3 6 49.5 23.6
    -11 -3 6 90.29 18
    -11 -3 6 80.19 21.2
    11 -3 -6 86.69 20.4
    -11 -3 6 120.49 22.4
    11 -3 -6 94.79 21
    11 -3 -6 94.99 22.4
    11 3 -6 100.89 20.5
    -11 3 6 57.29 21.1
    -11 3 6 96.19 21.2
    -11 3 6 142.99 21.7
    11 3 -6 85.69 17.7
    11 3 -6 73.79 19.4
    10 -3 -6 27.2 16.7
    -10 -3 6 9.4 14.5
    10 -3 -6 32.8 15.3
    -10 -3 6 7.5 14.3
    -10 -3 6 20.4 12.3
    10 -3 -6 5.7 14.7
    10 3 -6 23.1 14
    10 3 -6 9.5 14
    -10 3 6 11.8 15.7
    -10 3 6 20 15
    -10 3 6 19.7 13.7
    -9 -3 6 14.4 12.7
    9 -3 -6 48 14.3
    9 -3 -6 33.7 14.7
    -9 -3 6 47.1 14.4
    -9 -3 6 -7.3 9.6
    9 -3 -6 30.3 13.6
    -9 3 6 24.3 14.4
    -9 3 6 17.3 16
    9 3 -6 8.6 11.3
    -9 3 6 -3.4 12.1
    8 -3 -6 20.4 12.1
    8 -3 -6 11.2 11.3
    -8 -3 6 -13.3 9.2
    -8 -3 6 13.3 8.8
    -8 -3 6 7.8 9.9
    8 -3 -6 19.7 11.9
    -8 3 6 18.3 11.7
    8 3 -6 3.7 9.5
    -8 3 6 -5.4 9.1
    8 3 -6 3.5 8.9
    -7 -3 6 207.68 16.7
    7 -3 -6 253.77 18.5
    -7 -3 6 195.78 14.9
    -7 -3 6 190.38 15.7
    7 -3 -6 194.58 16.6
    7 -3 -6 186.88 16.9
    -7 3 6 189.58 16.6
    7 3 -6 229.98 15.1
    -7 3 6 216.08 17.5
    7 3 -6 205.68 15.2
    -7 3 6 212.98 15.9
    7 3 -6 191.98 15.4
    6 -3 -6 86.09 11.7
    -6 -3 6 98.39 15.6
    -6 -3 6 95.69 10.7
    -6 -3 6 99.09 11.8
    6 -3 -6 107.59 13
    6 -3 -6 86.39 11.5
    -6 3 6 86.59 11.6
    6 3 -6 86.69 11.2
    -6 3 6 84.19 11.8
    6 3 -6 81.59 10.9
    6 3 -6 84.09 10.6
    -6 3 6 95.29 12.2
    -5 -3 6 453.25 17.9
    5 -3 -6 441.86 19.3
    5 -3 -6 421.96 19.2
    -5 -3 6 439.36 25.4
    5 -3 -6 468.75 19.9
    -5 -3 6 478.45 17.9
    -5 3 6 457.05 19.3
    5 3 -6 435.06 17.6
    -5 3 6 475.25 19.3
    5 3 -6 470.65 16.6
    -5 3 6 458.65 19.3
    5 3 -6 453.75 17.5
    4 -3 -6 63.19 8.7
    -4 -3 6 61.39 7.8
    4 -3 -6 57.39 8.6
    -4 -3 6 62.99 7.4
    -4 -3 6 64.09 7.3
    4 -3 -6 39.3 6.7
    -4 3 6 59.49 8.4
    -4 3 6 54.19 7.7
    -4 3 6 41.9 7.7
    4 3 -6 63.09 7.7
    4 3 -6 62.39 6.1
    -3 -3 6 146.19 7.9
    -3 -3 6 154.28 8.1
    3 -3 -6 140.79 10.3
    -3 -3 6 150.48 7.9
    3 -3 -6 135.19 9.9
    3 -3 -6 154.18 10.4
    3 3 -6 156.88 8.3
    -3 3 6 159.98 10.2
    3 3 -6 151.88 8
    3 3 -6 152.98 5.2
    -3 3 6 156.78 10.4
    -3 3 6 145.59 9.8
    -2 -3 6 751.72 19.1
    2 -3 -6 702.73 22.1
    -2 -3 6 745.63 19
    2 -3 -6 710.03 22.1
    -2 -3 6 758.22 19
    2 -3 -6 720.23 22.5
    -2 3 6 745.23 22.5
    2 3 -6 737.93 18.9
    2 3 -6 738.13 19.1
    -2 3 6 702.43 22.4
    -2 3 6 721.03 22
    1 -3 -6 31.7 5.1
    -1 -3 6 44.7 2.7
    1 -3 -6 41.6 5.7
    1 -3 -6 45.2 6.1
    -1 3 6 43.5 5.9
    1 3 -6 42.8 2.7
    -1 3 6 47 6.3
    -1 3 6 45.4 5.8
    0 -3 -6 809.12 23.3
    0 -3 -6 775.92 23.1
    0 3 6 787.32 22.9
    0 3 6 759.22 23.2
    0 3 6 795.52 23.2
    0 3 6 804.72 22.6
    1 -3 6 281.27 7.4
    -1 -3 -6 293.07 12.4
    -1 -3 -6 284.07 12.2
    1 3 6 276.47 12.1
    1 3 6 281.97 12.2
    1 3 6 277.47 11.9
    2 -3 6 288.77 9.6
    -2 -3 -6 310.67 13.4
    -2 -3 -6 319.97 13.6
    -2 -3 -6 324.17 13.5
    2 -3 6 302.87 9.9
    2 -3 6 309.67 9.8
    -2 3 -6 290.37 9.7
    2 3 6 301.37 13.5
    2 3 6 284.87 12.9
    2 3 6 314.27 13.2
    3 -3 6 108.89 7.3
    3 -3 6 105.89 7.3
    -3 -3 -6 114.89 9.6
    -3 -3 -6 103.09 9.6
    3 -3 6 96.69 6.9
    -3 -3 -6 90.39 9.5
    -3 3 -6 106.29 7.3
    3 3 6 108.79 9.5
    3 3 6 92.89 9.5
    3 3 6 93.59 9.5
    -3 3 -6 91.59 7.2
    -4 -3 -6 235.98 13.9
    4 -3 6 230.38 11.1
    -4 -3 -6 240.08 13.7
    4 -3 6 240.68 12
    4 -3 6 240.28 11.7
    -4 -3 -6 249.28 13.8
    4 3 6 241.28 14.2
    -4 3 -6 234.18 11.6
    4 3 6 241.48 14.1
    4 3 6 229.48 13.5
    -4 3 -6 230.58 8.8
    -4 3 -6 234.98 11.7
    5 -3 6 576.74 20.9
    5 -3 6 583.64 21.3
    -5 -3 -6 556.94 22.8
    5 -3 6 597.54 20.5
    -5 -3 -6 571.84 23.1
    -5 -3 -6 592.14 23
    5 3 6 602.84 22.5
    -5 3 -6 563.44 18.3
    5 3 6 587.74 23.3
    -5 3 -6 591.74 20.8
    5 3 6 570.84 22.8
    -5 3 -6 569.94 20.8
    6 -3 6 16.5 7.5
    -6 -3 -6 2.4 8.2
    -6 -3 -6 12.5 8.6
    -6 -3 -6 12.9 8.1
    6 -3 6 -3.3 6.8
    6 -3 6 16.6 8.4
    -6 3 -6 11.9 6.7
    6 3 6 29.5 9.5
    -6 3 -6 6.2 7.5
    -6 3 -6 23 6.7
    6 3 6 7.6 7.3
    6 3 6 15.6 8.9
    -7 -3 -6 139.89 16.1
    7 -3 6 161.88 16.5
    7 -3 6 176.38 15.5
    -7 -3 -6 143.29 19.1
    -7 -3 -6 162.18 18.2
    7 -3 6 169.38 14.7
    -7 3 -6 169.08 13.9
    7 3 6 167.98 26.5
    7 3 6 140.69 16.4
    7 3 6 173.98 17.4
    -7 3 -6 168.88 15.6
    8 -3 6 15.6 10.4
    8 -3 6 -4.8 10.7
    -8 -3 -6 -14.1 8.7
    8 -3 6 8.7 9.7
    -8 -3 -6 13.4 10.6
    -8 -3 -6 8 12.9
    -8 3 -6 1.4 8.8
    -8 3 -6 19.5 11.7
    8 3 6 11.7 11.2
    8 3 6 12.2 12.3
    -8 3 -6 -1.7 9.5
    8 3 6 6.5 10.9
    9 -3 6 200.08 20.8
    9 -3 6 196.08 22.6
    -9 -3 -6 183.78 21.8
    -9 -3 -6 213.88 25.7
    9 -3 6 181.78 22.4
    -9 -3 -6 208.28 22.1
    -9 3 -6 265.67 22.9
    9 3 6 168.38 22.1
    9 3 6 201.08 22.2
    -9 3 -6 199.38 20.4
    -9 3 -6 219.28 21.7
    -10 -3 -6 70.59 19.1
    10 -3 6 58.29 16
    10 -3 6 37.9 17
    10 -3 6 74.09 19.2
    -10 -3 -6 60.19 21.7
    -10 -3 -6 29.4 14.4
    10 3 6 32.5 15.3
    -10 3 -6 52.39 17.5
    10 3 6 27 17.9
    -10 3 -6 28.5 15
    -10 3 -6 55.39 18.7
    10 3 6 52.29 19.1
    11 -3 6 38.9 19.3
    -11 -3 -6 18.3 23
    -11 -3 -6 67.69 23.4
    -11 -3 -6 58.19 21.4
    11 -3 6 63.89 19.7
    11 -3 6 43.2 22.9
    -11 3 -6 50.89 19.8
    11 3 6 41.6 19
    -11 3 -6 88.29 18.7
    11 3 6 43.5 17.8
    -11 3 -6 29.9 22.3
    11 3 6 45.1 22
    11 -4 -6 38.4 22.9
    11 -4 -6 93.39 25.4
    -11 -4 6 86.59 23
    11 -4 -6 34.9 21.7
    -11 -4 6 55.39 19.7
    -11 -4 6 83.99 20.2
    11 4 -6 47.9 17.4
    -11 4 6 104.39 22
    -11 4 6 75.29 20.2
    -11 4 6 87.49 25
    11 4 -6 113.89 21.7
    11 4 -6 72.89 22
    -10 -4 6 41.1 17.8
    10 -4 -6 9.3 15.9
    -10 -4 6 26.4 14.2
    10 -4 -6 11.3 18.6
    -10 -4 6 44.5 17
    10 -4 -6 8.4 16.6
    -10 4 6 58.99 16.8
    -10 4 6 8.9 16.2
    10 4 -6 53.09 15.1
    -10 4 6 26.4 17.9
    10 4 -6 47.4 16.2
    10 4 -6 54.09 16.1
    9 -4 -6 27.1 15.3
    -9 -4 6 10.9 12.7
    -9 -4 6 19.6 12.1
    -9 -4 6 11.4 13.5
    9 -4 -6 9.2 13.8
    9 -4 -6 10.9 13.3
    9 4 -6 -8.2 11.7
    -9 4 6 14.7 14
    9 4 -6 0 11.6
    -9 4 6 9.5 12.7
    8 -4 -6 66.99 14.9
    -8 -4 6 72.09 12.3
    -8 -4 6 64.59 13.7
    -8 -4 6 62.99 13.4
    8 -4 -6 91.09 16.1
    8 -4 -6 59.59 14.4
    8 4 -6 77.69 12.8
    8 4 -6 85.09 13.2
    -8 4 6 72.29 15.5
    -8 4 6 57.59 14.4
    8 4 -6 74.19 11.9
    7 -4 -6 54.29 12
    -7 -4 6 79.19 11.8
    -7 -4 6 76.99 11.4
    -7 -4 6 100.99 14.5
    7 4 -6 93.59 11.3
    7 4 -6 84.79 12.4
    -7 4 6 80.29 17.6
    7 4 -6 77.19 12
    -7 4 6 73.69 13.1
    -7 4 6 68.89 12
    6 -4 -6 63.19 11.3
    -6 -4 6 89.09 10.7
    -6 -4 6 92.99 12.1
    6 -4 -6 111.49 14.8
    -6 -4 6 93.29 11.6
    6 -4 -6 90.29 13.1
    -6 4 6 91.09 12.5
    6 4 -6 102.69 11.8
    6 4 -6 88.79 11.9
    -6 4 6 75.09 11
    -6 4 6 58.49 10.3
    6 4 -6 80.79 9.9
    -5 -4 6 77.29 9.4
    5 -4 -6 59.49 9.7
    5 -4 -6 55.29 9.6
    -5 -4 6 66.09 9.6
    -5 -4 6 89.59 10
    5 -4 -6 71.79 11
    -5 4 6 61.69 9.3
    -5 4 6 70.49 10
    -5 4 6 54.19 9.8
    5 4 -6 58.29 7.4
    5 4 -6 79.89 9.7
    -4 -4 6 523.35 17.9
    4 -4 -6 502.25 20.5
    -4 -4 6 546.45 18.5
    -4 -4 6 527.85 17.8
    4 -4 -6 505.55 20.6
    4 -4 -6 528.05 20.6
    4 4 -6 535.55 18
    -4 4 6 489.95 19.6
    -4 4 6 512.55 20.6
    4 4 -6 513.95 18.2
    -4 4 6 519.85 20.4
    4 4 -6 532.15 13.9
    -3 -4 6 219.08 9.8
    3 -4 -6 213.18 12.8
    -3 -4 6 226.58 10.1
    3 -4 -6 233.18 12.9
    3 -4 -6 230.78 13
    -3 4 6 192.28 12.2
    -3 4 6 198.28 12.8
    3 4 -6 201.58 10
    -3 4 6 218.48 12.1
    3 4 -6 216.58 9.8
    -2 -4 6 1309.77 31.9
    -2 -4 6 1330.87 32.2
    -2 -4 6 1366.46 32
    2 -4 -6 1297.67 36.2
    2 -4 -6 1332.87 36.8
    2 -4 -6 1269.67 36.3
    2 4 -6 1322.77 31.8
    -2 4 6 1319.57 36.6
    -2 4 6 1304.27 36.3
    2 4 -6 1337.57 32.2
    -2 4 6 1347.27 36
    1 -4 -6 1265.77 34.3
    1 -4 -6 1262.87 34.5
    -1 -4 6 1236.88 28.5
    -1 4 6 1208.98 34.5
    -1 4 6 1236.98 34
    -1 4 6 1272.67 33.8
    -1 4 6 1267.17 34.4
    0 -4 -6 138.69 9.9
    0 -4 -6 164.58 10.5
    0 4 6 140.59 10.1
    0 4 6 141.39 9.6
    0 4 6 135.79 8.9
    0 4 6 140.59 9.8
    -1 -4 -6 625.64 21
    -1 -4 -6 623.94 20.9
    1 4 6 625.74 20.5
    1 4 6 595.64 19.6
    1 4 6 635.34 21.4
    1 4 6 652.83 20.9
    -2 -4 -6 12 6.3
    2 -4 6 5.6 3.2
    -2 -4 -6 4.3 4.8
    -2 -4 -6 1.1 5.7
    2 -4 6 9.3 3.4
    2 -4 6 6.4 2.8
    2 4 6 11.6 6.2
    -2 4 -6 6 3.1
    2 4 6 4.5 5.5
    -2 4 -6 12.1 3.5
    2 4 6 15.7 6.3
    3 -4 6 749.53 22.1
    -3 -4 -6 807.32 26
    -3 -4 -6 826.52 26.4
    -3 -4 -6 769.82 25.6
    3 -4 6 770.22 21.4
    3 4 6 759.92 25.4
    -3 4 -6 755.62 21.7
    3 4 6 756.72 25.8
    -3 4 -6 761.82 21.8
    3 4 6 770.72 25.2
    4 -4 6 398.76 15.1
    4 -4 6 408.66 16.1
    -4 -4 -6 429.86 18.7
    -4 -4 -6 388.16 18.6
    4 -4 6 377.16 15.3
    -4 -4 -6 393.76 18.9
    -4 4 -6 407.16 15.6
    4 4 6 437.86 18.7
    -4 4 -6 393.16 15.6
    4 4 6 386.06 18.8
    4 4 6 418.26 18.6
    -5 -4 -6 354.66 19.6
    5 -4 6 375.46 16.3
    5 -4 6 391.16 17.5
    -5 -4 -6 384.96 19.2
    -5 -4 -6 361.76 19.4
    5 -4 6 356.66 16.5
    -5 4 -6 382.96 16.7
    -5 4 -6 367.46 16.2
    5 4 6 337.27 18.7
    5 4 6 390.26 19
    -5 4 -6 349.57 11.8
    5 4 6 372.96 19.4
    6 -4 6 829.02 29.1
    -6 -4 -6 766.72 36.5
    -6 -4 -6 779.32 30.2
    6 -4 6 703.03 29.2
    6 -4 6 769.52 27.8
    6 4 6 805.62 29.6
    -6 4 -6 766.62 23
    -6 4 -6 759.92 27.1
    6 4 6 816.42 30.4
    -7 -4 -6 31.2 10.5
    7 -4 6 44.8 10.9
    7 -4 6 32.8 11.6
    -7 -4 -6 38.3 10.7
    -7 -4 -6 33.8 11.9
    7 -4 6 40.2 10
    -7 4 -6 27.8 10.1
    -7 4 -6 16 7.8
    7 4 6 12.1 9.2
    7 4 6 36.2 10.6
    8 -4 6 11.7 12.7
    -8 -4 -6 13.6 10.2
    8 -4 6 5.9 11.5
    -8 -4 -6 27.3 13.8
    -8 -4 -6 6.8 11.8
    8 -4 6 18.2 10.5
    -8 4 -6 20.8 9.9
    8 4 6 37.7 13.9
    8 4 6 21.9 14
    -8 4 -6 20.2 10.8
    8 4 6 44.1 13.4
    9 -4 6 27.2 15.1
    9 -4 6 42.1 15.4
    -9 -4 -6 46.6 14.1
    9 -4 6 54.09 13.4
    -9 -4 -6 56.39 15.9
    -9 -4 -6 51.39 17.3
    -9 4 -6 18.6 14.7
    -9 4 -6 60.49 15.9
    9 4 6 36.7 15.1
    -9 4 -6 50.59 12.6
    9 4 6 30 18.9
    9 4 6 53.99 17
    10 -4 6 3.7 18.2
    -10 -4 -6 57.09 21.9
    -10 -4 -6 39.2 17.2
    10 -4 6 23.9 15.7
    10 -4 6 32 17.5
    -10 -4 -6 27.3 17.9
    -10 4 -6 18.6 18.2
    10 4 6 -9.2 15.8
    10 4 6 -1.1 17.8
    10 4 6 44.2 19.6
    -10 4 -6 41.2 17.4
    -10 4 -6 25.7 17.6
    11 -4 6 28.8 21.7
    -11 -4 -6 -2.7 24.8
    -11 -4 -6 19.5 22.9
    11 -4 6 1.5 22.2
    11 -4 6 -39.6 22.7
    -11 -4 -6 18.1 24.4
    11 4 6 9.9 20.8
    11 4 6 10.3 19.5
    -11 4 -6 18.1 22.8
    -11 4 -6 50.39 19.8
    11 4 6 49.99 22.3
    -11 4 -6 7.5 17.1
    11 -5 -6 64.99 27.5
    11 -5 -6 52.09 28
    -11 -5 6 15.6 21.4
    11 -5 -6 28.9 26.3
    -11 -5 6 46.6 23.3
    -11 -5 6 26.7 20.8
    -11 5 6 28.4 20.7
    -11 5 6 6.1 25.8
    11 5 -6 52.99 21.3
    -11 5 6 63.69 19.8
    -10 -5 6 28.6 15.1
    10 -5 -6 15.4 19.5
    10 -5 -6 -5.5 19.6
    -10 -5 6 18.8 17
    10 -5 -6 -7.2 20.8
    -10 -5 6 12.9 18.4
    10 5 -6 -18.5 14.2
    -10 5 6 8 20.1
    -10 5 6 19.6 17.4
    -10 5 6 4.2 16.7
    10 5 -6 5.3 13.8
    10 5 -6 16.8 16.4
    -9 -5 6 11.4 13.6
    9 -5 -6 38.5 16.8
    9 -5 -6 11.7 17.4
    -9 -5 6 36.8 12.4
    -9 -5 6 21.4 14.5
    9 -5 -6 32.4 18.1
    -9 5 6 49.6 18.3
    -9 5 6 50.99 16.3
    -9 5 6 35.3 21.2
    9 5 -6 62.19 14.4
    9 5 -6 30.6 14.1
    9 5 -6 49.8 13.4
    -8 -5 6 62.39 13.9
    8 -5 -6 51.59 16.1
    -8 -5 6 115.49 15.5
    8 -5 -6 79.89 17
    8 -5 -6 60.79 14.4
    -8 -5 6 51.69 10.9
    -8 5 6 106.19 18.1
    8 5 -6 84.29 14.5
    8 5 -6 98.49 13.1
    -8 5 6 82.79 15.4
    7 -5 -6 10.4 12.2
    -7 -5 6 19.8 9.8
    7 -5 -6 6.9 11.7
    -7 -5 6 2.7 11.4
    7 -5 -6 3.6 11
    7 5 -6 -3.9 8
    7 5 -6 20 10.1
    -7 5 6 13.4 12.3
    -7 5 6 1.5 10.3
    -7 5 6 1.9 10.3
    7 5 -6 9.4 7.8
    6 -5 -6 185.68 17.9
    -6 -5 6 235.48 16.6
    6 -5 -6 193.28 17.4
    -6 -5 6 224.98 16.1
    6 -5 -6 210.78 17.5
    -6 5 6 226.18 16.6
    -6 5 6 209.28 18.4
    6 5 -6 217.58 11.4
    6 5 -6 184.98 22.7
    6 5 -6 211.98 15.5
    -6 5 6 191.08 17.5
    -5 -5 6 98.49 11.7
    5 -5 -6 97.29 13.5
    5 -5 -6 90.99 13
    -5 -5 6 81.19 10.3
    -5 -5 6 99.39 10.7
    5 -5 -6 105.69 13.5
    5 5 -6 97.19 10.5
    -5 5 6 89.19 12.9
    -5 5 6 98.89 13.2
    -5 5 6 112.79 12.8
    5 5 -6 112.49 11.6
    5 5 -6 82.99 5.3
    -4 -5 6 269.27 12.8
    4 -5 -6 261.07 16.2
    -4 -5 6 276.77 13.2
    4 -5 -6 273.37 16.9
    -4 -5 6 289.47 14.1
    4 -5 -6 242.58 15.8
    4 5 -6 288.07 13.5
    -4 5 6 256.47 15.4
    -4 5 6 288.17 16.8
    -4 5 6 269.37 16.4
    4 5 -6 272.57 13.2
    3 -5 -6 623.24 23.4
    -3 -5 6 644.44 19.4
    -3 -5 6 654.63 20.2
    3 -5 -6 588.14 23.1
    -3 -5 6 655.03 19.3
    3 -5 -6 642.24 23.6
    3 5 -6 635.84 19.7
    -3 5 6 645.64 23.4
    -3 5 6 631.24 23.3
    3 5 -6 641.24 19.4
    -3 5 6 681.63 22.7
    2 -5 -6 46.5 9
    -2 -5 6 41.6 5.6
    -2 -5 6 52.99 5.9
    2 -5 -6 51.99 8.6
    2 -5 -6 45.5 8.1
    -2 5 6 37.8 7.7
    2 5 -6 47.3 5.3
    -2 5 6 45 7.8
    2 5 -6 40.7 5.4
    -2 5 6 42 8
    -2 5 6 47.6 8.4
    -1 -5 6 631.84 18.1
    1 -5 -6 617.84 21.9
    -1 -5 6 614.14 15.3
    -1 -5 6 594.44 16.3
    1 -5 -6 620.74 22
    -1 5 6 605.04 22.1
    -1 5 6 623.74 21.7
    -1 5 6 584.04 20.6
    -1 5 6 616.64 20.7
    0 -5 6 60.09 4
    0 -5 -6 79.89 10.2
    0 -5 -6 73.39 9
    0 -5 6 59.29 4.1
    0 5 6 93.69 10
    0 5 6 70.49 8.4
    0 5 6 79.79 9.2
    0 5 6 71.19 9.4
    -1 -5 -6 -1.4 5.7
    1 -5 6 4.4 2.9
    -1 -5 -6 -0.8 5.5
    1 5 6 4.3 6.7
    1 5 6 5.2 6.1
    1 5 6 2.7 5.5
    1 5 6 -1.3 5.3
    -2 -5 -6 314.97 16
    2 -5 6 311.67 11.4
    2 -5 6 321.37 11.6
    2 5 6 310.67 14.2
    2 5 6 307.57 15.2
    -2 5 -6 308.57 10.3
    -2 5 -6 316.57 10.8
    2 5 6 357.56 17.2
    -3 -5 -6 208.18 14.7
    -3 -5 -6 220.98 15.4
    3 -5 6 210.88 9.8
    -3 -5 -6 220.98 14.9
    3 -5 6 200.58 10
    3 -5 6 215.48 11.1
    -3 5 -6 212.28 10.2
    3 5 6 200.98 14.8
    3 5 6 214.08 14.3
    3 5 6 237.58 14.5
    4 -5 6 9.4 5.8
    -4 -5 -6 16 8.2
    -4 -5 -6 5.4 7.1
    -4 -5 -6 12.1 9.4
    4 -5 6 8.1 5.6
    4 -5 6 2.8 5.7
    4 5 6 13.2 8.5
    -4 5 -6 13 6.2
    4 5 6 17.6 8.1
    -4 5 -6 11.7 5.6
    4 5 6 16.4 8.8
    -5 -5 -6 26 10.3
    -5 -5 -6 6.9 9.6
    5 -5 6 31 9
    5 -5 6 29.9 8.8
    5 -5 6 15.9 7.8
    -5 -5 -6 40.8 10.2
    5 5 6 2.5 8.2
    5 5 6 22.4 10.3
    -5 5 -6 34.3 7.8
    5 5 6 25 10.3
    6 -5 6 22.7 9.9
    6 -5 6 33.9 8.8
    6 -5 6 17.7 9.2
    -6 -5 -6 -4 8.7
    -6 -5 -6 20.2 12.8
    -6 -5 -6 20.8 11.9
    -6 5 -6 25.5 9.8
    -6 5 -6 17.6 8.3
    6 5 6 32.8 12.1
    6 5 6 36.7 12.4
    7 -5 6 0 10.3
    -7 -5 -6 21.5 11.2
    7 -5 6 1.1 9.4
    -7 -5 -6 1 12.3
    7 -5 6 31.2 12.2
    -7 -5 -6 -1.6 13
    7 5 6 22 12.7
    -7 5 -6 5.5 5.9
    -7 5 -6 7.7 9.3
    7 5 6 4.3 12.7
    8 -5 6 128.69 17.6
    8 -5 6 117.59 15.3
    -8 -5 -6 146.19 20.3
    -8 -5 -6 203.48 22.9
    8 -5 6 156.68 19.8
    -8 -5 -6 123.19 17
    -8 5 -6 101.29 13.5
    8 5 6 96.69 24.4
    8 5 6 135.09 21.4
    8 5 6 139.49 20.3
    -8 5 -6 145.29 18.7
    9 -5 6 75.19 15.7
    9 -5 6 31.3 17.7
    9 -5 6 72.89 17.3
    -9 -5 -6 81.19 21.1
    -9 -5 -6 67.59 17.6
    -9 -5 -6 24.1 17.7
    9 5 6 41 16.2
    9 5 6 52.89 17.5
    -9 5 -6 39.2 16.5
    9 5 6 58.59 18.7
    -9 5 -6 53.49 12.8
    -9 5 -6 30.3 14.8
    -10 -5 -6 92.09 24
    10 -5 6 101.49 23.3
    10 -5 6 87.29 20.3
    -10 -5 -6 117.69 25.5
    -10 -5 -6 70.89 19.9
    10 -5 6 136.69 23.3
    -10 5 -6 59.39 21.6
    -10 5 -6 103.09 22.4
    10 5 6 68.09 21.7
    10 5 6 119.19 25.3
    10 5 6 120.79 23.3
    -10 5 -6 91.39 17.3
    10 -6 -6 18.7 25.1
    -10 -6 6 51.29 18.3
    -10 -6 6 21.7 20.2
    -10 -6 6 42.4 20.2
    10 -6 -6 -8.8 21.9
    10 -6 -6 46.1 26.5
    10 6 -6 27.5 18.3
    10 6 -6 65.09 16.5
    -10 6 6 47.8 23.9
    10 6 -6 39.7 20.6
    -10 6 6 63.89 19.1
    -10 6 6 59.89 22.2
    9 -6 -6 114.69 23.8
    9 -6 -6 168.98 23.8
    -9 -6 6 170.58 22.1
    -9 -6 6 107.79 18.6
    -9 -6 6 158.18 21.4
    9 -6 -6 125.89 23.9
    9 6 -6 159.48 20.8
    -9 6 6 120.89 24.1
    9 6 -6 140.89 18.2
    9 6 -6 92.59 18.1
    -9 6 6 141.29 23.2
    -9 6 6 137.59 19.4
    -8 -6 6 288.27 21.2
    8 -6 -6 279.47 27.3
    -8 -6 6 349.57 24.1
    -8 -6 6 322.87 24.7
    8 -6 -6 265.97 25.4
    8 -6 -6 272.87 28.4
    8 6 -6 326.27 22.8
    -8 6 6 301.67 27.5
    8 6 -6 335.47 17.4
    8 6 -6 319.07 28.5
    -8 6 6 273.87 26.6
    7 -6 -6 167.28 21.6
    7 -6 -6 214.78 23.1
    -7 -6 6 245.28 20.3
    7 -6 -6 207.78 23.4
    -7 -6 6 215.28 17.4
    -7 -6 6 233.98 20.1
    -7 6 6 222.38 19.4
    -7 6 6 179.18 20.6
    -7 6 6 184.28 21.7
    7 6 -6 191.48 18.9
    7 6 -6 222.18 11.7
    -6 -6 6 63.89 11.9
    -6 -6 6 59.39 10.8
    6 -6 -6 69.69 13.8
    6 -6 -6 46.2 13.5
    6 -6 -6 47.6 13.7
    -6 -6 6 62.49 11.2
    -6 6 6 58.59 13.3
    -6 6 6 49 14.1
    6 6 -6 48.7 11.3
    6 6 -6 54.79 10.9
    -6 6 6 47.4 11.1
    -5 -6 6 -3 7.1
    5 -6 -6 10.5 11.3
    5 -6 -6 -5.7 10
    -5 -6 6 5.2 7.9
    5 -6 -6 -5.5 10
    -5 -6 6 1 7.3
    5 6 -6 6.2 8
    -5 6 6 -3.9 8.9
    -5 6 6 16.4 8.7
    5 6 -6 6.1 7.5
    -5 6 6 7.4 10.5
    -4 -6 6 76.79 10
    4 -6 -6 66.29 12.7
    -4 -6 6 63.69 8.4
    4 -6 -6 51.19 11.4
    -4 -6 6 85.59 9.5
    4 -6 -6 78.69 11.4
    -4 6 6 71.69 10.4
    -4 6 6 56.09 11
    4 6 -6 70.99 9
    4 6 -6 69.69 9.1
    -4 6 6 56.89 11.3
    3 -6 -6 755.72 28.5
    -3 -6 6 839.82 23.7
    -3 -6 6 843.52 23.4
    3 -6 -6 843.12 29.6
    -3 -6 6 872.21 25.3
    3 -6 -6 713.53 36.3
    3 6 -6 792.82 23.3
    -3 6 6 793.22 26.2
    3 6 -6 813.52 23.8
    -3 6 6 805.72 26.9
    -3 6 6 758.02 28.3
    -2 -6 6 504.85 16.9
    -2 -6 6 512.45 15.8
    -2 -6 6 533.95 15.6
    2 -6 -6 501.35 22.3
    2 -6 -6 553.94 22.6
    -2 6 6 509.05 21.5
    2 6 -6 521.15 16.2
    2 6 -6 503.75 15.6
    -2 6 6 499.05 19.8
    -2 6 6 490.95 19.1
    1 -6 -6 511.75 21.6
    -1 -6 6 542.55 14.3
    -1 -6 6 502.65 16.1
    -1 -6 6 555.24 14.6
    1 -6 -6 497.95 22.1
    -1 6 6 531.45 19.3
    -1 6 6 522.55 21.2
    -1 6 6 535.95 20
    -1 6 6 541.05 22.2
    0 -6 6 161.78 8.2
    0 -6 -6 165.68 14.2
    0 -6 6 174.78 8.3
    0 -6 -6 174.98 13.4
    0 6 6 175.08 14.3
    0 6 6 172.28 11.6
    0 6 6 171.08 12.3
    0 6 6 182.38 13.5
    -1 -6 -6 112.99 12
    -1 -6 -6 102.99 13.3
    1 -6 6 101.19 7.4
    1 6 6 116.69 13.2
    1 6 6 117.29 12.5
    1 6 6 111.29 10.4
    1 6 6 120.49 11.5
    -2 -6 -6 8.9 8.7
    -2 -6 -6 10.4 10.2
    2 -6 6 13.7 5.2
    2 -6 6 6.4 4.6
    2 -6 6 10.6 4.1
    -2 6 -6 7 4.4
    2 6 6 -0.7 7.7
    2 6 6 -2.1 6.4
    2 6 6 6.5 7.5
    2 6 6 3.7 7.4
    -3 -6 -6 -0.5 9.1
    3 -6 6 10.9 5.3
    3 -6 6 16.9 5.3
    3 -6 6 11.5 6.4
    -3 -6 -6 20.2 9.5
    -3 6 -6 19.4 5.8
    3 6 6 16.9 8.5
    -3 6 -6 16.4 5.7
    3 6 6 17.9 7.6
    3 6 6 12.5 8.7
    4 -6 6 1.7 7.3
    4 -6 6 1.8 6.5
    -4 -6 -6 11 9.8
    4 -6 6 1.1 6.3
    -4 -6 -6 -2.3 8.3
    4 6 6 -6.2 8.7
    4 6 6 -3 8.2
    -4 6 -6 5.6 7.2
    4 6 6 -3.3 8.6
    5 -6 6 1.7 8.5
    -5 -6 -6 10.6 10
    -5 -6 -6 13.1 11.9
    5 -6 6 15.3 7.5
    5 -6 6 -8.4 7.1
    -5 -6 -6 -11.7 10.8
    -5 6 -6 0.1 7.4
    5 6 6 0.2 10.6
    -5 6 -6 3 8
    5 6 6 4.2 9.9
    6 -6 6 79.09 12.3
    -6 -6 -6 75.99 14
    -6 -6 -6 74.89 14.8
    6 -6 6 85.79 11.4
    -6 -6 -6 86.59 16.1
    6 -6 6 93.79 13.5
    6 6 6 64.69 14.9
    6 6 6 79.19 15.5
    -6 6 -6 85.19 12.3
    -7 -6 -6 121.09 16.3
    7 -6 6 107.89 13.7
    -7 -6 -6 113.89 17.8
    -7 -6 -6 118.59 22.6
    7 -6 6 115.89 15.4
    7 6 6 127.69 17.3
    -7 6 -6 133.59 16.9
    7 6 6 133.49 17.8
    -7 6 -6 129.59 15.4
    -8 -6 -6 55.89 19.4
    -8 -6 -6 15.8 26.5
    8 -6 6 52.39 13.7
    8 -6 6 33.4 14.7
    -8 -6 -6 40.6 15.3
    8 -6 6 29.4 17.1
    -8 6 -6 57.39 15.2
    -8 6 -6 48.1 15.5
    8 6 6 26.4 15.8
    8 6 6 52.99 18.5
    -9 -6 -6 -6.6 16.3
    9 -6 6 -0.8 16.7
    -9 -6 -6 -4.2 18.6
    9 -6 6 17.4 18.9
    -9 -6 -6 18.2 20.8
    9 -6 6 -12.9 16.4
    -9 6 -6 7 19.3
    9 6 6 -4.2 18.2
    9 6 6 -4.1 19.5
    -9 6 -6 -5.7 16.4
    9 6 6 12.6 19.4
    -9 -7 6 9.5 18.6
    -9 -7 6 10.3 16.2
    9 -7 -6 20.7 26.1
    9 -7 -6 -23 23.3
    9 7 -6 9.5 16.4
    -9 7 6 24.7 17.1
    -9 7 6 22.5 20.8
    8 -7 -6 23.8 19.9
    -8 -7 6 -1.6 12.8
    -8 -7 6 -5.2 15.9
    8 -7 -6 31.4 21
    8 -7 -6 19.6 20.4
    -8 -7 6 -8.8 14.2
    -8 7 6 23.9 18.5
    8 7 -6 20.3 14
    8 7 -6 -6.5 14.9
    -8 7 6 35.3 19.7
    -8 7 6 -3.8 14.6
    7 -7 -6 193.48 23.2
    -7 -7 6 185.88 20.1
    -7 -7 6 141.19 18
    7 -7 -6 153.58 22.6
    7 -7 -6 171.48 22.6
    -7 -7 6 158.38 18.4
    7 7 -6 193.48 20.5
    -7 7 6 129.99 19.1
    -7 7 6 160.08 19.1
    7 7 -6 164.18 18.8
    -7 7 6 156.98 21.3
    -6 -7 6 25.5 11
    6 -7 -6 26.1 14.6
    -6 -7 6 5.1 12.3
    6 -7 -6 19.8 15.6
    6 -7 -6 -9.3 14
    -6 -7 6 -8.9 9.8
    -6 7 6 -11 11.9
    -6 7 6 -10.9 13.8
    -6 7 6 -1.2 10.7
    6 7 -6 0.6 11.2
    5 -7 -6 22.8 13.2
    5 -7 -6 0.6 12.1
    -5 -7 6 19.3 8.8
    -5 -7 6 32.4 9.7
    5 -7 -6 3.4 13.6
    -5 -7 6 20.9 10.3
    -5 7 6 4.1 10.8
    -5 7 6 11 9.5
    5 7 -6 21.3 8.9
    5 7 -6 20.4 9.3
    -4 -7 6 384.06 19.2
    4 -7 -6 359.16 22.2
    -4 -7 6 424.76 17.6
    4 -7 -6 347.67 22.2
    -4 -7 6 428.96 17.5
    4 7 -6 387.16 17.6
    -4 7 6 411.16 18.8
    -4 7 6 380.46 22.8
    4 7 -6 415.96 18.4
    -4 7 6 355.56 19.2
    3 -7 -6 42.4 12.1
    -3 -7 6 48.2 7.7
    3 -7 -6 51.79 13.1
    -3 -7 6 62.69 9.2
    -3 -7 6 53.89 7.8
    -3 7 6 55.09 11.8
    -3 7 6 53.39 10.5
    -3 7 6 52.39 9.2
    3 7 -6 51.99 8.3
    -2 -7 6 283.17 11.5
    -2 -7 6 252.47 13.4
    2 -7 -6 244.18 16.9
    2 -7 -6 269.07 19
    2 -7 -6 297.27 25.7
    2 7 -6 247.78 11.9
    -2 7 6 247.18 15.2
    2 7 -6 253.17 11.6
    -2 7 6 275.57 14.6
    -2 7 6 268.17 19.1
    -2 7 6 295.37 18.4
    1 -7 -6 12.9 9.2
    -1 -7 6 9.5 6.1
    -1 -7 6 8.5 4.1
    -1 7 6 0.9 6.9
    -1 7 6 12.1 8.9
    -1 7 6 2.9 7.5
    -1 7 6 -1.8 9.1
    0 -7 -6 54.89 13.4
    0 -7 -6 44.6 10.6
    0 7 6 41.9 10.3
    0 7 6 41.7 8.1
    0 7 6 42 10.8
    0 7 6 65.79 9.8
    -1 -7 -6 339.67 18.7
    -1 -7 -6 306.87 20.1
    1 -7 6 322.47 13.8
    1 7 6 362.26 19.7
    1 7 6 307.37 15
    1 7 6 338.57 19.9
    1 7 6 366.16 17
    -2 -7 -6 6.7 10.3
    2 -7 6 -6.1 4.8
    2 -7 6 -0.8 5.4
    2 -7 6 -5 6.3
    2 7 6 -17.4 8
    2 7 6 -13 9.4
    2 7 6 9.7 7.4
    -2 7 -6 4.5 4.9
    2 7 6 -2.7 8.9
    -3 -7 -6 631.24 28.8
    -3 -7 -6 614.44 25.8
    3 -7 6 625.64 18.8
    3 -7 6 534.65 21.6
    3 7 6 613.74 22.9
    3 7 6 624.84 27.5
    -3 7 -6 624.34 20.6
    3 7 6 623.54 26.9
    3 7 6 640.64 24.4
    4 -7 6 103.69 12.7
    4 -7 6 92.99 10.9
    4 -7 6 86.19 11
    -4 -7 -6 100.49 16.2
    -4 -7 -6 96.69 16
    4 7 6 119.19 14.4
    -4 7 -6 102.99 10.7
    4 7 6 92.79 14.7
    4 7 6 107.39 13.4
    -5 -7 -6 12.7 13.5
    5 -7 6 17.4 11.4
    5 -7 6 1.4 10.7
    -5 -7 -6 -2.3 10.6
    -5 -7 -6 3 13.5
    5 -7 6 7.8 8.3
    5 7 6 11.9 11.9
    5 7 6 9.2 12.2
    5 7 6 2.1 9.9
    5 7 6 0.1 12.4
    -5 7 -6 2.1 8.8
    -6 -7 -6 43 14.2
    -6 -7 -6 37.2 15.5
    6 -7 6 27.4 13.9
    6 -7 6 23.7 11.5
    -6 -7 -6 35.1 15.9
    -6 7 -6 36.7 12
    6 7 6 32.3 15
    6 7 6 28.1 14.5
    6 7 6 26.2 14.2
    -6 7 -6 30.1 11.1
    -7 -7 -6 83.09 17.5
    -7 -7 -6 55.69 19.2
    -7 -7 -6 97.39 21.3
    7 -7 6 111.49 19.1
    7 -7 6 84.69 15
    7 -7 6 90.79 15.1
    7 7 6 99.19 19.5
    7 7 6 118.69 19
    -7 7 -6 100.39 16.6
    7 7 6 100.89 18.8
    -7 7 -6 57.59 15.3
    8 -7 6 48.2 16.1
    -8 -7 -6 31.6 19.3
    -8 -7 -6 15.9 22.9
    8 -7 6 65.89 20.1
    8 -7 6 34.4 16.5
    -8 -7 -6 79.29 21.2
    8 7 6 22.5 18.8
    -8 7 -6 72.79 18.6
    8 7 6 89.39 21.6
    -8 7 -6 32.8 16.5
    7 -8 -6 -24.6 19.2
    -7 -8 6 26.3 16.1
    -7 -8 6 17.9 15.6
    7 -8 -6 33.7 23.4
    -7 -8 6 -30 12.7
    7 -8 -6 39.6 21.5
    7 8 -6 4.5 15.1
    -7 8 6 -6.2 19.2
    7 8 -6 8.8 13.8
    -7 8 6 17.1 15
    -7 8 6 10.2 13
    -7 8 6 13.5 18.2
    6 -8 -6 5.8 19.4
    -6 -8 6 24.5 12.5
    6 -8 -6 -7.1 18.1
    6 -8 -6 14.2 17.1
    -6 -8 6 22.7 11.6
    -6 -8 6 18.7 14
    -6 8 6 18.7 12.2
    -6 8 6 -1.4 10.7
    6 8 -6 11.3 12.2
    6 8 -6 6.7 12.1
    -6 8 6 26.5 15.4
    -6 8 6 18.1 16.8
    -5 -8 6 20.2 11.2
    5 -8 -6 33.6 16.4
    5 -8 -6 34.8 15.3
    5 -8 -6 9.1 18.3
    -5 8 6 11.1 14.3
    -5 8 6 41.8 10.3
    -5 8 6 35.4 15
    -5 8 6 26.1 11
    5 8 -6 4.2 10.6
    -4 -8 6 15.6 9.1
    4 -8 -6 6.2 16
    4 -8 -6 17.8 13.9
    -4 -8 6 24.2 8.7
    -4 -8 6 15.5 10.9
    -4 8 6 19 8.8
    -4 8 6 9.3 9.3
    -4 8 6 19.8 13.3
    4 8 -6 6.7 8.9
    3 -8 -6 181.08 21
    -3 -8 6 192.88 12.5
    3 -8 -6 176.38 20.3
    -3 -8 6 163.28 15.9
    3 -8 -6 172.48 22.7
    -3 -8 6 219.18 12.8
    -3 8 6 193.98 13
    3 8 -6 193.68 13.6
    -3 8 6 172.78 13.7
    3 8 -6 168.68 13.1
    -3 8 6 155.68 19.4
    2 -8 -6 99.89 16.9
    -2 -8 6 82.69 9.6
    2 -8 -6 77.09 14.1
    -2 -8 6 78.59 9.1
    -2 -8 6 86.99 11.6
    -2 8 6 84.89 10.9
    2 8 -6 81.39 10
    -2 8 6 91.99 11.4
    -2 8 6 120.39 15.9
    2 8 -6 76.19 10.2
    1 -8 -6 19.2 12
    1 -8 -6 17.6 12.6
    -1 8 6 20 8
    -1 8 6 11.7 7.3
    -1 8 6 23.2 11.4
    0 -8 -6 3.7 12.5
    0 -8 -6 -0.2 10.8
    0 8 6 3.7 6.9
    0 8 6 8.6 10.3
    0 8 6 -5.8 7.4
    -1 -8 -6 22.3 11.1
    1 -8 6 16.8 8.5
    -1 -8 -6 22.6 13.1
    1 8 6 23.5 7.7
    1 8 6 25.4 8.8
    1 8 6 21.7 11.6
    2 -8 6 17.2 9.2
    -2 -8 -6 12.5 11.7
    2 8 6 -5.3 9.4
    2 8 6 9.5 11.3
    2 8 6 1.5 7.8
    -3 -8 -6 144.19 17.5
    3 -8 6 141.29 10.8
    3 -8 6 123.49 15.1
    3 -8 6 112.59 12.2
    -3 -8 -6 185.68 23.5
    -3 8 -6 114.29 11.8
    3 8 6 120.79 13.3
    3 8 6 155.88 16.5
    -3 8 -6 136.29 12.1
    3 8 6 162.98 20.2
    3 8 6 108.89 17.3
    -4 -8 -6 105.09 19.1
    4 -8 6 137.29 15.6
    -4 -8 -6 85.69 15.8
    4 -8 6 111.49 13
    4 8 6 126.09 18.2
    4 8 6 119.39 15.9
    -4 8 -6 99.69 12.2
    4 8 6 113.49 14.8
    4 8 6 139.59 18.9
    5 -8 6 146.29 16.2
    -5 -8 -6 224.48 28.7
    5 -8 6 178.38 20.7
    -5 -8 -6 222.38 24.3
    5 8 6 171.98 22.3
    5 8 6 208.18 23.7
    -5 8 -6 145.59 16.6
    5 8 6 188.88 17.6
    -6 -8 -6 5.6 17.1
    6 -8 6 15.1 16.5
    6 -8 6 -6.5 11.7
    6 -8 6 0.2 12.8
    -6 -8 -6 -12 18.4
    -6 -8 -6 19.2 19
    -6 8 -6 10.7 12.9
    6 8 6 0 16.8
    -6 8 -6 10.2 13.5
    6 8 6 11.4 16.4
    6 8 6 -8 15.5
    6 8 6 19.8 13.3
    7 -8 6 110.29 17.5
    -7 -8 -6 125.49 27.3
    -7 -8 -6 118.59 26
    7 -8 6 130.09 22.2
    7 -8 6 64.09 15.8
    -7 -8 -6 97.79 24.3
    7 8 6 93.09 22
    -7 8 -6 83.69 18.1
    7 8 6 153.38 25.8
    7 8 6 37.6 18.8
    7 8 6 89.79 22.9
    5 -9 -6 39 22.5
    -5 -9 6 16.6 13.2
    -5 -9 6 34.4 13.2
    5 -9 -6 13.1 24
    -5 9 6 18.4 18.8
    5 9 -6 15.2 13.3
    4 -9 -6 88.19 19.9
    4 -9 -6 119.49 24.6
    4 -9 -6 66.59 21.4
    -4 -9 6 133.59 17.7
    -4 -9 6 96.69 12.1
    4 9 -6 95.39 12.7
    -4 9 6 129.99 21.2
    4 9 -6 54.89 15.6
    -4 9 6 76.99 18.4
    -3 -9 6 23 8.8
    3 -9 -6 20.2 16.3
    3 -9 -6 -7 17.5
    3 9 -6 10.9 9.1
    -3 9 6 29.8 16.3
    3 9 -6 28.1 9.5
    -3 9 6 18.5 15.1
    2 -9 -6 -11.8 15.1
    2 -9 -6 -5.2 15.1
    -2 9 6 10.7 13.8
    -2 9 6 -7.4 14.4
    1 -9 -6 62.79 17.1
    1 -9 -6 43 15.3
    -1 9 6 46.9 15.6
    -1 9 6 59.19 16.6
    0 -9 -6 40.9 15.6
    0 -9 -6 54.09 15.4
    0 9 6 60.09 14.8
    0 9 6 72.69 16.2
    -1 -9 -6 23.8 14.3
    -1 -9 -6 42 16.4
    1 9 6 48.4 16.4
    1 9 6 40.2 13.8
    2 -9 6 116.39 15.3
    -2 -9 -6 124.79 18.2
    -2 -9 -6 119.59 20.5
    2 9 6 136.79 18
    2 9 6 139.29 20.5
    -3 -9 -6 20.8 19.6
    -3 -9 -6 -7.6 15.1
    3 -9 6 20.6 14
    3 9 6 13.2 8
    3 9 6 23.1 9.1
    3 9 6 27.2 16.3
    3 9 6 19.6 16.5
    4 -9 6 23 15.8
    4 -9 6 40.2 9.6
    -4 -9 -6 19.2 18.3
    4 9 6 50.79 18.3
    4 9 6 42.7 17.9
    -4 9 -6 31.8 11.5
    4 9 6 25.9 10
    -4 9 -6 32.2 11.3
    4 9 6 29 11.4
    5 -9 6 11.9 20.2
    5 -9 6 0.7 12
    5 -9 6 -4.8 16.9
    -5 -9 -6 19.9 27.8
    5 9 6 22.6 19.5
    5 9 6 0.3 11.7
    5 9 6 6.2 18.1
    5 9 6 -8.2 14
    12 0 -7 29.3 18.4
    -12 0 7 32.2 19.9
    -12 0 7 -3.9 22.1
    -12 0 7 0.7 17.6
    12 0 -7 15.8 20.3
    12 0 -7 -37.8 17.8
    11 0 -7 277.67 27.5
    -11 0 7 241.08 25.8
    11 0 -7 326.07 27.4
    -11 0 7 264.97 25.8
    -10 0 7 -8.3 11.8
    -10 0 7 -3.8 12.4
    -10 0 7 13.1 11.5
    10 0 -7 -9.1 12.5
    10 0 -7 4.8 12.8
    -9 0 7 75.49 14.7
    9 0 -7 84.49 14.4
    -9 0 7 68.79 13.3
    9 0 -7 79.59 14.3
    -9 0 7 74.19 14.4
    9 0 -7 59.39 12.9
    8 0 -7 26.8 10.2
    8 0 -7 23.8 10.5
    -8 0 7 13.2 8.5
    -8 0 7 5.5 13.8
    -8 0 7 11.2 9.1
    8 0 -7 5.3 8.4
    7 0 -7 1396.66 41.4
    7 0 -7 1297.67 41
    -7 0 7 1354.76 41.3
    -7 0 7 1350.96 41.1
    -7 0 7 1346.07 40.5
    7 0 -7 1367.86 40.8
    6 0 -7 6.9 6.6
    -6 0 7 0.7 5.7
    -6 0 7 7 5.9
    6 0 -7 2.9 6
    -6 0 7 -0.9 6
    6 0 -7 -6 5.3
    -5 0 7 652.53 22.5
    5 0 -7 673.13 22.5
    5 0 -7 643.74 22.4
    -5 0 7 630.54 22.1
    -5 0 7 656.83 22.6
    5 0 -7 669.83 22.3
    4 0 -7 -1.2 3.9
    -4 0 7 -6.2 3.9
    -4 0 7 -2.4 4.6
    4 0 -7 2.8 3.7
    -4 0 7 0.4 3.9
    4 0 -7 -4.5 4.1
    -3 0 7 327.47 12.3
    3 0 -7 322.97 12.5
    -3 0 7 341.87 12.5
    3 0 -7 330.77 12.3
    3 0 -7 335.67 12.6
    -3 0 7 336.37 12.6
    -2 0 7 0.3 2.7
    2 0 -7 2.1 2.6
    -2 0 7 -0.7 2.7
    2 0 -7 -1.2 2.7
    2 0 -7 -1.4 2.9
    -2 0 7 0.5 2.5
    -1 0 7 444.76 13
    1 0 -7 424.66 12.9
    -1 0 7 437.06 13
    -1 0 7 415.06 12.6
    1 0 -7 438.56 13
    0 0 7 4.8 2.5
    0 0 -7 8 2.6
    0 0 7 5.7 2.3
    1 0 7 481.35 14.1
    -1 0 -7 480.05 14.2
    1 0 7 496.75 14.6
    -1 0 -7 482.65 14.3
    -2 0 -7 4.2 3.1
    2 0 7 -2.1 2.6
    2 0 7 -0.3 2.5
    -2 0 -7 -1.4 2.8
    2 0 7 -1 3.3
    -2 0 -7 1.8 2.7
    -3 0 -7 2645.34 64.39
    3 0 7 2718.73 64.29
    3 0 7 2674.63 64.79
    3 0 7 2742.33 64.89
    -3 0 -7 2762.42 64.89
    -3 0 -7 2673.43 64.19
    4 0 7 -0.5 4.5
    -4 0 -7 -8.7 4.2
    4 0 7 4.5 5.3
    -4 0 -7 -4 4
    4 0 7 1.9 4.8
    -4 0 -7 4.8 4.6
    -5 0 -7 97.19 10.1
    5 0 7 86.39 9.9
    -5 0 -7 117.29 10.6
    5 0 7 106.79 10.5
    -5 0 -7 95.99 10.3
    5 0 7 100.49 10.8
    -6 0 -7 15.8 8
    6 0 7 7.5 7.5
    6 0 7 4.8 6.6
    6 0 7 7 7.2
    -6 0 -7 4.4 6.3
    -6 0 -7 4.1 6.8
    7 0 7 39.4 10.4
    -7 0 -7 36.4 9.9
    -7 0 -7 37 9.5
    7 0 7 35.6 9.7
    7 0 7 21.4 9.5
    -7 0 -7 27.2 10.4
    -8 0 -7 23.9 11.4
    8 0 7 17.7 11
    8 0 7 8.4 10
    8 0 7 -6.8 9.8
    -8 0 -7 20.7 10.7
    -8 0 -7 -1.7 9.9
    -9 0 -7 584.84 30.1
    9 0 7 593.34 29
    -9 0 -7 483.55 33.8
    -9 0 -7 606.84 28.5
    9 0 7 614.74 38
    -10 0 -7 1.7 17.1
    -10 0 -7 -10.9 13.8
    10 0 7 4.2 15.2
    10 0 7 -4.6 13.4
    -10 0 -7 3 13.2
    10 0 7 -1.6 15
    11 0 7 91.39 20.6
    -11 0 -7 87.89 20.2
    -11 0 -7 131.39 23.7
    -11 0 -7 77.49 19.8
    11 0 7 117.29 22.9
    11 0 7 86.79 18.9
    -12 0 -7 0.8 20.6
    -12 0 -7 14.1 22.9
    -12 0 -7 24.8 25.2
    12 0 7 5.3 18.3
    12 0 7 -6.3 20.3
    -12 -1 7 -3 18.9
    -12 -1 7 -8.7 21.1
    12 -1 -7 -10.2 19.4
    12 -1 -7 18.4 21.1
    -12 -1 7 25.3 19.5
    12 -1 -7 15.3 19.2
    12 1 -7 -3 17.9
    -12 1 7 25.6 19.5
    -12 1 7 32 21.2
    12 1 -7 36.7 20.3
    -12 1 7 50.19 20.1
    12 1 -7 15.6 19.9
    -11 -1 7 54.59 18.7
    11 -1 -7 60.29 18.4
    -11 -1 7 50.49 15.5
    -11 -1 7 46.2 16.2
    11 -1 -7 34.3 17.4
    11 -1 -7 54.09 18.8
    11 1 -7 14.7 16
    -11 1 7 20.3 15.9
    11 1 -7 51.59 16.5
    11 1 -7 45.1 16.8
    -11 1 7 73.49 19.8
    -11 1 7 23.1 16.3
    10 -1 -7 63.39 16.2
    -10 -1 7 63.69 14.8
    -10 -1 7 70.89 15.2
    10 -1 -7 55.69 13.2
    -10 -1 7 77.69 16.5
    -10 1 7 78.79 15.3
    10 1 -7 59.39 15.6
    -10 1 7 85.39 18.3
    10 1 -7 83.49 15.9
    -10 1 7 66.69 14.8
    -9 -1 7 45.6 12.7
    9 -1 -7 23.2 10.9
    -9 -1 7 33.5 10.8
    -9 -1 7 47 12.2
    9 -1 -7 72.39 14.2
    9 1 -7 44.2 12.8
    9 1 -7 56.69 13.1
    -9 1 7 34.8 13.6
    -9 1 7 38.6 11.7
    9 1 -7 40.9 12.3
    -9 1 7 38.5 12.1
    8 -1 -7 263.27 19.1
    -8 -1 7 202.38 16.9
    8 -1 -7 200.58 17.8
    8 -1 -7 211.08 18.1
    8 1 -7 247.88 17.3
    -8 1 7 215.18 18.6
    -8 1 7 221.18 18.6
    8 1 -7 236.38 17.8
    8 1 -7 204.48 16.9
    7 -1 -7 61.99 9.6
    7 -1 -7 70.69 11.3
    -7 -1 7 59.29 9.2
    7 -1 -7 93.09 13
    -7 -1 7 87.19 11.7
    -7 -1 7 74.29 10.9
    -7 1 7 73.29 11.7
    7 1 -7 92.79 11.8
    7 1 -7 111.89 13
    7 1 -7 80.39 11.3
    -7 1 7 79.29 11.7
    -7 1 7 77.59 12.1
    6 -1 -7 788.52 27.2
    6 -1 -7 803.62 27.3
    -6 -1 7 781.72 26.6
    -6 -1 7 756.22 26.2
    -6 -1 7 782.22 26.8
    6 -1 -7 774.62 27.1
    6 1 -7 778.52 26.5
    6 1 -7 770.52 26.4
    6 1 -7 791.62 26
    -6 1 7 799.92 27.1
    -6 1 7 768.52 27
    -6 1 7 767.92 26.5
    5 -1 -7 386.56 16.6
    -5 -1 7 375.26 16.1
    5 -1 -7 366.06 16.4
    -5 -1 7 370.66 15.9
    5 -1 -7 381.26 16.9
    -5 -1 7 392.96 16.3
    -5 1 7 372.46 16.5
    5 1 -7 374.66 15.7
    -5 1 7 382.86 16.8
    5 1 -7 372.96 15.9
    -5 1 7 369.26 16.5
    5 1 -7 371.36 15.6
    4 -1 -7 1465.05 39.5
    4 -1 -7 1499.05 39.7
    -4 -1 7 1435.96 38.4
    -4 -1 7 1490.45 38.9
    4 -1 -7 1490.75 39.4
    -4 -1 7 1426.46 38.6
    4 1 -7 1522.05 38.1
    -4 1 7 1464.25 39.4
    -4 1 7 1498.95 39.7
    4 1 -7 1475.85 38.7
    -4 1 7 1488.75 39.7
    4 1 -7 1480.65 38.6
    3 -1 -7 1207.08 32
    -3 -1 7 1171.98 30.9
    3 -1 -7 1226.98 32.3
    3 -1 -7 1203.18 32.2
    -3 -1 7 1169.48 30.9
    -3 -1 7 1189.68 31.1
    3 1 -7 1166.08 31
    -3 1 7 1169.38 32
    3 1 -7 1220.68 30.4
    3 1 -7 1213.58 31.3
    -3 1 7 1226.58 32.3
    -3 1 7 1208.38 32.3
    2 -1 -7 292.47 11.3
    -2 -1 7 312.57 10.3
    2 -1 -7 311.97 11.7
    -2 -1 7 324.17 10.6
    -2 -1 7 318.07 10.7
    2 -1 -7 308.77 11.7
    -2 1 7 307.17 11.7
    -2 1 7 323.57 11.8
    2 1 -7 328.67 10.7
    2 1 -7 310.17 9.6
    -2 1 7 332.27 12
    -1 -1 7 343.67 10.2
    -1 -1 7 333.67 10.1
    1 -1 -7 327.07 11.6
    1 -1 -7 338.77 11.7
    1 1 -7 346.07 10.2
    -1 1 7 328.27 11.6
    1 1 -7 338.87 10.1
    -1 1 7 345.57 11.6
    -1 1 7 331.57 11.6
    0 -1 7 276.67 8.5
    0 -1 -7 276.27 10.2
    0 -1 7 285.47 8.5
    0 -1 -7 272.37 10.2
    0 1 -7 271.47 8.4
    0 1 -7 293.37 8.5
    0 1 7 282.87 10.1
    0 1 7 276.47 10.4
    1 -1 7 60.69 4.1
    1 -1 7 49.1 4.1
    -1 -1 -7 56.79 5.5
    -1 -1 -7 57.29 5.5
    1 1 7 47.8 5.3
    -1 1 -7 58.19 4.3
    -1 1 -7 57.89 4.1
    1 1 7 46.7 5.5
    1 1 7 53.29 5.6
    2 -1 7 1 2.9
    2 -1 7 0.1 2.7
    -2 -1 -7 8 3.9
    2 -1 7 -0.2 2.7
    -2 -1 -7 0.2 3.3
    -2 -1 -7 1.4 3.3
    -2 1 -7 0.2 2.8
    2 1 7 4.8 3.8
    -2 1 -7 0.9 2.8
    2 1 7 -0.1 3.5
    2 1 7 3.3 3.3
    3 -1 7 416.56 14.7
    3 -1 7 443.26 14.9
    -3 -1 -7 421.16 15.5
    -3 -1 -7 434.96 15.5
    3 -1 7 432.26 14.5
    -3 -1 -7 428.56 15.8
    -3 1 -7 429.96 13.9
    -3 1 -7 428.86 14.7
    3 1 7 412.96 15.9
    3 1 7 417.56 15.2
    3 1 7 432.96 15.9
    -3 1 -7 409.66 14.5
    4 -1 7 18.8 5.2
    -4 -1 -7 32.1 6.9
    4 -1 7 15.2 5
    4 -1 7 23.6 6.3
    -4 -1 -7 21.8 5.2
    -4 -1 -7 20.9 6
    -4 1 -7 20 5.7
    4 1 7 24.1 6.2
    -4 1 -7 29.6 6.1
    4 1 7 25.4 6.4
    -4 1 -7 26.2 5.4
    4 1 7 17.1 6.2
    5 -1 7 857.61 27.6
    5 -1 7 873.31 27.6
    -5 -1 -7 850.31 27.8
    5 -1 7 870.41 26.8
    -5 -1 -7 893.91 28.2
    -5 -1 -7 849.91 28.1
    5 1 7 869.11 28.4
    -5 1 -7 873.01 26.5
    5 1 7 901.31 28
    -5 1 -7 883.21 27.6
    5 1 7 825.12 28.1
    -5 1 -7 844.52 27.1
    6 -1 7 34.3 8.1
    6 -1 7 47.4 9.2
    6 -1 7 39.3 9.5
    -6 -1 -7 38 8.6
    -6 -1 -7 33.1 8.9
    -6 -1 -7 45.2 10.1
    -6 1 -7 43.7 8.6
    6 1 7 31.7 8.3
    -6 1 -7 32.8 8.6
    6 1 7 42.4 9.7
    -6 1 -7 37.4 7.9
    6 1 7 25 7.8
    -7 -1 -7 560.14 24.8
    -7 -1 -7 555.84 24.3
    7 -1 7 575.94 23.8
    7 -1 7 561.04 24.7
    -7 -1 -7 557.84 24.9
    7 -1 7 540.65 24.2
    -7 1 -7 572.64 24.6
    7 1 7 591.34 25.8
    -7 1 -7 556.94 24.2
    7 1 7 557.34 24.6
    -7 1 -7 529.05 23
    -8 -1 -7 22.8 10.7
    8 -1 7 25.7 10.9
    -8 -1 -7 30.6 12.4
    8 -1 7 36.2 12.5
    -8 -1 -7 45.4 12.6
    8 1 7 26.3 10.5
    -8 1 -7 43.9 11.7
    -8 1 -7 33.6 14.3
    8 1 7 46.4 12.4
    -8 1 -7 40.4 12
    9 -1 7 -4 13
    -9 -1 -7 -6.8 11.4
    9 -1 7 1 11.8
    -9 -1 -7 -19 13.7
    9 -1 7 6.4 11.9
    -9 -1 -7 9.8 11.8
    9 1 7 -18.2 11.8
    -9 1 -7 -19.7 10.9
    -9 1 -7 1.3 11.7
    9 1 7 -26 15.1
    -9 1 -7 9.7 13.2
    10 -1 7 25.5 16.2
    -10 -1 -7 26.5 14.4
    -10 -1 -7 39.9 17.8
    10 -1 7 -0.6 14.6
    -10 -1 -7 5.6 14.3
    10 -1 7 -10.8 14.4
    10 1 7 4.7 13.4
    10 1 7 14.6 14.7
    -10 1 -7 19.8 14.2
    -10 1 -7 17.9 15
    -10 1 -7 0.3 17.2
    11 -1 7 19.8 18.1
    11 -1 7 16.9 19.7
    -11 -1 -7 26.7 17.6
    -11 -1 -7 44.4 20.9
    -11 -1 -7 22.8 17.5
    11 -1 7 16.2 18.4
    -11 1 -7 -30.6 14.9
    11 1 7 49.1 20.9
    11 1 7 20.7 18.5
    11 1 7 32.2 19.2
    -11 1 -7 37.8 17.8
    -11 1 -7 16.7 21.1
    -12 -1 -7 28 22.9
    -12 -1 -7 30.3 24.4
    12 -1 7 4.4 22.3
    12 -1 7 11.6 22.6
    -12 -1 -7 4 26.1
    -12 1 -7 35.5 22.3
    -12 1 -7 19.8 21.1
    12 1 7 49.5 23.3
    -12 1 -7 5 25.6
    12 1 7 47.1 24
    12 -2 -7 102.79 25.9
    -12 -2 7 114.99 25.1
    12 -2 -7 32.5 18
    12 -2 -7 59.89 22.3
    -12 -2 7 86.99 22.2
    -12 -2 7 68.99 23.3
    12 2 -7 61.69 22.5
    12 2 -7 127.09 22
    -12 2 7 92.79 23.3
    -12 2 7 59.59 25.9
    -12 2 7 36.7 20.9
    12 2 -7 101.69 23
    11 -2 -7 87.39 20.6
    -11 -2 7 72.89 16.3
    11 -2 -7 50.59 18.5
    -11 -2 7 109.89 21.1
    11 -2 -7 111.59 21.5
    -11 -2 7 73.39 20
    11 2 -7 75.19 18
    -11 2 7 74.69 19.3
    -11 2 7 85.79 20.9
    11 2 -7 69.99 18.4
    11 2 -7 78.99 19.1
    -11 2 7 85.49 19.7
    -10 -2 7 149.79 18.3
    -10 -2 7 175.58 20.9
    -10 -2 7 208.68 24.1
    10 -2 -7 148.19 18.9
    10 -2 -7 172.08 21.4
    10 2 -7 169.48 20.2
    -10 2 7 181.28 24.1
    10 2 -7 161.48 21.2
    -10 2 7 134.99 17.4
    -10 2 7 177.08 20.6
    10 2 -7 189.38 21.2
    9 -2 -7 21.4 13.6
    -9 -2 7 30.8 11.2
    9 -2 -7 45.4 14
    -9 -2 7 41 13.3
    -9 -2 7 26.4 11.7
    9 2 -7 43 10.9
    -9 2 7 29.7 11.7
    -9 2 7 42 13.3
    -9 2 7 46.7 14.6
    8 -2 -7 192.28 19.2
    -8 -2 7 229.68 18.6
    8 -2 -7 227.48 18.6
    -8 -2 7 161.48 24.1
    -8 -2 7 192.28 16.6
    8 -2 -7 237.88 18.6
    8 2 -7 210.28 16.6
    8 2 -7 197.38 16.9
    8 2 -7 192.38 16.9
    -8 2 7 209.58 18.6
    -8 2 7 240.98 19.5
    -7 -2 7 12 8.9
    -7 -2 7 23.9 8.4
    -7 -2 7 35.1 9.1
    7 -2 -7 25.2 9.8
    7 -2 -7 21.7 8.8
    7 -2 -7 9.2 9.2
    -7 2 7 30.3 9
    7 2 -7 12.2 7.5
    7 2 -7 20.7 8.1
    -7 2 7 22.6 8.1
    -7 2 7 22.5 9
    7 2 -7 25.3 8.3
    -6 -2 7 1744.03 46.6
    6 -2 -7 1614.64 46.6
    6 -2 -7 1667.03 47.1
    6 -2 -7 1678.33 47
    -6 -2 7 1649.04 45.4
    -6 -2 7 1638.34 45.6
    -6 2 7 1604.04 46.5
    -6 2 7 1644.14 46.9
    6 2 -7 1615.74 45.1
    6 2 -7 1629.34 44.4
    -6 2 7 1663.53 46.7
    6 2 -7 1654.23 45.6
    5 -2 -7 38.1 7.5
    -5 -2 7 55.79 7.8
    -5 -2 7 48.6 7.6
    5 -2 -7 39 8.2
    5 -2 -7 38.4 8.2
    -5 -2 7 46.8 7.9
    5 2 -7 45.6 7.5
    -5 2 7 45.1 8.8
    5 2 -7 36.6 6.7
    -5 2 7 42 8.2
    -5 2 7 38.2 7.7
    5 2 -7 49.1 7.5
    4 -2 -7 1772.72 47.7
    -4 -2 7 1821.12 46.3
    -4 -2 7 1912.51 46.8
    4 -2 -7 1825.12 47.9
    -4 -2 7 1813.72 46.1
    4 -2 -7 1844.22 48
    4 2 -7 1833.02 46.1
    4 2 -7 1850.21 46.4
    -4 2 7 1820.42 47.7
    -4 2 7 1818.02 47.9
    -4 2 7 1847.72 47.9
    4 2 -7 1835.12 45
    3 -2 -7 136.39 9.2
    -3 -2 7 146.19 7.6
    3 -2 -7 122.99 9.1
    3 -2 -7 117.99 8.6
    -3 -2 7 127.79 7.6
    -3 -2 7 124.89 7.8
    -3 2 7 123.29 9.1
    3 2 -7 144.09 6.5
    3 2 -7 133.59 7.7
    -3 2 7 133.59 8.9
    -3 2 7 128.39 9.3
    -2 -2 7 372.36 12.4
    2 -2 -7 387.96 14.2
    2 -2 -7 371.26 13.7
    2 -2 -7 387.16 14.2
    -2 -2 7 370.76 11.5
    -2 -2 7 388.96 11.3
    2 2 -7 382.46 11.5
    -2 2 7 373.86 14.1
    -2 2 7 365.46 13.7
    -2 2 7 371.06 13.9
    2 2 -7 381.86 11.7
    -1 -2 7 1161.28 26.2
    1 -2 -7 1133.79 29.7
    1 -2 -7 1140.09 30
    -1 -2 7 1126.49 26.1
    1 -2 -7 1100.99 29.4
    -1 2 7 1113.89 29.6
    -1 2 7 1118.39 29.9
    1 2 -7 1109.79 26.1
    1 2 -7 1107.29 26.1
    -1 2 7 1053.39 29.2
    0 -2 -7 46.6 5.9
    0 -2 -7 38.6 5
    0 2 7 44.6 5.5
    0 2 -7 35.5 2.4
    0 2 -7 38 2.5
    0 2 7 40.6 5
    0 2 7 37.8 4.8
    -1 -2 -7 32.1 5.4
    1 -2 7 23.6 3.2
    1 -2 7 28.9 3
    -1 -2 -7 31.8 5.2
    -1 2 -7 25.4 2.8
    1 2 7 22.2 4.5
    1 2 7 24.9 5.1
    1 2 7 23.8 4.4
    -2 -2 -7 1227.88 33.6
    2 -2 7 1283.97 30.9
    -2 -2 -7 1241.38 33.7
    -2 -2 -7 1284.97 33.6
    2 -2 7 1244.28 30.5
    2 -2 7 1250.37 30.7
    2 2 7 1289.07 33.4
    -2 2 -7 1272.77 30.8
    2 2 7 1221.28 33.9
    -2 2 -7 1267.67 30.8
    2 2 7 1233.18 33.8
    3 -2 7 116.19 7.4
    -3 -2 -7 130.09 9.7
    3 -2 7 111.39 7.6
    -3 -2 -7 128.59 9.5
    -3 -2 -7 123.79 9.4
    3 -2 7 115.49 7.7
    3 2 7 117.99 9.2
    3 2 7 108.59 9.3
    -3 2 -7 124.59 7.8
    3 2 7 117.09 9.5
    -3 2 -7 104.19 7.4
    4 -2 7 229.48 11.7
    -4 -2 -7 215.08 12.7
    -4 -2 -7 241.18 13.5
    -4 -2 -7 220.08 13.2
    4 -2 7 219.68 11.8
    4 -2 7 234.98 11.3
    4 2 7 231.88 12.5
    -4 2 -7 234.08 10.1
    4 2 7 230.28 13.5
    -4 2 -7 220.38 11.4
    4 2 7 226.68 13.3
    -4 2 -7 238.88 11.5
    5 -2 7 289.87 13.9
    5 -2 7 293.77 14.5
    -5 -2 -7 291.77 15.6
    5 -2 7 277.87 14.6
    -5 -2 -7 278.97 15.5
    -5 -2 -7 269.87 15.1
    -5 2 -7 273.17 14.2
    5 2 7 267.67 15.5
    -5 2 -7 264.37 12.7
    5 2 7 275.57 16.2
    -5 2 -7 283.67 14.4
    5 2 7 305.17 15.5
    6 -2 7 512.05 20.4
    -6 -2 -7 520.65 22.4
    -6 -2 -7 491.65 22.2
    -6 -2 -7 521.75 22.6
    6 -2 7 486.15 21
    6 -2 7 479.05 21.3
    -6 2 -7 518.95 21
    -6 2 -7 528.05 20
    6 2 7 511.95 22.9
    6 2 7 509.05 22.3
    -6 2 -7 519.85 21.4
    6 2 7 528.75 22.2
    7 -2 7 -4.5 8.2
    -7 -2 -7 8.2 11.1
    -7 -2 -7 -6 7.7
    -7 -2 -7 1.9 9.2
    7 -2 7 1.2 9.1
    7 -2 7 2 7.7
    7 2 7 10.3 10.4
    -7 2 -7 5.8 7.7
    -7 2 -7 7.8 8.9
    7 2 7 -7.3 8.1
    -7 2 -7 -6.6 7.6
    7 2 7 -0.4 7.5
    -8 -2 -7 9.8 11.2
    8 -2 7 32.9 10.4
    -8 -2 -7 9.4 12.2
    8 -2 7 21.2 10.1
    -8 -2 -7 12.9 11.4
    8 -2 7 23.7 12.2
    -8 2 -7 10.1 9.7
    8 2 7 12.3 12.2
    8 2 7 17.8 10.6
    -8 2 -7 26.6 11.8
    8 2 7 25 11.5
    -8 2 -7 34.5 10.7
    -9 -2 -7 31.7 14.2
    9 -2 7 21.2 11.9
    9 -2 7 7 11.8
    -9 -2 -7 56.29 16.6
    -9 -2 -7 2 11.9
    9 -2 7 14.5 13.2
    9 2 7 28.2 11.7
    9 2 7 8.9 12.6
    -9 2 -7 27.9 11.9
    -9 2 -7 50.99 14.9
    -10 -2 -7 46.8 15.4
    -10 -2 -7 10.2 15.1
    10 -2 7 15.4 14.6
    -10 -2 -7 29.3 17.9
    10 -2 7 15.1 17.5
    10 -2 7 23.5 16.6
    10 2 7 23.7 17.5
    10 2 7 41.1 17
    -10 2 -7 45.1 17.1
    -10 2 -7 -9.6 16.7
    10 2 7 -7 14.6
    -10 2 -7 15 13.9
    11 -2 7 1.2 19.7
    -11 -2 -7 7.5 18
    -11 -2 -7 13.3 17.5
    11 -2 7 -33.1 16.7
    11 -2 7 -3.8 18.1
    -11 -2 -7 3.7 21.1
    11 2 7 19.1 20
    -11 2 -7 9.6 17.6
    -11 2 -7 -9.5 16.1
    11 2 7 27.4 19.9
    -11 2 -7 38.8 20.4
    11 2 7 21.8 19.9
    12 -3 -7 37.9 23.2
    12 -3 -7 17.2 21.9
    -12 -3 7 22 20.5
    -12 -3 7 38.2 22.7
    12 -3 -7 -55.09 39.6
    -12 -3 7 2.9 24
    -12 3 7 24.8 19.7
    12 3 -7 16.2 20.5
    -12 3 7 -6 24.2
    -12 3 7 35.6 22.9
    12 3 -7 -2 18
    -11 -3 7 37.8 15.3
    11 -3 -7 62.59 21.5
    -11 -3 7 20.4 18.5
    11 -3 -7 11.3 18.6
    -11 -3 7 37.5 18.1
    11 -3 -7 43.2 21.8
    -11 3 7 40.9 18.6
    11 3 -7 23.8 17.8
    11 3 -7 33.6 15.5
    -11 3 7 8.6 17.6
    11 3 -7 26.1 15
    -11 3 7 44.7 21.1
    10 -3 -7 311.97 28.1
    -10 -3 7 242.78 21.9
    10 -3 -7 250.07 26.6
    10 -3 -7 309.57 28.4
    -10 -3 7 248.48 24.3
    -10 -3 7 307.87 26.2
    -10 3 7 262.37 26.2
    -10 3 7 246.58 24.8
    10 3 -7 304.17 24.6
    -10 3 7 266.57 29.6
    10 3 -7 272.87 23.7
    9 -3 -7 157.48 20
    -9 -3 7 155.18 19
    -9 -3 7 107.49 14.1
    -9 -3 7 117.39 16.4
    9 -3 -7 131.09 18.2
    -9 3 7 76.09 14.7
    9 3 -7 120.19 15.8
    9 3 -7 143.19 18
    -9 3 7 136.39 19.3
    -9 3 7 129.19 16.9
    -8 -3 7 186.28 16.5
    8 -3 -7 213.88 19.6
    -8 -3 7 188.28 20
    -8 -3 7 196.08 18.5
    8 -3 -7 195.18 19.1
    8 -3 -7 206.18 19.5
    -8 3 7 204.78 18.8
    -8 3 7 171.38 19.3
    8 3 -7 171.38 16.5
    8 3 -7 197.18 17
    -8 3 7 191.78 19.4
    7 -3 -7 43.8 10.9
    7 -3 -7 27.7 10.3
    -7 -3 7 40.8 9.8
    -7 -3 7 37.1 10.4
    7 -3 -7 21.8 10.5
    -7 3 7 36.6 9.8
    7 3 -7 27.8 9.2
    -7 3 7 37.2 10.9
    7 3 -7 41.1 10.1
    -7 3 7 32.2 9.5
    7 3 -7 27.9 8.9
    -6 -3 7 54.39 9.5
    -6 -3 7 53.59 9.4
    -6 -3 7 52.29 9.3
    6 -3 -7 42.6 10.6
    6 -3 -7 47.6 9.7
    6 -3 -7 38.3 9.1
    -6 3 7 41 9.8
    6 3 -7 77.19 9.5
    -6 3 7 37.7 9.5
    6 3 -7 55.89 8.9
    -6 3 7 45.7 9.7
    6 3 -7 55.99 9.4
    5 -3 -7 486.35 20.4
    5 -3 -7 468.85 20.2
    -5 -3 7 469.05 18.7
    -5 -3 7 471.25 18.1
    -5 -3 7 476.95 18.7
    5 -3 -7 498.05 20.5
    5 3 -7 485.65 16.7
    5 3 -7 472.55 18.5
    5 3 -7 465.35 18.3
    -5 3 7 488.55 20.1
    -5 3 7 510.95 20.6
    -5 3 7 473.35 20.1
    -4 -3 7 67.89 7.6
    -4 -3 7 64.69 7.4
    -4 -3 7 55.69 7.2
    4 -3 -7 59.79 8.5
    4 -3 -7 62.99 8.3
    4 -3 -7 60.39 8.6
    -4 3 7 39.5 7.2
    4 3 -7 51.19 5.6
    4 3 -7 60.19 7.4
    4 3 -7 60.69 7.1
    -4 3 7 66.89 8.9
    -4 3 7 52.69 8.4
    3 -3 -7 19.1 5.5
    -3 -3 7 25.5 4.8
    3 -3 -7 18.5 6.4
    3 -3 -7 25.2 6.4
    -3 -3 7 20.5 4.3
    -3 -3 7 22.4 4.4
    -3 3 7 34.1 6.5
    3 3 -7 23.1 4.5
    3 3 -7 26 4.8
    -3 3 7 26.9 6.4
    -3 3 7 24.4 5.7
    -2 -3 7 615.24 16.5
    2 -3 -7 641.34 20.7
    2 -3 -7 629.14 20.8
    -2 -3 7 647.14 16.6
    2 -3 -7 639.84 20.4
    -2 -3 7 607.44 16.6
    2 3 -7 629.34 16.8
    -2 3 7 592.24 20.2
    -2 3 7 629.94 20.5
    2 3 -7 620.64 16.6
    -2 3 7 640.74 20.3
    1 -3 -7 161.58 9.5
    1 -3 -7 165.88 9.8
    1 -3 -7 162.58 9.4
    -1 3 7 159.28 9.3
    -1 3 7 172.08 10.1
    -1 3 7 155.28 9.1
    0 -3 -7 907.31 25.9
    0 -3 -7 921.21 25.9
    0 3 7 863.61 25.9
    0 3 7 866.41 25.7
    0 3 7 879.81 25.5
    0 3 7 885.31 25.3
    -1 -3 -7 73.89 7.8
    1 3 7 65.09 7.8
    1 3 7 54.79 7
    -2 -3 -7 649.54 21.5
    2 -3 7 641.84 17.1
    2 -3 7 683.43 17.5
    -2 -3 -7 654.53 21.5
    2 -3 7 638.84 17.2
    -2 -3 -7 663.33 21.4
    2 3 7 646.94 21.7
    -2 3 -7 638.34 17.2
    2 3 7 664.73 21.2
    2 3 7 631.24 21.3
    -3 -3 -7 111.49 10.3
    3 -3 7 108.89 7.4
    3 -3 7 103.89 7.4
    3 -3 7 85.09 7
    -3 -3 -7 93.19 9.8
    -3 -3 -7 105.49 10.1
    -3 3 -7 94.69 7.4
    3 3 7 124.79 10.3
    3 3 7 106.79 10.3
    3 3 7 101.19 10.4
    -3 3 -7 93.79 7.1
    4 -3 7 40.4 6.5
    -4 -3 -7 63.49 9.7
    4 -3 7 59.59 7.5
    -4 -3 -7 53.49 8.5
    -4 -3 -7 51.59 9.1
    4 -3 7 48.4 7.4
    4 3 7 56.59 8.5
    -4 3 -7 54.59 7.3
    -4 3 -7 40.3 6.2
    4 3 7 60.69 10.1
    4 3 7 50.19 8.9
    -4 3 -7 42.1 4.9
    -5 -3 -7 789.32 27.2
    5 -3 7 728.13 24.8
    -5 -3 -7 720.83 26.4
    5 -3 7 716.13 24.3
    -5 -3 -7 729.23 26.8
    5 -3 7 738.83 23.8
    -5 3 -7 770.72 24.6
    5 3 7 750.62 27.3
    -5 3 -7 718.13 21.5
    5 3 7 720.03 26.9
    -5 3 -7 745.13 24.3
    5 3 7 748.93 26.3
    -6 -3 -7 121.89 14.7
    6 -3 7 116.49 12
    -6 -3 -7 117.29 14.9
    -6 -3 -7 117.69 14.1
    6 -3 7 104.89 13.2
    6 -3 7 115.29 12.8
    -6 3 -7 108.69 10.5
    -6 3 -7 100.59 12.4
    6 3 7 108.69 14.2
    6 3 7 125.59 14.1
    -6 3 -7 87.29 11.8
    6 3 7 117.19 14.5
    -7 -3 -7 201.08 18
    7 -3 7 129.29 14.9
    7 -3 7 163.48 15.4
    7 -3 7 172.48 17.2
    -7 -3 -7 151.28 17.6
    -7 -3 -7 135.99 16.8
    -7 3 -7 172.68 15.9
    7 3 7 122.89 20.9
    7 3 7 154.18 17.5
    -7 3 -7 133.09 13.6
    -7 3 -7 178.18 16.4
    -8 -3 -7 260.77 21
    -8 -3 -7 235.48 22.8
    8 -3 7 251.57 21.7
    8 -3 7 248.08 19
    8 -3 7 214.08 20.4
    -8 -3 -7 246.68 21
    8 3 7 259.37 22
    -8 3 -7 271.37 21.4
    -8 3 -7 253.87 19.9
    -8 3 -7 279.67 18.7
    8 3 7 272.27 21.2
    8 3 7 240.68 21.9
    -9 -3 -7 -8.5 12.5
    9 -3 7 17.8 14.7
    -9 -3 -7 -11 15.5
    9 -3 7 8.8 12.7
    9 -3 7 18.8 12.3
    -9 -3 -7 -6.7 12
    9 3 7 -25.4 17.7
    -9 3 -7 20.9 12.2
    9 3 7 20.3 13.6
    -9 3 -7 2.8 13.7
    -9 3 -7 -11.8 11.6
    9 3 7 15.4 12.5
    10 -3 7 -15.8 16.3
    -10 -3 -7 7.2 13.5
    10 -3 7 13 17.1
    -10 -3 -7 2 15.3
    10 -3 7 17.1 15.2
    -10 3 -7 -5.7 13.9
    10 3 7 -4.2 15.9
    10 3 7 19.8 22.8
    -10 3 -7 15.9 16.5
    -10 3 -7 -1.5 15.4
    10 3 7 17.7 18.3
    11 -3 7 50.79 22.5
    -11 -3 -7 54.29 21.1
    11 -3 7 30.9 19.5
    11 -3 7 6.5 19.3
    -11 -3 -7 54.59 22.5
    -11 -3 -7 -4.2 23.8
    11 3 7 -5.4 19.7
    -11 3 -7 11.2 21.9
    11 3 7 11.5 20.4
    -11 3 -7 9.3 16.7
    11 3 7 -4.8 21.3
    -11 3 -7 14.7 18.9
    -11 -4 7 50.19 22
    -11 -4 7 61.09 18.2
    -11 -4 7 24.8 20.1
    11 -4 -7 32.4 17.2
    11 -4 -7 57.49 23.9
    11 -4 -7 61.29 24.5
    -11 4 7 57.79 19.5
    -11 4 7 53.69 20.1
    11 4 -7 63.59 20.2
    -11 4 7 58.39 22.5
    11 4 -7 76.39 20
    10 -4 -7 36.9 17.7
    -10 -4 7 6.9 14.5
    -10 -4 7 16.9 12.9
    -10 -4 7 21.2 16.8
    10 -4 -7 13.5 17.3
    10 -4 -7 9.6 17.9
    10 4 -7 -2.7 13
    -10 4 7 27 19.3
    -10 4 7 -15.3 14.9
    -10 4 7 21.2 16.1
    10 4 -7 11.5 14
    10 4 -7 28.6 13.5
    -9 -4 7 22 13.9
    9 -4 -7 13.7 14.6
    9 -4 -7 -1.7 14.6
    -9 -4 7 23.4 13
    -9 -4 7 38.1 12.6
    -9 4 7 22.4 13.4
    -9 4 7 18.6 12.8
    -9 4 7 30.7 16.7
    9 4 -7 19.2 12.4
    9 4 -7 30.9 13.1
    9 4 -7 3.2 11.3
    8 -4 -7 108.79 18.1
    8 -4 -7 118.89 17.6
    8 -4 -7 103.39 16.7
    -8 -4 7 139.89 17.9
    -8 -4 7 135.79 16.6
    -8 -4 7 103.29 13.4
    8 4 -7 122.79 14.3
    -8 4 7 107.89 15
    -8 4 7 116.29 17.3
    8 4 -7 98.39 13.3
    8 4 -7 113.59 14.4
    -8 4 7 129.49 18.3
    -7 -4 7 29.2 10.3
    7 -4 -7 31.7 10.6
    -7 -4 7 47.3 11.3
    7 -4 -7 16.9 11.8
    -7 -4 7 36.2 10
    -7 4 7 32.1 14.4
    7 4 -7 44.6 8.9
    -7 4 7 41.3 10.7
    7 4 -7 37.9 10.3
    -7 4 7 20.7 10.7
    7 4 -7 39.7 9.8
    -6 -4 7 120.99 12.4
    6 -4 -7 113.89 14.2
    6 -4 -7 108.69 14.5
    -6 -4 7 126.59 14.1
    6 -4 -7 114.59 14.1
    -6 -4 7 104.39 13.1
    6 4 -7 125.99 14.6
    -6 4 7 116.79 13.5
    -6 4 7 107.99 14.4
    6 4 -7 108.89 11.9
    -6 4 7 139.79 15.2
    6 4 -7 113.19 10.1
    5 -4 -7 271.07 16.7
    -5 -4 7 285.97 14.9
    5 -4 -7 310.97 17.6
    -5 -4 7 287.37 14.3
    5 -4 -7 310.57 17.4
    -5 -4 7 287.97 14.8
    -5 4 7 294.87 17.1
    5 4 -7 301.87 14.6
    5 4 -7 295.07 11.4
    5 4 -7 287.67 14.2
    -5 4 7 310.17 16.7
    -5 4 7 306.67 18
    4 -4 -7 730.03 25.9
    -4 -4 7 811.52 24.1
    -4 -4 7 784.72 23.1
    4 -4 -7 757.02 26.7
    -4 -4 7 763.62 29.3
    4 -4 -7 757.72 26.6
    -4 4 7 780.42 26.7
    4 4 -7 762.02 23.3
    -4 4 7 762.52 26.3
    -4 4 7 768.32 25.9
    4 4 -7 800.82 23.4
    -3 -4 7 524.35 16
    3 -4 -7 491.05 19.3
    -3 -4 7 483.15 15.1
    3 -4 -7 450.45 19
    3 -4 -7 478.15 19.4
    -3 -4 7 508.05 15.5
    3 4 -7 473.45 15.6
    -3 4 7 456.45 19.2
    -3 4 7 492.05 18.7
    -3 4 7 491.25 19.2
    3 4 -7 499.65 15.5
    -2 -4 7 96.39 5.6
    -2 -4 7 96.99 5.7
    -2 -4 7 92.39 5.3
    2 -4 -7 107.29 10.2
    2 -4 -7 103.99 9.7
    2 -4 -7 116.39 9.9
    -2 4 7 98.79 10
    2 4 -7 96.39 6
    -2 4 7 109.89 9.5
    2 4 -7 91.99 5.5
    -2 4 7 109.49 9.4
    1 -4 -7 36.6 7
    -1 4 7 43.3 7.2
    -1 4 7 30 6.5
    -1 4 7 35.5 7.5
    0 -4 -7 250.07 12.8
    0 -4 -7 255.77 12.9
    0 4 7 246.08 11.8
    0 4 7 252.67 12.7
    0 4 7 263.77 12.8
    0 4 7 246.88 13.1
    -1 -4 -7 1033.7 30.5
    -1 -4 -7 1030.7 30.4
    1 4 7 1046 29.4
    1 4 7 983.4 30.5
    1 4 7 1058.39 30.1
    1 4 7 1030.7 30
    2 -4 7 429.26 12.3
    2 -4 7 445.16 13.1
    -2 -4 -7 455.85 18.1
    -2 -4 -7 471.05 18.4
    2 -4 7 436.46 12.5
    2 4 7 475.35 18.7
    2 4 7 466.65 18.2
    -2 4 -7 440.16 12.9
    2 4 7 441.66 17.7
    -2 4 -7 438.96 12.7
    -3 -4 -7 891.11 28.7
    -3 -4 -7 911.81 28.9
    3 -4 7 892.01 23.9
    3 -4 7 863.71 24.6
    -3 -4 -7 943.01 29.4
    3 -4 7 879.41 24.5
    3 4 7 921.61 29
    3 4 7 861.71 28.9
    3 4 7 901.41 28.5
    -3 4 -7 908.51 24.4
    4 -4 7 55.39 7
    4 -4 7 58.29 7.8
    -4 -4 -7 80.09 10.8
    -4 -4 -7 52.39 9.5
    4 -4 7 63.79 7.8
    -4 -4 -7 61.09 10.9
    -4 4 -7 62.79 8.1
    -4 4 -7 55.59 7.3
    4 4 7 77.99 11.3
    4 4 7 72.69 10.5
    4 4 7 74.69 11.4
    -5 -4 -7 8.6 8.8
    5 -4 7 14.8 6.4
    -5 -4 -7 12.4 8.4
    5 -4 7 19.4 7.8
    -5 -4 -7 10 7.6
    5 -4 7 16 6.6
    5 4 7 25.9 9.4
    -5 4 -7 22.8 7.3
    -5 4 -7 8.2 6
    5 4 7 3.4 8.9
    5 4 7 18.9 9.1
    -6 -4 -7 219.28 18.5
    6 -4 7 258.07 17
    6 -4 7 230.58 14.4
    -6 -4 -7 230.98 18.6
    -6 -4 -7 222.58 17.6
    6 -4 7 239.38 15.8
    6 4 7 232.68 18.2
    -6 4 -7 221.58 15.4
    6 4 7 230.38 18.4
    -6 4 -7 216.58 19.1
    6 4 7 225.18 23.7
    -6 4 -7 216.68 11.1
    7 -4 7 127.09 17
    7 -4 7 108.99 14.5
    -7 -4 -7 106.59 15.5
    -7 -4 -7 113.09 16.1
    7 -4 7 111.89 14.4
    -7 -4 -7 128.09 16.3
    7 4 7 98.89 13.9
    -7 4 -7 101.29 11.4
    7 4 7 149.29 18.5
    -7 4 -7 126.79 14.8
    7 4 7 149.88 18.6
    -8 -4 -7 66.99 15.9
    8 -4 7 66.59 14.1
    8 -4 7 89.39 13.7
    -8 -4 -7 83.59 18.5
    -8 -4 -7 90.19 14.8
    8 -4 7 78.69 15.6
    -8 4 -7 95.19 12
    8 4 7 71.39 15
    8 4 7 68.29 14
    8 4 7 68.79 18.1
    -8 4 -7 91.69 14.8
    9 -4 7 180.38 24.1
    -9 -4 -7 189.88 23.8
    9 -4 7 189.68 22
    -9 -4 -7 185.58 24.4
    9 -4 7 200.28 21
    -9 -4 -7 225.78 27.4
    -9 4 -7 193.48 23.2
    -9 4 -7 187.68 19.1
    9 4 7 166.48 19.9
    9 4 7 217.18 25.4
    9 4 7 151.28 19
    -9 4 -7 194.68 23
    10 -4 7 87.29 19.6
    10 -4 7 138.69 23.1
    -10 -4 -7 88.39 22.7
    -10 -4 -7 72.69 18.3
    -10 -4 -7 120.59 23.9
    10 -4 7 107.59 19.4
    -10 4 -7 109.99 17.7
    10 4 7 99.99 22.4
    10 4 7 143.79 23
    -10 4 -7 133.79 23.6
    -10 4 -7 105.69 21.7
    10 4 7 154.08 24.3
    11 -4 7 104.79 24.2
    11 -4 7 92.29 26.1
    -11 -4 -7 80.09 28.9
    11 -4 7 70.89 24.5
    -11 -4 -7 86.59 23.8
    11 4 7 33.8 22.8
    11 4 7 63.29 24
    -11 4 -7 67.49 31.7
    -11 4 -7 64.59 22.2
    -11 4 -7 69.79 19.4
    11 4 7 52.39 25.8
    -11 -5 7 70.09 24.5
    11 -5 -7 73.39 25.9
    -11 -5 7 40.7 20.4
    11 -5 -7 84.99 24.4
    11 -5 -7 42.6 43.3
    -11 -5 7 141.19 27.8
    -11 5 7 65.39 22
    -11 5 7 133.99 25.9
    11 5 -7 63.99 24
    -11 5 7 48.3 24.7
    -10 -5 7 33 17.4
    -10 -5 7 11 16.4
    -10 -5 7 -20.2 17.1
    10 -5 -7 47.6 19.8
    10 -5 -7 19.3 20
    10 -5 -7 15 20.6
    10 5 -7 4.5 15.3
    -10 5 7 4.3 16.6
    -10 5 7 1.7 20.1
    10 5 -7 18.4 16.4
    -10 5 7 7.3 17.3
    9 -5 -7 143.39 21.4
    -9 -5 7 89.59 15.3
    -9 -5 7 122.69 18
    9 -5 -7 92.49 21
    -9 -5 7 76.29 16.9
    9 5 -7 101.49 14.3
    -9 5 7 71.49 18.6
    9 5 -7 92.69 15.3
    9 5 -7 104.39 17.1
    -9 5 7 108.99 17.7
    -9 5 7 105.79 20.6
    8 -5 -7 5.1 13.7
    8 -5 -7 -1.4 14.1
    -8 -5 7 1.3 12.1
    -8 -5 7 13 11.4
    8 -5 -7 21.7 14.4
    -8 5 7 29.7 14.5
    -8 5 7 3.8 12.1
    -8 5 7 7.4 12.9
    8 5 -7 0.9 8.8
    8 5 -7 16.1 11
    7 -5 -7 67.09 14.1
    7 -5 -7 79.09 14.5
    -7 -5 7 82.39 17.1
    -7 -5 7 65.79 11.8
    7 -5 -7 87.69 16.1
    7 5 -7 66.19 9.1
    7 5 -7 97.09 12.7
    -7 5 7 67.69 14.2
    -7 5 7 78.29 13.7
    -7 5 7 64.29 14.6
    6 -5 -7 267.37 20
    6 -5 -7 294.57 20.5
    -6 -5 7 299.07 17.4
    -6 -5 7 300.47 18
    6 5 -7 306.37 17.2
    -6 5 7 296.67 19.7
    6 5 -7 295.87 11.8
    -6 5 7 263.77 20.1
    -6 5 7 307.57 18.9
    6 5 -7 289.87 17
    -5 -5 7 3 6.8
    -5 -5 7 14.5 6.6
    5 -5 -7 9.7 9.8
    5 -5 -7 -3.2 8.5
    5 -5 -7 3.9 10
    -5 -5 7 9.3 7
    5 5 -7 6.5 6.4
    -5 5 7 15.2 9.6
    5 5 -7 8.1 6.5
    -5 5 7 0.9 8.5
    -5 5 7 6 8.5
    4 -5 -7 218.98 15.6
    4 -5 -7 212.78 15.8
    -4 -5 7 235.38 12.9
    4 -5 -7 220.48 16.3
    -4 -5 7 228.08 11.6
    -4 -5 7 224.18 11.7
    4 5 -7 201.08 11.7
    4 5 -7 233.28 12.2
    -4 5 7 229.08 14.8
    -4 5 7 215.68 15.7
    -4 5 7 215.88 15.8
    3 -5 -7 777.72 27.3
    3 -5 -7 818.92 27.7
    -3 -5 7 804.02 22.3
    -3 -5 7 801.42 22.5
    3 -5 -7 753.02 27.2
    -3 -5 7 847.52 23.7
    3 5 -7 822.22 22.8
    -3 5 7 762.62 27.2
    3 5 -7 792.62 22.3
    -3 5 7 814.62 26.5
    -3 5 7 809.82 27.5
    2 -5 -7 275.87 15.4
    -2 -5 7 285.47 9.5
    2 -5 -7 314.97 15.8
    2 -5 -7 267.67 14.9
    -2 -5 7 291.17 10.6
    2 5 -7 261.97 9.4
    2 5 -7 276.17 9.7
    -2 5 7 258.57 14.8
    -2 5 7 271.37 14.1
    -2 5 7 272.87 15.2
    1 -5 -7 521.75 20.2
    1 -5 -7 484.95 19.6
    -1 -5 7 504.15 13.5
    -1 5 7 508.35 20.6
    -1 5 7 503.35 19.4
    -1 5 7 518.25 18.8
    -1 5 7 496.45 19.5
    0 -5 -7 17.4 7.2
    0 -5 -7 19.1 6.9
    0 5 7 17.8 6.8
    0 5 7 14.5 6.7
    0 5 7 10.1 5.6
    0 5 7 2.4 6.4
    -1 -5 -7 204.18 13.7
    -1 -5 -7 250.37 14.7
    1 -5 7 204.38 7.4
    1 5 7 239.38 13.8
    1 5 7 264.47 15.2
    1 5 7 229.38 12.4
    1 5 7 238.68 14.1
    -2 -5 -7 12.8 7.5
    2 -5 7 4.4 3.7
    2 -5 7 3 3
    -2 -5 -7 0.9 6.3
    -2 5 -7 6.3 3.3
    2 5 7 1.8 7.1
    2 5 7 12.4 6.9
    2 5 7 19.2 7.2
    -3 -5 -7 8.2 8.4
    3 -5 7 3.4 3.9
    -3 -5 -7 5 7.1
    3 -5 7 -0.8 4.7
    -3 -5 -7 -1.4 6.9
    3 -5 7 5.4 4.3
    3 5 7 2.8 7.4
    3 5 7 6.9 6.9
    -3 5 -7 -2.5 4.5
    -3 5 -7 0.1 4.6
    3 5 7 4.4 7.7
    -4 -5 -7 255.77 17.6
    4 -5 7 234.48 13.3
    4 -5 7 267.27 12.6
    -4 -5 -7 278.97 18.2
    -4 -5 -7 276.37 18.1
    4 -5 7 246.58 13.8
    -4 5 -7 277.07 13.2
    -4 5 -7 243.18 12.8
    4 5 7 265.17 17
    4 5 7 272.27 17.3
    4 5 7 254.97 17.1
    -5 -5 -7 53.09 13
    5 -5 7 49.2 9.2
    -5 -5 -7 67.59 11
    -5 -5 -7 50.49 14.5
    5 -5 7 73.39 9
    5 -5 7 65.39 10.4
    5 5 7 57.59 12.5
    -5 5 -7 51.79 9
    5 5 7 64.79 11.3
    5 5 7 77.59 12.7
    6 -5 7 11.1 9.3
    6 -5 7 11 7.7
    -6 -5 -7 12.5 11.3
    -6 -5 -7 -11.3 9.3
    -6 -5 -7 7.4 9.4
    6 -5 7 6.8 8.4
    -6 5 -7 5.8 8
    -6 5 -7 -0.8 8.8
    6 5 7 -16.4 9.6
    6 5 7 -15 10.4
    7 -5 7 155.08 18.1
    -7 -5 -7 153.08 19.8
    -7 -5 -7 137.49 18.2
    7 -5 7 135.19 17.4
    7 -5 7 143.29 15.5
    -7 -5 -7 154.08 19.2
    -7 5 -7 138.29 16.6
    7 5 7 177.68 21
    7 5 7 144.89 17.5
    8 -5 7 9.6 13.7
    -8 -5 -7 -2.7 11.6
    -8 -5 -7 9.5 13.3
    -8 -5 -7 7.9 15.7
    8 -5 7 -2.2 11.2
    8 -5 7 21.9 11.1
    8 5 7 -8.3 13.6
    8 5 7 16.3 14
    -8 5 -7 15.1 8.1
    -8 5 -7 -11.2 10.7
    9 -5 7 41.6 14.6
    9 -5 7 6.1 17.4
    9 -5 7 48.6 16.8
    -9 -5 -7 18.7 15.9
    -9 -5 -7 19.7 18.6
    -9 -5 -7 45.6 18.6
    -9 5 -7 13.4 14.5
    9 5 7 18.2 18
    9 5 7 42.1 18.3
    -9 5 -7 49.7 11.3
    9 5 7 16.1 17.6
    -9 5 -7 4.8 16
    -10 -5 -7 21 23.5
    10 -5 7 0.5 20.5
    10 -5 7 29.5 18.8
    -10 -5 -7 1.4 23
    10 -5 7 21.4 18.4
    10 5 7 -0.6 19.9
    -10 5 -7 9.2 13.3
    10 5 7 -7 21.9
    -10 5 -7 -8.6 18.1
    -10 5 -7 16.1 20.7
    10 5 7 -0.6 20.7
    -10 -6 7 86.59 22.4
    -10 -6 7 83.89 19.8
    10 -6 -7 100.59 24.8
    10 -6 -7 99.39 27.7
    10 -6 -7 49.8 25.9
    -10 -6 7 85.29 22.8
    -10 6 7 120.69 28.5
    10 6 -7 58.29 18.3
    10 6 -7 67.89 24.7
    10 6 -7 67.79 16.6
    -10 6 7 83.19 21
    -10 6 7 70.89 23.5
    9 -6 -7 16.3 20.2
    -9 -6 7 23.9 13.5
    -9 -6 7 40 16.4
    -9 -6 7 10.4 15.4
    9 -6 -7 21.7 19.1
    9 -6 -7 38.9 20.7
    9 6 -7 12.8 11
    9 6 -7 -9.1 14.3
    -9 6 7 4.4 16.3
    -9 6 7 -0.2 17.3
    -9 6 7 9.1 19.2
    9 6 -7 9.8 14.4
    -8 -6 7 49.8 13.5
    8 -6 -7 35.7 19.1
    8 -6 -7 42.6 18
    -8 -6 7 17.7 11.9
    8 -6 -7 28.4 16.4
    -8 -6 7 6.4 25
    -8 6 7 22.9 16.4
    8 6 -7 10.9 8.2
    8 6 -7 37.9 13.1
    -8 6 7 21.1 14.8
    -8 6 7 21.9 14.2
    -7 -6 7 152.78 15.5
    7 -6 -7 137.89 18.9
    7 -6 -7 161.98 21.8
    7 -6 -7 146.69 19.4
    -7 -6 7 135.49 18
    -7 -6 7 154.38 17.5
    -7 6 7 110.49 16.7
    7 6 -7 139.39 17.4
    -7 6 7 141.09 17.4
    7 6 -7 131.69 8.1
    -7 6 7 158.58 20.1
    6 -6 -7 215.68 20.5
    -6 -6 7 161.68 16.6
    -6 -6 7 150.68 15.7
    -6 -6 7 148.69 14.1
    6 -6 -7 140.39 17.6
    6 -6 -7 159.88 18.3
    6 6 -7 166.08 16
    -6 6 7 164.78 17
    -6 6 7 144.49 19.2
    -6 6 7 184.18 20.3
    6 6 -7 178.98 14.9
    -5 -6 7 94.79 10.1
    -5 -6 7 79.09 10.3
    -5 -6 7 70.09 10.8
    5 -6 -7 71.89 13.5
    5 -6 -7 107.49 14.3
    5 6 -7 82.99 10.6
    -5 6 7 62.79 11.8
    5 6 -7 102.29 11.1
    -5 6 7 87.99 13.8
    -5 6 7 68.49 13
    -4 -6 7 14 7
    4 -6 -7 10 10
    -4 -6 7 12.1 6.3
    -4 -6 7 5.7 6
    4 -6 -7 10.3 10.1
    4 -6 -7 -2.7 9.9
    -4 6 7 18.3 8.7
    4 6 -7 18.6 6.8
    -4 6 7 11.7 9
    -4 6 7 -2.8 9.5
    4 6 -7 4 6.8
    3 -6 -7 118.39 14.8
    3 -6 -7 88.09 12.8
    3 -6 -7 106.79 13.2
    -3 -6 7 108.69 8.4
    -3 -6 7 101.59 9.6
    -3 -6 7 102.39 8.6
    3 6 -7 98.39 9.1
    -3 6 7 96.19 12.7
    3 6 -7 90.89 8.5
    -3 6 7 91.59 12
    -3 6 7 96.09 12.3
    -2 -6 7 273.77 10.1
    2 -6 -7 289.47 17.8
    -2 -6 7 283.17 10
    -2 -6 7 270.77 11.7
    2 -6 -7 251.67 22.3
    -2 6 7 282.77 17
    -2 6 7 263.17 15
    2 6 -7 272.17 10.3
    -2 6 7 261.87 16.2
    2 6 -7 271.47 10.6
    1 -6 -7 484.05 21.4
    1 -6 -7 493.15 22
    -1 -6 7 495.15 15.1
    -1 6 7 506.85 22.4
    -1 6 7 522.65 21.5
    -1 6 7 529.85 19.9
    -1 6 7 515.35 20.6
    0 -6 -7 206.28 15.5
    0 -6 7 171.48 7.9
    0 -6 -7 185.68 14.3
    0 -6 7 178.28 7.9
    0 6 7 194.78 15.3
    0 6 7 171.28 13.7
    0 6 7 213.48 14.7
    0 6 7 190.98 12.3
    -1 -6 -7 95.09 12.1
    1 -6 7 97.39 6.9
    -1 -6 -7 107.89 14.3
    1 6 7 100.19 12.9
    1 6 7 105.29 12.9
    1 6 7 99.09 12.1
    1 6 7 95.79 11.1
    2 -6 7 194.58 10.2
    -2 -6 -7 214.08 16.8
    2 -6 7 204.08 7.5
    2 6 7 193.98 13.7
    2 6 7 214.68 15.8
    2 6 7 202.68 15.3
    2 6 7 201.98 16.6
    3 -6 7 505.15 15.7
    3 -6 7 479.75 17.7
    -3 -6 -7 473.35 23.5
    3 -6 7 470.35 15.1
    -3 6 -7 457.45 15.7
    -3 6 -7 528.35 16.3
    3 6 7 492.55 23.9
    3 6 7 500.05 20.6
    3 6 7 537.45 22.4
    -4 -6 -7 152.38 17
    4 -6 7 140.09 17.2
    -4 -6 -7 126.39 15.1
    4 -6 7 125.09 12.4
    -4 -6 -7 132.29 17.4
    4 -6 7 113.69 10.5
    4 6 7 132.09 15.4
    4 6 7 136.09 16.3
    4 6 7 126.39 16
    -5 -6 -7 30.2 12.3
    -5 -6 -7 -3.8 9.2
    5 -6 7 13.1 7.4
    -5 -6 -7 3.5 12.1
    5 -6 7 8.2 7.1
    5 -6 7 18.1 9.8
    -5 6 -7 13.5 7.6
    -5 6 -7 17.4 8.7
    5 6 7 6.3 10.4
    5 6 7 11.4 10.9
    6 -6 7 2.4 9.5
    -6 -6 -7 8.8 11.8
    6 -6 7 25.7 11.5
    -6 -6 -7 17.8 14.1
    6 -6 7 19.4 9.1
    -6 6 -7 19 9.2
    6 6 7 50.39 13.2
    -7 -6 -7 47.5 13.9
    7 -6 7 29.3 10.5
    -7 -6 -7 11.8 13.9
    7 -6 7 22.4 11.9
    -7 -6 -7 6.3 16.6
    -7 6 -7 13.1 11.7
    7 6 7 7.8 15.5
    7 6 7 -12.8 14.9
    -7 6 -7 24 11.6
    -8 -6 -7 13.8 15
    8 -6 7 35.1 13
    8 -6 7 3.2 13.9
    -8 -6 -7 20.4 18.6
    8 -6 7 -9.9 15.2
    -8 -6 -7 -6.8 15
    -8 6 -7 2.7 13.1
    8 6 7 22.4 15.5
    8 6 7 9.8 16.4
    -8 6 -7 2.7 14.4
    -9 -6 -7 -13.6 19
    9 -6 7 12.2 19.1
    9 -6 7 21.4 18.1
    -9 -6 -7 -2.8 18.7
    9 -6 7 -13.2 17.6
    -9 -6 -7 -19.8 21.7
    9 6 7 -3.6 18.3
    -9 6 -7 13.2 18.6
    9 6 7 -9.6 20.8
    9 6 7 -18.1 19.6
    -9 6 -7 -18.6 15.5
    -9 -7 7 16.2 18.7
    -9 -7 7 -16.3 22.3
    -9 -7 7 -0.1 15.9
    9 -7 -7 -32.6 21.1
    9 -7 -7 31.9 24.5
    9 -7 -7 -29.7 27.7
    -9 7 7 -13.6 19.9
    -9 7 7 -33 32.3
    9 7 -7 22.2 17.2
    -9 7 7 -15 17.1
    8 -7 -7 33.6 21.1
    8 -7 -7 75.79 23
    -8 -7 7 73.59 17.5
    -8 -7 7 67.49 15
    -8 -7 7 79.39 16.6
    8 -7 -7 58.09 22.4
    8 7 -7 74.39 16.7
    -8 7 7 83.59 22.1
    8 7 -7 100.49 17.4
    -8 7 7 55.59 19.5
    -7 -7 7 63.89 14.5
    7 -7 -7 88.59 20.1
    7 -7 -7 47 18.3
    7 -7 -7 94.49 19.6
    -7 -7 7 84.39 13.9
    -7 -7 7 45.8 12.2
    7 7 -7 48.6 13.2
    -7 7 7 52.09 14.8
    -7 7 7 48.4 15.9
    7 7 -7 82.99 15.2
    -7 7 7 25.6 17.8
    6 -7 -7 30.7 16.1
    6 -7 -7 59.69 17.8
    -6 -7 7 55.39 11.9
    -6 -7 7 51.99 11.5
    6 -7 -7 16.1 15.6
    -6 7 7 39.1 14
    -6 7 7 35.6 16.2
    -6 7 7 29.4 12.7
    6 7 -7 58.79 12.8
    -5 -7 7 272.27 16.4
    5 -7 -7 275.87 23.4
    5 -7 -7 257.47 22.5
    -5 -7 7 294.87 18.8
    -5 -7 7 276.17 16.7
    5 -7 -7 283.47 24
    5 7 -7 275.87 17.1
    -5 7 7 278.47 22.1
    -5 7 7 211.58 22.5
    -5 7 7 311.47 18.6
    5 7 -7 281.47 16.8
    -4 -7 7 28.3 9.2
    4 -7 -7 38.9 12.8
    4 -7 -7 23 13.3
    -4 -7 7 48.4 8.8
    -4 -7 7 63.99 8.9
    4 -7 -7 58.89 14.1
    4 7 -7 46.1 8.9
    -4 7 7 54.29 11.2
    -4 7 7 33.4 12
    -4 7 7 32.4 11.7
    4 7 -7 44 9.1
    -3 -7 7 21.4 6.3
    3 -7 -7 15.4 16.2
    -3 -7 7 15.3 5.9
    3 -7 -7 22.4 11.5
    -3 -7 7 19.3 7.5
    -3 7 7 23.8 10
    -3 7 7 28.5 11
    -3 7 7 6 8.6
    3 7 -7 19.7 6.9
    2 -7 -7 611.64 26.8
    -2 -7 7 599.74 20
    2 -7 -7 695.93 28.5
    -2 -7 7 731.93 18.5
    -2 -7 7 652.53 21.7
    -2 7 7 697.03 27.6
    -2 7 7 713.23 28.6
    -2 7 7 701.13 24.4
    2 7 -7 722.03 19.4
    -2 7 7 689.93 25
    -1 -7 7 73.79 8.3
    1 -7 -7 86.39 13.9
    1 -7 -7 69.69 12.5
    -1 7 7 93.29 12.4
    -1 7 7 79.39 11
    -1 7 7 61.39 12.3
    -1 7 7 91.09 10.8
    0 -7 -7 42.4 11.1
    0 -7 -7 47.5 11.5
    0 7 7 42 10
    0 7 7 64.09 12.7
    0 7 7 55.19 9.5
    0 7 7 49.6 10.7
    1 -7 7 60.99 7.6
    -1 -7 -7 51.99 12.3
    -1 -7 -7 53.69 11.2
    1 7 7 62.39 12.1
    1 7 7 58.79 11.3
    1 7 7 49.5 9.5
    1 7 7 57.79 10.8
    -2 -7 -7 5.1 10.4
    -2 -7 -7 -6.2 9.2
    2 -7 7 1.4 6.5
    2 7 7 3.6 8.7
    2 7 7 -2.1 7.8
    2 7 7 9.1 10.1
    2 7 7 -13.8 9.9
    -3 -7 -7 98.29 16.3
    3 -7 7 116.69 8.6
    3 -7 7 90.79 11.4
    3 -7 7 102.99 9.8
    -3 -7 -7 118.49 15.6
    3 7 7 92.09 12
    -3 7 -7 101.29 9.7
    3 7 7 67.49 13.4
    3 7 7 94.79 13.2
    -4 -7 -7 0.9 12.1
    -4 -7 -7 0.7 12.4
    4 -7 7 1.4 6.7
    4 -7 7 -1.3 6.8
    4 -7 7 -9.7 8.8
    -4 7 -7 3 7.3
    4 7 7 25.5 11.9
    -4 7 -7 -4.4 7.3
    4 7 7 9.8 9.8
    -5 -7 -7 159.88 20.9
    5 -7 7 141.99 13.9
    -5 -7 -7 168.08 19.5
    -5 -7 -7 168.18 21.2
    5 -7 7 149.19 16.2
    5 -7 7 147.79 13.4
    5 7 7 136.79 16.8
    5 7 7 176.38 21.5
    5 7 7 193.78 21.6
    5 7 7 149.09 16.2
    -6 -7 -7 182.78 23.4
    6 -7 7 210.48 20.6
    -6 -7 -7 243.08 25.5
    -6 -7 -7 193.38 24.5
    6 -7 7 159.48 16.7
    6 -7 7 187.08 16.8
    -6 7 -7 198.28 18.6
    -6 7 -7 176.48 17.4
    6 7 7 169.48 21
    6 7 7 185.38 22.8
    -7 -7 -7 12.8 15.5
    7 -7 7 -5 12.5
    -7 -7 -7 -2.6 17.4
    -7 -7 -7 6.5 17.7
    7 -7 7 9 15.7
    7 7 7 26.2 15.4
    -7 7 -7 -4.9 12.5
    7 7 7 15 15.4
    7 7 7 18.3 17.4
    -7 7 -7 -3.2 13.2
    -8 -7 -7 107.29 22.9
    8 -7 7 56.99 16.5
    -8 -7 -7 95.29 22.8
    -8 -7 -7 82.69 23.4
    8 -7 7 82.09 19.9
    8 -7 7 71.39 17
    8 7 7 67.19 19.3
    -8 7 -7 54.69 18.5
    -8 7 -7 91.39 18
    8 7 7 77.59 22.6
    7 -8 -7 -12.4 21.7
    -7 -8 7 10.7 15.8
    7 -8 -7 18.6 23.2
    7 -8 -7 -10 20.6
    -7 -8 7 13.1 14.4
    -7 -8 7 -23.6 13
    7 8 -7 -25.3 14.7
    -7 8 7 32.1 20.6
    -7 8 7 30.4 18.8
    -7 8 7 -22.2 13.3
    7 8 -7 -4.3 13.4
    -6 -8 7 160.58 18.5
    -6 -8 7 176.08 18.9
    6 -8 -7 157.58 26.1
    6 -8 -7 125.69 23
    6 -8 -7 160.48 23.7
    -6 -8 7 157.18 19
    -6 8 7 175.78 19.1
    -6 8 7 146.69 21.2
    6 8 -7 163.48 18.7
    -6 8 7 165.58 21.6
    6 8 -7 174.88 17.3
    -6 8 7 177.08 18.8
    5 -8 -7 100.29 19.2
    -5 -8 7 125.79 16.1
    5 -8 -7 68.49 17.6
    5 -8 -7 127.39 23
    -5 -8 7 78.99 17.6
    -5 8 7 75.69 17
    5 8 -7 114.89 15.2
    -5 8 7 88.19 17.2
    5 8 -7 94.19 12.6
    -5 8 7 61.39 13.1
    -5 8 7 83.79 13.3
    4 -8 -7 123.59 19.4
    4 -8 -7 126.99 20.3
    -4 -8 7 109.79 11.3
    -4 -8 7 125.19 14.4
    -4 -8 7 129.79 16.2
    -4 8 7 126.39 14.5
    4 8 -7 128.49 13.5
    -4 8 7 124.29 14.3
    -4 8 7 163.88 19.9
    -3 -8 7 206.18 12.3
    3 -8 -7 203.98 23.2
    3 -8 -7 227.48 28.7
    3 -8 -7 189.18 21
    -3 -8 7 193.08 11.8
    -3 -8 7 186.58 15.5
    -3 8 7 175.58 16.1
    3 8 -7 191.98 12.9
    3 8 -7 190.08 12.3
    -3 8 7 201.58 21.6
    -3 8 7 159.08 18.2
    -3 8 7 216.08 15.5
    -2 -8 7 5.6 8.5
    2 -8 -7 10.7 12.3
    -2 8 7 -0.5 8.6
    -2 8 7 5.6 12.2
    -2 8 7 0.1 9.4
    1 -8 -7 172.38 18.8
    -1 8 7 135.79 14.2
    -1 8 7 166.28 13.5
    -1 8 7 157.78 18.9
    0 -8 -7 234.18 20
    0 8 7 279.37 15.1
    0 8 7 275.17 17
    0 8 7 261.37 20.7
    -1 -8 -7 76.89 15.3
    -1 -8 -7 45.3 12.4
    1 -8 7 69.09 9.5
    1 8 7 44 10
    1 8 7 24.7 10.3
    1 8 7 47.6 13.4
    -2 -8 -7 474.35 27.7
    2 -8 7 400.16 18.4
    -2 -8 -7 420.56 23.8
    2 8 7 481.55 26.4
    2 8 7 494.35 22.3
    2 8 7 442.66 19.7
    2 8 7 474.25 27.1
    -3 -8 -7 6.4 14.4
    -3 -8 -7 -10.7 12.3
    3 -8 7 0.4 10.2
    3 8 7 3 13.3
    3 8 7 7.8 13.3
    3 8 7 15.6 10
    3 8 7 3.2 11.6
    4 -8 7 152.88 13.4
    4 -8 7 128.39 15.7
    -4 -8 -7 160.38 19.2
    4 -8 7 123.19 13
    -4 -8 -7 163.88 21.3
    4 8 7 149.59 20.1
    -4 8 -7 122.09 14.9
    4 8 7 146.39 19.1
    4 8 7 122.39 14.3
    4 8 7 140.39 17
    -5 -8 -7 25.1 18.4
    5 -8 7 13.1 13.8
    5 -8 7 27.7 9.6
    -5 -8 -7 33.8 16.2
    -5 8 -7 21.2 11.3
    -5 8 -7 9.4 10.1
    5 8 7 18.4 12.9
    5 8 7 27.1 14.7
    5 8 7 22.8 15.3
    6 -8 7 5.6 11.7
    6 -8 7 19 12.8
    -6 -8 -7 28.7 20.5
    6 -8 7 8.1 17.7
    -6 -8 -7 -2.6 18.6
    -6 8 -7 5.5 12.9
    6 8 7 23.1 18.5
    6 8 7 6.4 18
    6 8 7 14.1 15.4
    7 -8 7 35.4 16.7
    -7 -8 -7 14.8 23.2
    -7 -8 -7 5.7 20.8
    7 -8 7 14.4 19.9
    -7 -8 -7 29.8 22.4
    7 8 7 26.8 16.3
    7 8 7 -10.7 19.1
    7 8 7 27.8 25.8
    -7 8 -7 -4.4 16
    -5 -9 7 15.6 13
    -5 -9 7 -9.3 14.6
    5 -9 -7 16.1 23
    -5 -9 7 11.6 11.8
    -5 9 7 16.4 11.7
    -5 9 7 -30.2 17.9
    5 9 -7 8.2 13.2
    -5 9 7 6.3 12.1
    -4 -9 7 62.29 10.3
    4 -9 -7 43.6 21.7
    4 -9 -7 40.8 21.6
    -4 -9 7 39.2 11.7
    4 -9 -7 55.19 21.4
    -4 -9 7 31.3 18.3
    4 9 -7 64.69 11.3
    4 9 -7 67.79 12.1
    -4 9 7 72.49 19.1
    -4 9 7 74.29 19.8
    3 -9 -7 42.1 18.7
    3 -9 -7 25.5 19.2
    -3 -9 7 43.2 13.5
    -3 9 7 55.09 17.4
    -3 9 7 25.3 15.6
    2 -9 -7 25.9 16.7
    2 -9 -7 43.5 17.5
    -2 9 7 43.9 15.8
    -2 9 7 14.1 16.3
    1 -9 -7 105.19 19.5
    1 -9 -7 140.79 19.1
    -1 9 7 95.39 18.5
    -1 9 7 91.29 16.7
    0 -9 -7 5.9 13.9
    0 -9 -7 1 16.3
    0 9 7 4 6.9
    0 9 7 5.8 6.4
    0 9 7 -7.2 14.1
    0 9 7 0.2 13.1
    -1 -9 -7 139.09 22.3
    -1 -9 -7 151.68 20.4
    1 9 7 150.68 21
    1 9 7 109.09 11.9
    1 9 7 136.49 17.9
    1 9 7 114.59 12.3
    2 -9 7 4.7 11
    -2 -9 -7 17.9 15.6
    -2 -9 -7 -10.4 24.9
    2 9 7 0.7 9.5
    2 9 7 1.5 15.2
    2 9 7 21.2 15.1
    2 9 7 4.6 8.5
    3 -9 7 31 13.8
    -3 -9 -7 41.2 21.9
    -3 -9 -7 6.1 16.6
    3 9 7 17.2 16.9
    3 9 7 31.9 16.5
    3 9 7 17 11.9
    3 9 7 39.7 10.4
    4 -9 7 70.69 16.9
    -4 -9 -7 44.4 19.9
    -4 -9 -7 81.89 22.1
    4 9 7 80.29 15
    4 9 7 81.89 19.5
    4 9 7 14.8 17.7
    4 9 7 85.99 13.6
    5 9 7 50.29 19.4
    12 0 -8 42.7 21.9
    12 0 -8 24 20.4
    -12 0 8 -10.9 20.4
    -12 0 8 5.4 19.4
    -12 0 8 -32.1 18.6
    12 0 -8 -4 19.6
    11 0 -8 0.4 14.9
    11 0 -8 -4.9 16.9
    11 0 -8 3.5 17.3
    -11 0 8 40.4 15.8
    -11 0 8 5.4 16.9
    -11 0 8 -8.3 12.8
    10 0 -8 22.4 13.5
    -10 0 8 50.69 13.8
    -10 0 8 49.8 15.9
    10 0 -8 25.2 13.6
    -10 0 8 26.2 13.1
    -9 0 8 8.1 9.8
    9 0 -8 -2.1 11
    -9 0 8 -2.8 10.9
    9 0 -8 5.1 10.8
    -9 0 8 -4.9 9.3
    9 0 -8 9.1 10.7
    8 0 -8 77.99 12.3
    -8 0 8 61.89 12
    8 0 -8 61.29 12.4
    -8 0 8 63.29 12.4
    8 0 -8 66.19 12.4
    -7 0 8 -1 8.2
    -7 0 8 21.2 7.7
    -7 0 8 17.2 7.5
    7 0 -8 2.5 6.9
    7 0 -8 14.5 6.9
    7 0 -8 6.5 8.3
    -6 0 8 193.18 13.2
    -6 0 8 190.58 13.7
    6 0 -8 214.78 13.6
    6 0 -8 204.48 13.3
    -6 0 8 203.78 13.4
    6 0 -8 196.68 13.5
    -5 0 8 1.7 4.8
    5 0 -8 -0.9 4.9
    -5 0 8 -2.7 5.2
    5 0 -8 3 5.1
    5 0 -8 -4.4 5.1
    -5 0 8 -2.4 5.2
    -4 0 8 -0.8 4.3
    4 0 -8 11.6 5
    -4 0 8 0.3 3.4
    4 0 -8 7.1 4.6
    -4 0 8 1.3 4.4
    4 0 -8 8.4 4.9
    -3 0 8 -4.4 3.6
    -3 0 8 -0.8 3.2
    3 0 -8 2.3 3.7
    3 0 -8 -4.4 3.1
    -3 0 8 -1.7 3.2
    3 0 -8 -0.7 3.7
    -2 0 8 3763.72 86.59
    -2 0 8 3775.62 86.79
    2 0 -8 3803.92 86.69
    2 0 -8 3776.52 85.99
    2 0 -8 3728.13 86.59
    -2 0 8 3812.22 86.59
    -1 0 8 -2.9 2.2
    -1 0 8 -3.5 2.4
    -1 0 8 2.7 3
    1 0 -8 -5.4 2.3
    1 0 -8 0.3 2.7
    0 0 -8 3753.82 83.89
    0 0 -8 3667.73 83.59
    0 0 8 3645.54 83.59
    0 0 8 3682.43 83.99
    1 0 8 -0.3 2.7
    -1 0 -8 1.1 2.7
    1 0 8 1.5 2.7
    -1 0 -8 0.3 2.7
    2 0 8 136.69 7.5
    2 0 8 137.39 8
    -2 0 -8 140.69 7.9
    2 0 8 145.29 8.2
    -2 0 -8 138.79 7.7
    3 0 8 1 3.7
    3 0 8 10.4 4.3
    -3 0 -8 5.2 4.1
    -3 0 -8 3 4.1
    3 0 8 2.6 4.7
    -3 0 -8 2.8 4.1
    4 0 8 15.1 6.1
    4 0 8 12.1 5.2
    -4 0 -8 16 5.4
    -4 0 -8 12.5 5
    -4 0 -8 14.7 5.7
    4 0 8 6.8 5.1
    -5 0 -8 6.5 5.2
    5 0 8 7.5 5.7
    5 0 8 13.8 6.8
    5 0 8 -0.6 5.2
    -5 0 -8 8.9 5.8
    -5 0 -8 2.2 6.1
    6 0 8 5.7 7.3
    -6 0 -8 -9 7.1
    -6 0 -8 -10.7 6.5
    6 0 8 4.4 6.4
    6 0 8 -7.6 6.2
    -6 0 -8 18.3 7.4
    7 0 8 17.7 9.4
    -7 0 -8 4.2 8.3
    7 0 8 4.4 8.5
    7 0 8 11.6 9.4
    -7 0 -8 -1.6 9.5
    -7 0 -8 4 8.7
    -8 0 -8 671.33 30.6
    8 0 8 669.93 30.1
    8 0 8 720.83 29.3
    -8 0 -8 694.43 30.2
    8 0 8 683.23 30.3
    9 0 8 7.3 13.6
    -9 0 -8 9.9 12.5
    -9 0 -8 30.5 13.6
    9 0 8 -4.2 12.2
    -9 0 -8 22.2 12.4
    10 0 8 99.79 20.3
    -10 0 -8 83.09 17.3
    -10 0 -8 93.29 19.3
    10 0 8 63.99 15.7
    -10 0 -8 119.49 18.9
    10 0 8 93.99 18.7
    11 0 8 -3.6 16.6
    -11 0 -8 22.3 21.2
    11 0 8 22 19.4
    11 0 8 15.5 19.1
    -11 0 -8 16.5 17.8
    -11 0 -8 -12.2 17
    -12 0 -8 -22.1 22.7
    12 0 8 15.3 19.4
    -12 0 -8 36.7 26.6
    12 0 8 22.6 22.8
    -12 0 -8 27.6 21.7
    -12 -1 8 42.3 15.8
    -12 -1 8 53.19 22.4
    12 -1 -8 -5.8 19.5
    12 -1 -8 34.4 21.1
    12 -1 -8 7.7 21.4
    12 1 -8 8 20.3
    12 1 -8 7.4 19.6
    -12 1 8 22.1 20.4
    -12 1 8 39.2 18
    12 1 -8 -19.9 19
    -12 1 8 28.9 21.8
    -11 -1 8 117.49 20.6
    -11 -1 8 99.29 17.4
    11 -1 -8 113.09 20.9
    -11 -1 8 123.79 22.1
    11 -1 -8 148.59 22.6
    11 -1 -8 124.49 21.3
    -11 1 8 116.79 19.4
    11 1 -8 120.29 21.1
    11 1 -8 182.48 23.1
    11 1 -8 131.99 20.8
    -11 1 8 121.99 18.4
    -11 1 8 117.39 20.8
    -10 -1 8 90.49 17.1
    10 -1 -8 89.69 21.5
    -10 -1 8 72.79 15.7
    10 -1 -8 94.59 16.4
    -10 -1 8 139.59 20.3
    10 -1 -8 71.39 17.3
    -10 1 8 119.79 17.9
    10 1 -8 85.59 16.1
    10 1 -8 110.99 17.9
    -10 1 8 78.89 14.4
    -10 1 8 95.89 18.9
    -9 -1 8 55.79 13.6
    9 -1 -8 67.49 14.7
    -9 -1 8 69.19 13.9
    -9 -1 8 66.59 12.4
    9 -1 -8 52.69 12.3
    9 -1 -8 73.59 15.1
    9 1 -8 40.9 11.7
    -9 1 8 56.19 14.9
    -9 1 8 39.7 12.9
    -9 1 8 72.79 13.7
    9 1 -8 58.29 13.1
    9 1 -8 47.1 13.4
    8 -1 -8 20.6 9
    -8 -1 8 16.1 10
    8 -1 -8 27.7 11.8
    8 -1 -8 21.6 12.3
    -8 -1 8 28.3 10.2
    8 1 -8 27.2 9.6
    -8 1 8 30 11.2
    -8 1 8 7.7 9.1
    8 1 -8 35.3 11.3
    -8 1 8 20.9 17.8
    8 1 -8 24.4 12.7
    7 -1 -8 32.3 9.3
    -7 -1 8 28.3 9.5
    7 -1 -8 16.9 7.3
    -7 -1 8 13.4 7.9
    -7 -1 8 45 10
    7 -1 -8 30 9.2
    -7 1 8 31.7 10.2
    -7 1 8 39.3 9.5
    7 1 -8 37.2 9.4
    7 1 -8 27 8.1
    7 1 -8 26.9 8.6
    -7 1 8 32.3 9.4
    6 -1 -8 514.15 21.1
    6 -1 -8 521.45 21.5
    -6 -1 8 556.44 21.3
    6 -1 -8 505.95 21.3
    -6 -1 8 480.75 20.1
    -6 -1 8 488.75 20.2
    6 1 -8 487.15 20.4
    6 1 -8 496.45 19.9
    6 1 -8 489.65 20.1
    -6 1 8 491.85 20.9
    -6 1 8 514.25 21.1
    -6 1 8 501.15 20.7
    5 -1 -8 396.26 16.9
    -5 -1 8 367.06 16
    -5 -1 8 383.16 16.5
    -5 -1 8 375.56 16.1
    5 -1 -8 379.16 16.6
    5 -1 -8 387.46 17.1
    5 1 -8 383.46 15.7
    5 1 -8 373.26 16
    -5 1 8 385.36 17.1
    -5 1 8 376.26 16.9
    -5 1 8 379.46 16.8
    5 1 -8 392.26 16.5
    4 -1 -8 1359.96 37
    4 -1 -8 1356.36 37
    -4 -1 8 1343.27 35.9
    -4 -1 8 1333.17 36.1
    4 -1 -8 1354.26 36.8
    -4 -1 8 1338.77 36.2
    4 1 -8 1331.77 35.2
    4 1 -8 1355.86 36.2
    -4 1 8 1336.67 37
    -4 1 8 1354.96 37
    -4 1 8 1367.56 37.1
    4 1 -8 1376.06 36.2
    -3 -1 8 441.66 14.8
    3 -1 -8 449.56 16.1
    3 -1 -8 426.16 15.8
    -3 -1 8 461.05 15
    -3 -1 8 450.65 14.9
    3 -1 -8 444.66 15.7
    -3 1 8 430.96 15.7
    3 1 -8 441.76 14.9
    -3 1 8 420.76 15.6
    -3 1 8 459.95 16
    3 1 -8 431.46 13.9
    3 1 -8 437.96 14.8
    2 -1 -8 27.4 4.8
    -2 -1 8 34.7 4.3
    -2 -1 8 36.8 4.6
    2 -1 -8 30.5 5
    -2 -1 8 32.1 4.1
    2 -1 -8 24 4
    -2 1 8 28.7 4.9
    -2 1 8 30.3 5.1
    -2 1 8 24.4 4.3
    2 1 -8 30.6 4.1
    1 -1 -8 1299.97 33.9
    -1 -1 8 1399.46 32.4
    -1 -1 8 1366.96 32.2
    1 -1 -8 1326.17 33.9
    -1 1 8 1311.67 33.9
    -1 1 8 1314.77 34
    1 1 -8 1337.27 32.1
    1 1 -8 1329.57 32.3
    -1 1 8 1337.17 33.9
    0 -1 8 18.6 2.9
    0 -1 -8 14.9 3.6
    0 -1 -8 16 4.2
    0 -1 8 17 2.9
    0 1 -8 20.2 3
    0 1 -8 15.8 2.7
    0 1 8 8.2 3.3
    0 1 8 12.1 3
    1 -1 8 4.5 2.6
    -1 -1 -8 5.1 3.5
    -1 -1 -8 6.1 3.5
    1 -1 8 5.6 2.5
    1 1 8 10.8 3.9
    -1 1 -8 4.2 2.7
    1 1 8 4.4 3.7
    1 1 8 6.5 3.8
    -1 1 -8 4.5 2.6
    -2 -1 -8 258.57 11.1
    -2 -1 -8 228.48 10.7
    2 -1 8 254.97 9.5
    2 -1 8 252.47 10
    2 -1 8 250.47 9.9
    2 1 8 242.38 10.6
    -2 1 -8 245.28 9.7
    2 1 8 252.77 11.3
    2 1 8 252.37 11.2
    -2 1 -8 258.17 10
    3 -1 8 638.34 19.7
    3 -1 8 655.43 19.9
    3 -1 8 650.33 19.4
    -3 -1 -8 625.24 20.5
    -3 -1 -8 620.84 20.8
    -3 -1 -8 638.04 20.8
    -3 1 -8 631.44 19.3
    3 1 8 633.14 20.4
    -3 1 -8 657.53 18.8
    3 1 8 633.54 20.9
    3 1 8 647.94 20.9
    -3 1 -8 649.64 19.7
    4 -1 8 1479.45 39.7
    -4 -1 -8 1475.85 40.4
    4 -1 8 1492.35 39.2
    -4 -1 -8 1542.65 41.1
    -4 -1 -8 1452.15 40.2
    4 -1 8 1491.75 39.7
    -4 1 -8 1456.55 38.4
    -4 1 -8 1513.95 39.7
    4 1 8 1482.85 40.1
    4 1 8 1516.15 41
    -4 1 -8 1524.45 39.9
    4 1 8 1474.75 40.9
    5 -1 8 485.25 19.6
    5 -1 8 483.45 18.5
    -5 -1 -8 500.55 20.4
    -5 -1 -8 474.65 19.7
    -5 -1 -8 484.15 19.8
    5 -1 8 486.85 19.4
    5 1 8 486.65 19.6
    -5 1 -8 485.95 19.2
    5 1 8 475.85 20.2
    -5 1 -8 483.35 18.1
    -5 1 -8 488.55 19.1
    5 1 8 467.95 20
    6 -1 8 75.99 10.4
    6 -1 8 76.99 10.1
    -6 -1 -8 88.99 11.5
    -6 -1 -8 88.59 12.3
    -6 -1 -8 101.69 12.4
    6 -1 8 83.29 11.2
    -6 1 -8 83.29 11.1
    -6 1 -8 90.99 11.1
    -6 1 -8 73.79 9.7
    6 1 8 80.59 10.3
    6 1 8 79.09 10.2
    6 1 8 105.09 13.1
    -7 -1 -8 63.09 11.9
    -7 -1 -8 96.19 13.6
    7 -1 8 75.69 12.3
    7 -1 8 95.69 12.9
    7 -1 8 95.89 13.7
    -7 -1 -8 86.99 13.1
    7 1 8 98.69 14.5
    7 1 8 61.89 12
    -7 1 -8 89.79 13.2
    7 1 8 96.29 13.5
    -7 1 -8 68.19 10.5
    -7 1 -8 72.69 11.7
    -8 -1 -8 194.88 20.9
    8 -1 8 274.37 20.5
    -8 -1 -8 246.78 19.9
    8 -1 8 245.38 20.4
    -8 -1 -8 262.87 21
    8 -1 8 254.07 18.6
    8 1 8 213.38 20.3
    8 1 8 251.77 20.1
    -8 1 -8 220.78 18.9
    -8 1 -8 212.98 23.8
    -8 1 -8 239.08 19.7
    -9 -1 -8 1.6 12.6
    9 -1 8 18.3 13.3
    -9 -1 -8 32 18.7
    -9 -1 -8 19.7 12.6
    9 -1 8 31.1 14.8
    9 -1 8 18.3 11
    9 1 8 10.5 13.2
    -9 1 -8 10.8 14
    -9 1 -8 13.2 11.5
    9 1 8 5.1 13.9
    -9 1 -8 13.8 11.9
    -10 -1 -8 40.3 18.9
    10 -1 8 33 14.4
    -10 -1 -8 64.69 16.5
    10 -1 8 26.7 16.3
    10 -1 8 53.79 15
    -10 -1 -8 34.6 14.7
    -10 1 -8 46 16.1
    10 1 8 72.69 17.8
    10 1 8 80.39 16.6
    -10 1 -8 29.5 15.4
    -10 1 -8 36.2 18.5
    11 -1 8 19.4 19.8
    11 -1 8 60.09 20.4
    11 -1 8 15.8 16.6
    -11 -1 -8 21.6 18.9
    -11 -1 -8 36.7 21.1
    -11 -1 -8 34.3 19.8
    -11 1 -8 20.4 18.2
    11 1 8 38.6 19.4
    11 1 8 32.4 20.2
    11 1 8 85.99 21.4
    -11 1 -8 53.39 23.1
    -11 1 -8 27.2 17.8
    12 -1 8 165.68 29.4
    -12 -1 -8 150.08 28.9
    -12 1 -8 121.39 28
    12 1 8 99.39 26.9
    -12 -2 8 35 22.1
    12 -2 -8 -8.7 20.8
    -12 -2 8 7.1 15.2
    12 -2 -8 -20.2 19.9
    12 -2 -8 40.9 23
    -12 -2 8 15.4 21.8
    12 2 -8 -1.6 20.1
    12 2 -8 47.4 20.7
    -12 2 8 49.8 22.5
    12 2 -8 38.3 21.2
    -12 2 8 -5 22
    -12 2 8 5.8 18.5
    -11 -2 8 41.3 17.8
    11 -2 -8 -24.2 16.5
    11 -2 -8 26 19.1
    -11 -2 8 -2.1 17.3
    11 -2 -8 27 18.4
    -11 -2 8 16.1 14
    11 2 -8 4.8 16.5
    -11 2 8 -21 18.8
    -11 2 8 -34.1 15.7
    11 2 -8 38.3 15.7
    -11 2 8 17.1 16.8
    11 2 -8 14.7 15.9
    10 -2 -8 50.09 15.9
    -10 -2 8 45.6 16.1
    10 -2 -8 35.2 14.6
    -10 -2 8 54.29 16
    -10 -2 8 33 13.3
    10 2 -8 43.3 14
    10 2 -8 67.99 16.1
    -10 2 8 32.5 14.8
    -10 2 8 58.19 13.6
    -10 2 8 66.59 18.2
    -9 -2 8 852.31 34.1
    9 -2 -8 839.12 36.8
    -9 -2 8 840.82 34.4
    -9 -2 8 819.82 33.6
    9 -2 -8 896.61 35.7
    9 2 -8 837.02 33.9
    -9 2 8 891.41 36.9
    -9 2 8 829.12 33.9
    -9 2 8 831.32 35.9
    8 -2 -8 8.3 10.6
    8 -2 -8 1.3 9.8
    -8 -2 8 10.7 9.2
    -8 -2 8 0.7 10.4
    8 -2 -8 11.1 10.4
    -8 -2 8 1.9 7.9
    8 2 -8 10 8.3
    -8 2 8 6.2 9.8
    8 2 -8 6.6 9.2
    -8 2 8 -14.5 8.3
    8 2 -8 10.5 9.1
    -8 2 8 -4.7 10.3
    7 -2 -8 834.32 30.3
    -7 -2 8 763.32 28.4
    -7 -2 8 763.42 28.6
    -7 -2 8 803.92 29.3
    7 -2 -8 813.82 30.4
    7 -2 -8 805.82 30.4
    7 2 -8 769.62 27.5
    -7 2 8 798.52 30.1
    7 2 -8 784.82 28.3
    -7 2 8 777.92 29.6
    7 2 -8 763.52 28.4
    -7 2 8 821.42 30.1
    -6 -2 8 134.29 11.9
    6 -2 -8 124.79 13.4
    6 -2 -8 143.39 14
    6 -2 -8 132.39 13.6
    -6 -2 8 144.49 12.6
    -6 -2 8 137.99 12.1
    6 2 -8 131.29 11.8
    6 2 -8 134.39 12.2
    -6 2 8 116.19 13.4
    -6 2 8 135.79 13.1
    6 2 -8 151.38 11.6
    -6 2 8 127.99 12.9
    -5 -2 8 241.28 12.7
    -5 -2 8 226.68 12.3
    -5 -2 8 179.68 11.8
    5 -2 -8 217.18 13.6
    5 -2 -8 205.88 13.4
    5 -2 -8 199.08 13.6
    5 2 -8 196.78 11.1
    5 2 -8 195.28 11.7
    5 2 -8 204.08 12.3
    -5 2 8 196.58 13.2
    -5 2 8 193.38 12.9
    -5 2 8 202.78 13
    4 -2 -8 11.9 6
    -4 -2 8 13.6 4.4
    -4 -2 8 18.7 5.6
    4 -2 -8 24.3 6.5
    -4 -2 8 7.1 4.4
    4 -2 -8 21.4 6.2
    4 2 -8 10.2 5.9
    -4 2 8 13.6 5.3
    4 2 -8 14.1 4.4
    -4 2 8 16.3 5.9
    4 2 -8 15.2 4.8
    -4 2 8 16.4 6.2
    -3 -2 8 154.58 8.3
    3 -2 -8 158.28 10.2
    -3 -2 8 170.78 8.4
    3 -2 -8 139.19 9.9
    3 -2 -8 163.78 10.2
    -3 -2 8 173.98 8.3
    3 2 -8 164.88 8.5
    3 2 -8 141.69 8.2
    -3 2 8 162.58 10.5
    3 2 -8 162.58 6.8
    -3 2 8 170.38 10.1
    -3 2 8 151.88 9.9
    2 -2 -8 1055.19 29.6
    -2 -2 8 1113.99 26.4
    2 -2 -8 1028.6 29.2
    -2 -2 8 1082.39 26.6
    2 -2 -8 1053.79 29.4
    -2 -2 8 1075.09 26.7
    -2 2 8 1030.3 29.3
    2 2 -8 1037.5 26.4
    -2 2 8 1046.1 29.3
    2 2 -8 1094.59 26.6
    -2 2 8 1036.9 29.4
    1 -2 -8 1340.57 35.4
    -1 -2 8 1347.77 31.4
    1 -2 -8 1341.07 35.1
    -1 -2 8 1389.26 31.5
    1 2 -8 1335.17 31.4
    -1 2 8 1334.97 35
    -1 2 8 1314.77 35.2
    1 2 -8 1360.26 31.4
    -1 2 8 1319.57 34.9
    0 -2 8 374.76 10.7
    0 -2 -8 380.96 13.9
    0 -2 -8 368.16 13.7
    0 -2 8 383.86 9.9
    0 2 8 374.36 13.4
    0 2 8 366.96 13.5
    0 2 -8 377.36 9.9
    0 2 -8 367.96 9.8
    0 2 8 364.66 13.9
    -1 -2 -8 322.77 12.8
    -1 -2 -8 312.97 12.7
    1 -2 8 329.17 9.7
    1 -2 8 311.37 9.2
    -1 2 -8 298.67 9.3
    1 2 8 318.67 12.6
    1 2 8 311.67 13
    1 2 8 308.97 12.9
    2 -2 8 324.37 10.8
    2 -2 8 318.27 10.5
    -2 -2 -8 319.37 13.4
    2 -2 8 313.87 10.8
    -2 2 -8 318.97 10.8
    2 2 8 299.27 13.3
    2 2 8 311.67 13.7
    2 2 8 313.87 13.2
    -2 2 -8 324.87 10.9
    -3 -2 -8 97.59 9.3
    3 -2 8 97.59 7.2
    -3 -2 -8 105.19 9.4
    -3 -2 -8 97.69 9.4
    3 -2 8 98.49 7.7
    3 -2 8 106.99 7.7
    -3 2 -8 102.69 7.6
    3 2 8 94.29 9.7
    -3 2 -8 90.89 7.3
    3 2 8 97.79 9.1
    3 2 8 80.89 9.3
    -4 -2 -8 37.3 8.3
    -4 -2 -8 24 6.5
    4 -2 8 25.8 5.8
    4 -2 8 29.7 5.8
    4 -2 8 40.6 6.9
    -4 -2 -8 38.1 7.6
    4 2 8 38.8 7.7
    4 2 8 44 8.6
    -4 2 -8 32.1 6.5
    -4 2 -8 32 5.3
    -4 2 -8 37.7 6.6
    4 2 8 31.8 7.2
    5 -2 8 103.29 11.1
    5 -2 8 103.99 10
    -5 -2 -8 110.99 11.5
    -5 -2 -8 117.09 12.6
    5 -2 8 119.79 10.9
    -5 -2 -8 107.09 11.9
    5 2 8 116.49 12
    -5 2 -8 111.19 10.5
    -5 2 -8 111.79 10.6
    5 2 8 119.39 12.7
    5 2 8 109.89 12.5
    -5 2 -8 119.49 9.3
    -6 -2 -8 131.59 14.6
    6 -2 8 168.58 13.9
    -6 -2 -8 143.19 14.3
    6 -2 8 170.68 13
    -6 -2 -8 158.08 14.3
    6 -2 8 164.28 14.4
    -6 2 -8 154.68 13.6
    6 2 8 144.89 15
    -6 2 -8 172.08 12.4
    6 2 8 171.98 14.8
    -6 2 -8 154.28 13.4
    6 2 8 168.28 14.9
    -7 -2 -8 387.36 22
    -7 -2 -8 348.77 22
    7 -2 8 368.16 20.5
    7 -2 8 352.66 20.6
    7 2 8 402.06 22.5
    7 2 8 352.16 20.7
    -7 2 -8 376.66 18.7
    -7 2 -8 346.07 20
    -7 2 -8 368.46 20.3
    -8 -2 -8 71.79 15
    -8 -2 -8 64.89 12.4
    8 -2 8 89.59 15.3
    -8 -2 -8 96.09 15.4
    8 -2 8 87.59 15.4
    8 -2 8 52.99 12.3
    -8 2 -8 76.99 12.8
    8 2 8 73.99 14.2
    -8 2 -8 71.59 14.3
    -8 2 -8 85.09 13.8
    8 2 8 98.29 15.5
    9 -2 8 -2.6 11.1
    -9 -2 -8 -18.3 13.9
    -9 -2 -8 -16.7 11.8
    9 -2 8 -2.6 11.4
    9 -2 8 -1.5 13.6
    -9 -2 -8 6.3 13.2
    -9 2 -8 -9 11.9
    -9 2 -8 0.9 13.7
    9 2 8 18.2 12.4
    9 2 8 20.9 13.9
    10 -2 8 -7.1 16.9
    -10 -2 -8 -6.8 14.8
    10 -2 8 1.2 14.2
    -10 -2 -8 26.4 16
    -10 -2 -8 22.6 19.2
    10 2 8 -36.3 13.5
    -10 2 -8 0.3 14
    -10 2 -8 5.6 14.3
    10 2 8 -0.3 15.8
    -10 2 -8 -3 16.1
    10 2 8 20.3 17.2
    -11 -2 -8 1.5 22.4
    11 -2 8 10.9 20
    11 -2 8 39.8 23.5
    11 -2 8 34.6 19.3
    -11 -2 -8 3.3 18.9
    -11 -2 -8 40.8 20.5
    -11 2 -8 23.9 17.3
    -11 2 -8 11.8 21.6
    11 2 8 72.69 22.7
    -11 2 -8 46.8 18.9
    11 2 8 2.9 18.8
    11 2 8 35.4 19.3
    12 -3 -8 23 24.9
    -12 -3 8 -7.9 24.5
    -12 -3 8 -8.3 21.9
    -12 -3 8 12.5 29
    12 -3 -8 40.9 23.7
    12 3 -8 13.7 20.4
    -12 3 8 54.29 24.3
    12 3 -8 71.99 21.8
    -12 3 8 77.19 28.3
    -12 3 8 33.9 22.1
    -11 -3 8 139.39 19.8
    -11 -3 8 159.18 23.5
    11 -3 -8 149.79 25.3
    11 -3 -8 111.29 22.8
    -11 -3 8 196.08 24.3
    11 -3 -8 104.29 22.1
    -11 3 8 150.98 26.6
    -11 3 8 129.09 22.8
    -11 3 8 76.19 18.4
    11 3 -8 186.78 23.5
    11 3 -8 157.38 22.9
    11 3 -8 160.88 22.7
    -10 -3 8 28.5 14.5
    -10 -3 8 35.5 10.9
    10 -3 -8 20.8 16.7
    10 -3 -8 2.6 16.5
    -10 -3 8 32.6 16.1
    10 -3 -8 43.5 18.1
    10 3 -8 36 14.4
    -10 3 8 32.1 15.8
    -10 3 8 40.3 17.4
    10 3 -8 57.59 15.4
    -10 3 8 18 15
    -9 -3 8 47.4 13.3
    9 -3 -8 49.6 15.1
    -9 -3 8 26.8 9.9
    9 -3 -8 20.7 13.9
    -9 3 8 27.1 12.5
    -9 3 8 22.7 15.3
    -9 3 8 35.8 13.7
    9 3 -8 28.5 10.9
    9 3 -8 22.3 12.4
    -8 -3 8 84.59 11.4
    8 -3 -8 71.79 14.4
    8 -3 -8 92.59 15
    8 -3 -8 96.49 15.4
    -8 -3 8 109.79 17.6
    -8 -3 8 80.49 12.7
    8 3 -8 84.49 12.4
    -8 3 8 75.79 12.7
    -8 3 8 77.39 12.3
    8 3 -8 101.99 13.4
    8 3 -8 94.09 14.9
    -8 3 8 82.69 14.4
    -7 -3 8 106.49 14.2
    -7 -3 8 101.99 12.8
    7 -3 -8 66.39 10.8
    -7 -3 8 106.69 14.6
    7 -3 -8 130.69 16
    7 -3 -8 106.59 13.9
    -7 3 8 107.49 14.4
    7 3 -8 137.39 13.5
    -7 3 8 83.99 12
    7 3 -8 113.99 13.3
    -7 3 8 120.09 15.3
    7 3 -8 111.09 12.9
    -6 -3 8 55.89 9
    6 -3 -8 50.39 9.5
    -6 -3 8 57.49 9.9
    6 -3 -8 65.59 11.1
    6 -3 -8 76.99 11.9
    -6 -3 8 59.49 9.4
    6 3 -8 77.89 10.2
    -6 3 8 58.69 10.7
    6 3 -8 54.59 8.2
    6 3 -8 75.49 10.8
    -6 3 8 59.49 11.2
    -6 3 8 44.6 8.9
    5 -3 -8 598.24 23.3
    -5 -3 8 637.44 21.9
    5 -3 -8 615.94 23.5
    -5 -3 8 605.34 21.2
    5 -3 -8 601.24 23.4
    -5 3 8 571.34 23.1
    -5 3 8 613.84 23.8
    -5 3 8 622.44 23.4
    5 3 -8 596.24 21.1
    5 3 -8 628.74 19.2
    -4 -3 8 187.08 10.3
    4 -3 -8 202.08 12.7
    4 -3 -8 203.58 13.1
    -4 -3 8 185.88 10.3
    -4 -3 8 185.78 10.6
    4 -3 -8 165.18 12.2
    4 3 -8 189.08 10.3
    4 3 -8 186.18 10.4
    -4 3 8 207.28 12.9
    -4 3 8 181.18 12.6
    -4 3 8 191.98 12.6
    4 3 -8 190.58 8
    3 -3 -8 1888.21 49.5
    -3 -3 8 1968.8 46.3
    3 -3 -8 1886.81 49.2
    3 -3 -8 1859.61 49.5
    -3 -3 8 1921.81 45.8
    -3 -3 8 1945.41 46
    3 3 -8 1890.41 45.9
    -3 3 8 1866.51 49.4
    -3 3 8 1867.11 49.3
    3 3 -8 1889.31 45.8
    -3 3 8 1869.51 49.5
    -2 -3 8 36.7 3.9
    -2 -3 8 37.3 4.1
    2 -3 -8 32 6
    2 -3 -8 36.6 6.8
    2 -3 -8 29 5.6
    -2 -3 8 33.2 3.8
    -2 3 8 29 6.4
    2 3 -8 36.1 4.1
    -2 3 8 31 5.8
    2 3 -8 33.5 3.9
    -2 3 8 31.7 5.5
    1 -3 -8 526.75 18.4
    1 -3 -8 502.75 17.8
    -1 3 8 509.55 17.8
    -1 3 8 513.05 17.7
    -1 3 8 503.15 18
    0 -3 -8 103.29 9
    0 -3 -8 130.49 9.3
    0 3 8 128.99 9
    0 3 8 99.39 8.7
    0 3 8 120.29 8.4
    0 3 8 110.89 9.2
    -1 -3 -8 7.2 4.9
    -1 -3 -8 6.1 4.7
    1 -3 8 3 1.7
    1 3 8 1.8 4.8
    1 3 8 -3.7 4.7
    -1 3 -8 2.2 1.8
    2 -3 8 164.48 7.3
    2 -3 8 160.68 6.9
    -2 -3 -8 170.48 10.8
    2 -3 8 151.58 6.9
    -2 -3 -8 160.28 10.8
    -2 3 -8 158.38 7.1
    2 3 8 165.88 11.2
    2 3 8 159.78 11.1
    2 3 8 149.39 10.4
    3 -3 8 1964.1 47.4
    -3 -3 -8 1937.61 51.39
    3 -3 8 1960.4 47.1
    -3 -3 -8 1980.7 51.59
    -3 -3 -8 2008.6 51.59
    3 -3 8 1919.11 47.5
    -3 3 -8 1909.11 47.4
    3 3 8 1943.91 51.49
    -3 3 -8 2006.3 47.5
    3 3 8 1940.31 51.89
    3 3 8 1982.4 50.99
    4 -3 8 158.98 9.7
    -4 -3 -8 171.98 13.3
    4 -3 8 153.08 10.4
    -4 -3 -8 160.38 12.5
    -4 -3 -8 170.88 12.7
    4 -3 8 155.08 10.1
    4 3 8 148.89 13.1
    -4 3 -8 158.78 10
    -4 3 -8 152.58 10.3
    4 3 8 168.78 12.8
    4 3 8 130.29 12.4
    -5 -3 -8 76.39 10.9
    5 -3 8 90.19 11
    5 -3 8 79.09 9.7
    -5 -3 -8 66.79 10.3
    5 -3 8 90.69 10.3
    -5 -3 -8 92.99 12.2
    -5 3 -8 89.49 10.3
    -5 3 -8 89.89 10.3
    5 3 8 101.59 13
    5 3 8 95.69 12.1
    -5 3 -8 69.79 7.7
    6 -3 8 2.2 6.9
    -6 -3 -8 -0.7 7.7
    6 -3 8 -3.3 6.5
    -6 -3 -8 1.4 9.7
    6 -3 8 -10.6 8.2
    -6 -3 -8 9.2 9.1
    -6 3 -8 6.6 5.8
    6 3 8 -7.4 7.7
    6 3 8 0.2 7.9
    6 3 8 9.9 9
    -6 3 -8 -5.4 6.3
    -6 3 -8 12.9 8.1
    -7 -3 -8 121.09 15.8
    7 -3 8 105.39 12.9
    7 -3 8 116.69 15.6
    -7 -3 -8 128.79 16.2
    -7 -3 -8 114.49 15.5
    7 -3 8 105.69 12.1
    -7 3 -8 117.49 14.8
    7 3 8 125.49 16.4
    7 3 8 93.19 14.1
    -7 3 -8 115.29 14.1
    7 3 8 118.99 15.8
    -7 3 -8 124.49 12.6
    8 -3 8 33 10.8
    8 -3 8 30.1 12.8
    -8 -3 -8 23.1 12.1
    -8 -3 -8 8.5 10.7
    -8 -3 -8 49 15
    8 -3 8 34.7 12.3
    -8 3 -8 48.6 13.9
    8 3 8 52.59 14.1
    8 3 8 9.5 12.2
    -8 3 -8 15.3 10.1
    -8 3 -8 24.7 9.9
    8 3 8 10.4 11.8
    -9 -3 -8 41.4 15.7
    -9 -3 -8 27.8 14.1
    -9 -3 -8 30.8 16.9
    9 -3 8 3.7 14.8
    9 -3 8 15.6 13.7
    9 -3 8 45.2 13.4
    -9 3 -8 48.4 14.5
    9 3 8 27.7 15.1
    9 3 8 33.6 16.8
    -9 3 -8 41.2 13.1
    9 3 8 1.1 14
    -9 3 -8 38.2 15.4
    10 -3 8 34.7 15.8
    -10 -3 -8 46.4 21
    10 -3 8 74.29 20.7
    10 -3 8 28.8 16.9
    -10 -3 -8 49.8 19.1
    -10 -3 -8 58.79 16.2
    10 3 8 71.09 18.5
    -10 3 -8 53.99 17.2
    -10 3 -8 65.09 16.3
    -10 3 -8 72.49 19.6
    10 3 8 18.1 18.9
    10 3 8 101.39 19.8
    -11 -3 -8 70.19 26.1
    11 -3 8 64.69 22.2
    -11 -3 -8 95.79 25.5
    -11 -3 -8 59.69 19.9
    11 -3 8 45.4 23.1
    11 -3 8 87.99 21.9
    -11 3 -8 82.19 23.9
    -11 3 -8 99.89 19.8
    11 3 8 34.5 24
    11 3 8 118.99 24.3
    11 3 8 76.09 23.9
    -11 3 -8 118.19 24.4
    11 -4 -8 48.6 23.2
    11 -4 -8 49.7 25.7
    -11 -4 8 40.1 20.8
    11 -4 -8 66.49 22.1
    -11 -4 8 25.2 17.4
    -11 -4 8 18.2 20.3
    11 4 -8 50.39 18.9
    -11 4 8 22.9 19.4
    -11 4 8 28.9 22.1
    11 4 -8 25.6 19.2
    -11 4 8 10.8 18
    -10 -4 8 -13.2 15.5
    10 -4 -8 14.8 16.8
    10 -4 -8 3.5 16
    -10 -4 8 9.1 13.6
    10 -4 -8 28.5 19.7
    -10 -4 8 45.6 17
    10 4 -8 -12.3 13.2
    -10 4 8 -5.7 15.6
    -10 4 8 5 18.5
    10 4 -8 0.8 12.8
    -10 4 8 21.7 16
    10 4 -8 -1.2 13.6
    9 -4 -8 100.49 19.6
    -9 -4 8 79.99 15.1
    -9 -4 8 85.89 14.8
    9 -4 -8 99.89 18.7
    -9 -4 8 90.39 13.8
    9 -4 -8 86.49 17.1
    9 4 -8 100.19 14.3
    9 4 -8 96.49 15.3
    -9 4 8 96.99 17.8
    -9 4 8 90.39 15.9
    9 4 -8 90.49 14.4
    -9 4 8 88.69 18.7
    -8 -4 8 3.2 10.5
    -8 -4 8 9.1 8.7
    8 -4 -8 15.8 13.5
    8 -4 -8 21 12.4
    8 -4 -8 -17.3 12.8
    -8 -4 8 36.4 12.3
    8 4 -8 7.6 9.3
    -8 4 8 7 11.4
    8 4 -8 1.9 9.4
    -8 4 8 4.1 11.6
    -8 4 8 17.1 12.6
    8 4 -8 22.9 10.4
    7 -4 -8 48.8 13.4
    7 -4 -8 33.9 10.9
    -7 -4 8 39.2 11.3
    -7 -4 8 46.6 10.4
    -7 -4 8 57.79 10.9
    -7 4 8 43.6 15.7
    7 4 -8 48.4 9.7
    -7 4 8 79.29 13.4
    7 4 -8 47.9 10
    -7 4 8 51.89 12.6
    7 4 -8 42.1 8.9
    6 -4 -8 151.08 16.2
    -6 -4 8 184.18 13.4
    -6 -4 8 172.28 14.2
    6 -4 -8 176.88 16.7
    6 -4 -8 195.48 17
    6 4 -8 183.88 10.9
    -6 4 8 192.38 16.1
    -6 4 8 173.98 16.1
    -6 4 8 187.58 16.7
    6 4 -8 171.98 13.6
    5 -4 -8 75.89 11.3
    5 -4 -8 77.29 11.8
    5 -4 -8 47.6 10.4
    -5 -4 8 80.99 10.2
    -5 -4 8 77.79 9.5
    -5 -4 8 88.49 10.1
    5 4 -8 92.99 10
    -5 4 8 77.59 10.5
    -5 4 8 87.19 12.2
    5 4 -8 79.29 9.1
    -5 4 8 88.29 12.4
    5 4 -8 70.39 6.4
    -4 -4 8 96.09 8.6
    4 -4 -8 92.99 11.9
    4 -4 -8 123.59 12.3
    -4 -4 8 99.59 8.9
    -4 -4 8 107.49 9
    4 -4 -8 100.19 11.8
    4 4 -8 100.09 8.6
    4 4 -8 84.49 8.9
    -4 4 8 108.29 12.5
    -4 4 8 102.29 11.9
    -4 4 8 100.29 11.3
    3 -4 -8 4.2 6.4
    3 -4 -8 -0.6 6.2
    -3 -4 8 6.5 3.7
    -3 -4 8 -0.6 3.5
    -3 -4 8 -1.6 3.8
    3 -4 -8 2.9 5.8
    3 4 -8 -2.7 3.8
    -3 4 8 -4.7 5.5
    3 4 -8 1.4 3.7
    -3 4 8 4.2 6
    -3 4 8 -2.3 6.2
    -2 -4 8 969.1 23.4
    2 -4 -8 1008 29.6
    2 -4 -8 902.11 28.7
    -2 -4 8 917.21 22.7
    -2 -4 8 945.51 22.9
    2 -4 -8 893.91 28.4
    2 4 -8 942.11 22.9
    -2 4 8 913.81 29
    -2 4 8 863.41 27.6
    2 4 -8 951.4 23.2
    -2 4 8 911.81 28.5
    1 -4 -8 23.6 6.6
    -1 4 8 34 6.3
    -1 4 8 29.7 6.3
    0 -4 -8 281.57 13.9
    0 -4 -8 263.07 13.8
    0 4 8 261.97 12.7
    0 4 8 274.57 13.5
    0 4 8 266.67 14
    0 4 8 268.77 13.9
    -1 -4 -8 25.3 6.4
    -1 -4 -8 20.7 6.4
    1 4 8 20.4 5.9
    1 4 8 9.3 5.8
    1 4 8 12.6 6.3
    1 4 8 20.1 6.2
    -2 -4 -8 18.1 6.7
    2 -4 8 21.7 3.8
    -2 -4 -8 36 7.3
    2 -4 8 19.8 3.3
    2 4 8 26.7 7.5
    2 4 8 23.6 7.1
    -2 4 -8 32.7 3.9
    -2 4 -8 17.8 3.7
    2 4 8 19.9 6.9
    -3 -4 -8 91.79 11.8
    -3 -4 -8 88.49 11.2
    3 -4 8 76.19 7
    3 -4 8 84.79 7.6
    -3 -4 -8 92.39 11.3
    3 -4 8 90.59 7.3
    3 4 8 89.69 11.8
    -3 4 -8 84.59 7.3
    3 4 8 107.39 11.4
    3 4 8 88.99 11.4
    4 -4 8 28.6 6
    4 -4 8 36.8 6.9
    -4 -4 -8 25.3 8.7
    -4 -4 -8 40.6 8.9
    -4 -4 -8 30.2 8.7
    4 -4 8 35.7 6.6
    4 4 8 31.3 8.9
    -4 4 -8 30.6 6.3
    4 4 8 34.6 7.7
    -4 4 -8 27.7 6.7
    4 4 8 43.3 9.7
    -5 -4 -8 29.4 9.5
    5 -4 8 43.6 7.9
    5 -4 8 27.2 7.5
    5 -4 8 42 8.8
    -5 -4 -8 38.3 9.8
    -5 -4 -8 47.1 10.9
    5 4 8 31.4 9.2
    -5 4 -8 43.9 8.5
    5 4 8 44 11.3
    5 4 8 49.8 11.1
    -5 4 -8 47.1 7.7
    -6 -4 -8 152.48 18
    -6 -4 -8 113.69 15.2
    6 -4 8 120.09 13.5
    -6 -4 -8 138.79 16.5
    6 -4 8 114.99 13.1
    6 -4 8 111.29 14.5
    -6 4 -8 116.99 8.7
    6 4 8 150.28 16.7
    6 4 8 109.39 14.5
    -6 4 -8 130.99 13.6
    -6 4 -8 104.59 12.5
    6 4 8 135.09 16.5
    7 -4 8 247.28 18.6
    -7 -4 -8 173.48 18.5
    -7 -4 -8 250.67 21
    7 -4 8 263.67 19.5
    -7 -4 -8 261.27 22.1
    7 -4 8 242.68 17.3
    7 4 8 240.18 21.8
    7 4 8 249.38 21.7
    7 4 8 255.87 21.5
    -7 4 -8 248.08 17.6
    -7 4 -8 222.78 13.3
    -8 -4 -8 173.28 21.9
    -8 -4 -8 183.58 21.2
    8 -4 8 186.38 18.7
    8 -4 8 201.98 21.6
    -8 -4 -8 178.38 20.6
    8 -4 8 175.68 21.3
    8 4 8 212.78 22.7
    -8 4 -8 186.58 18.9
    -8 4 -8 213.18 15.5
    8 4 8 214.58 23
    9 -4 8 30.3 16.4
    9 -4 8 20 14.8
    -9 -4 -8 25.1 15.2
    -9 -4 -8 16.6 17
    9 -4 8 49 13.8
    -9 -4 -8 36 15.4
    -9 4 -8 19.9 15.5
    9 4 8 8.6 15
    -9 4 -8 14.3 14.3
    9 4 8 13.1 16.4
    -9 4 -8 36.3 12.2
    9 4 8 31.8 16.2
    10 -4 8 52.89 18.7
    -10 -4 -8 29.7 19.1
    10 -4 8 25.1 17
    -10 -4 -8 25 17.8
    10 -4 8 33.4 19.4
    10 4 8 42.3 19.8
    10 4 8 9.1 24.2
    10 4 8 4.8 20.5
    -10 4 -8 3 18
    -10 4 -8 0.4 13.9
    -10 4 -8 27 17.9
    11 -4 8 -6.8 24.6
    -11 -4 -8 -18.9 30.2
    11 4 8 7.2 34.7
    -11 4 -8 15.2 20.8
    -11 -5 8 130.09 26.7
    11 -5 -8 65.39 27.1
    11 -5 -8 87.39 31
    -11 5 8 80.99 23.8
    11 5 -8 115.69 21
    -11 5 8 96.09 22.6
    -11 5 8 71.79 31.4
    -10 -5 8 166.18 22.3
    10 -5 -8 183.88 25.4
    -10 -5 8 225.18 28.5
    10 -5 -8 203.28 27.9
    10 -5 -8 144.49 26.9
    -10 -5 8 135.59 21.6
    10 5 -8 201.58 26
    -10 5 8 145.99 27
    10 5 -8 159.18 21
    -10 5 8 196.18 24.2
    -10 5 8 190.58 24.9
    10 5 -8 213.38 24.5
    9 -5 -8 130.99 21.2
    -9 -5 8 124.69 18
    -9 -5 8 119.99 19.5
    9 -5 -8 89.89 19.2
    9 -5 -8 91.29 19.9
    -9 5 8 98.89 20.1
    9 5 -8 110.09 14.6
    -9 5 8 123.79 19.3
    -9 5 8 84.99 20.5
    9 5 -8 107.09 17.2
    9 5 -8 115.69 18.8
    -8 -5 8 -3.6 10
    8 -5 -8 27.2 16.1
    8 -5 -8 -8.3 13.6
    -8 -5 8 31.3 13
    -8 -5 8 3.9 11.3
    8 -5 -8 -0.2 12.5
    -8 5 8 15.9 12.9
    -8 5 8 -4.9 11.7
    8 5 -8 -5.5 8.1
    -8 5 8 -5.9 13.6
    8 5 -8 3 10.8
    7 -5 -8 -2.2 11.4
    -7 -5 8 -4.7 8
    7 -5 -8 31.9 13.8
    -7 -5 8 8.2 11.2
    -7 -5 8 -7.4 9.6
    7 -5 -8 13.5 11.4
    -7 5 8 -17.2 9.8
    7 5 -8 -5.8 8.3
    7 5 -8 -1.7 6.3
    -7 5 8 -12.9 10.3
    -7 5 8 15.3 12.2
    6 -5 -8 261.57 19.7
    -6 -5 8 279.97 16.7
    6 -5 -8 246.48 20.2
    -6 -5 8 311.77 18
    6 -5 -8 254.77 20.3
    6 5 -8 284.87 17
    6 5 -8 286.67 16.8
    -6 5 8 299.57 19.7
    -6 5 8 297.37 20.7
    -6 5 8 264.57 19.9
    6 5 -8 284.17 10.3
    -5 -5 8 75.89 9.8
    5 -5 -8 60.49 11.2
    5 -5 -8 74.59 15.9
    -5 -5 8 61.69 9.2
    5 -5 -8 78.89 13.4
    -5 -5 8 60.09 9.9
    5 5 -8 75.49 9.5
    -5 5 8 61.69 12.2
    -5 5 8 66.69 12.2
    5 5 -8 61.09 9.1
    -5 5 8 69.89 11.4
    4 -5 -8 748.13 28.6
    4 -5 -8 749.33 28.4
    -4 -5 8 798.32 23.3
    -4 -5 8 767.72 23.3
    4 -5 -8 751.72 28.5
    -4 -5 8 823.82 24.7
    -4 5 8 746.03 27.1
    -4 5 8 759.82 28.5
    -4 5 8 752.32 28.1
    4 5 -8 767.92 23.4
    4 5 -8 781.52 23.5
    3 -5 -8 49.7 9.3
    -3 -5 8 60.79 6.4
    -3 -5 8 50.49 6.7
    3 -5 -8 59.59 10.7
    -3 -5 8 59.89 7.1
    3 -5 -8 63.29 10.2
    -3 5 8 53.69 9.5
    -3 5 8 60.49 9.9
    -3 5 8 58.39 10.1
    3 5 -8 47.5 6.3
    3 5 -8 70.79 7.1
    2 -5 -8 390.56 18.1
    -2 -5 8 385.06 11.2
    -2 -5 8 408.46 12.5
    2 -5 -8 379.86 18.3
    2 -5 -8 382.56 18.4
    -2 5 8 375.66 17.1
    -2 5 8 367.36 18.1
    2 5 -8 398.36 11.6
    -2 5 8 377.76 17.8
    -1 -5 8 255.97 7.7
    1 -5 -8 276.97 15.7
    1 -5 -8 262.07 14.9
    -1 5 8 256.87 14.7
    -1 5 8 261.07 13.9
    -1 5 8 274.67 15.2
    -1 5 8 280.87 16
    0 -5 -8 31.9 8.4
    0 -5 -8 46.1 8.6
    0 5 8 18.9 7.5
    0 5 8 37.6 8.5
    0 5 8 22.8 7.3
    0 5 8 28.9 7.7
    -1 -5 -8 168.98 13.4
    -1 -5 -8 177.48 13.5
    1 5 8 178.78 13
    1 5 8 172.58 12
    1 5 8 183.38 13.5
    1 5 8 168.68 13.8
    2 -5 8 224.68 9.1
    -2 -5 -8 231.78 15.4
    -2 -5 -8 235.68 15.7
    2 5 8 231.38 13.7
    2 5 8 245.18 16
    2 5 8 220.58 14.9
    -3 -5 -8 16.3 8.2
    -3 -5 -8 36.7 9.8
    -3 -5 -8 33.3 9.3
    3 -5 8 36 6.2
    3 -5 8 34.3 4.9
    3 5 8 31.9 9.4
    3 5 8 36.7 9.5
    3 5 8 35 9.6
    -3 5 -8 31 5.4
    -3 5 -8 31.4 5.3
    -4 -5 -8 849.52 31.1
    4 -5 8 790.02 25.6
    -4 -5 -8 839.72 31.1
    4 -5 8 828.52 24.3
    4 5 8 885.11 30.9
    4 5 8 896.61 30.7
    -4 5 -8 831.72 25.1
    4 5 8 861.41 31.8
    -4 5 -8 853.21 25.3
    5 -5 8 140.79 12.1
    5 -5 8 152.98 14.1
    -5 -5 -8 173.18 17.5
    -5 -5 -8 172.68 18.5
    -5 -5 -8 149.99 16.7
    5 -5 8 136.09 11.9
    -5 5 -8 145.69 12.2
    -5 5 -8 145.59 12.3
    5 5 8 151.98 16.4
    5 5 8 139.79 16.8
    5 5 8 100.79 16.4
    6 -5 8 80.69 10.8
    6 -5 8 80.09 12.8
    -6 -5 -8 120.09 15.8
    -6 -5 -8 100.59 15
    -6 -5 -8 93.59 16.5
    6 -5 8 75.49 11.7
    6 5 8 105.19 15.5
    -6 5 -8 77.59 12
    -6 5 -8 68.89 11
    7 -5 8 18.9 11.7
    -7 -5 -8 1.5 11.9
    -7 -5 -8 9.3 14.9
    7 -5 8 -11.8 9
    -7 -5 -8 22.2 12.2
    7 -5 8 6.8 10.4
    7 5 8 2.4 12.9
    -7 5 -8 -1.6 9.2
    7 5 8 -4.4 13.8
    8 -5 8 7.9 12.7
    -8 -5 -8 3.7 14.8
    8 -5 8 24.4 15.7
    8 -5 8 7.5 11.4
    -8 -5 -8 14.3 16.2
    -8 -5 -8 -1.8 12.7
    8 5 8 9.9 13.8
    -8 5 -8 2.2 16
    -8 5 -8 16.3 11.9
    8 5 8 10.5 15.7
    9 -5 8 3.4 17.3
    -9 -5 -8 11.7 18.9
    -9 -5 -8 11.9 16.1
    -9 -5 -8 6.7 14.2
    9 -5 8 -10.6 16
    9 -5 8 4.7 13.9
    -9 5 -8 5.2 14.7
    9 5 8 30.6 18.8
    -9 5 -8 4.5 16.6
    9 5 8 2.3 16
    -9 5 -8 -8.6 9.8
    9 5 8 -2.9 17
    -10 -5 -8 96.19 27.3
    10 -5 8 107.19 22.1
    -10 -5 -8 86.49 26.6
    10 -5 8 52.09 21.6
    -10 -5 -8 41.2 20.8
    10 -5 8 85.59 21.6
    -10 5 -8 47 22.1
    -10 5 -8 83.69 15.7
    10 5 8 47.6 20.6
    10 5 8 97.89 25.4
    -10 5 -8 91.79 21.3
    10 5 8 65.89 24.5
    -10 -6 8 66.09 21.2
    -10 -6 8 12.3 18.7
    10 -6 -8 36.9 25.8
    10 -6 -8 60.39 24.4
    -10 -6 8 26.7 18.6
    10 -6 -8 35.4 25.6
    10 6 -8 23.8 13.3
    10 6 -8 35.3 17.7
    -10 6 8 79.89 26.2
    -10 6 8 60.19 22.4
    -10 6 8 23.9 20.7
    -9 -6 8 48.7 16
    9 -6 -8 50.29 20.5
    9 -6 -8 24.7 20.8
    9 -6 -8 48.7 20.4
    -9 -6 8 2.3 13.2
    -9 -6 8 19.7 16.4
    9 6 -8 32.2 15.2
    -9 6 8 28.8 18.4
    -9 6 8 76.29 21.9
    9 6 -8 27.6 10.5
    -9 6 8 5.2 16.7
    9 6 -8 43.8 17.3
    8 -6 -8 93.89 19.3
    8 -6 -8 102.29 20.7
    8 -6 -8 149.88 22.2
    -8 -6 8 143.19 19.2
    -8 -6 8 125.69 15.5
    -8 -6 8 138.89 18.6
    8 6 -8 110.69 11
    8 6 -8 163.58 24.8
    -8 6 8 127.99 21.9
    8 6 -8 154.08 18.4
    -8 6 8 112.09 22.8
    -8 6 8 118.49 17.5
    -7 -6 8 144.19 15.6
    -7 -6 8 132.99 16.5
    -7 -6 8 129.29 14.5
    7 -6 -8 139.59 20
    7 -6 -8 121.49 19.1
    7 -6 -8 147.79 19.5
    -7 6 8 143.29 19.9
    -7 6 8 150.28 19.6
    7 6 -8 134.69 15.8
    -7 6 8 123.79 17.6
    -6 -6 8 294.67 17.1
    -6 -6 8 302.67 17.7
    6 -6 -8 296.37 23.9
    -6 -6 8 326.97 19.9
    6 -6 -8 258.87 22.4
    6 -6 -8 309.37 24.7
    -6 6 8 299.87 20.6
    -6 6 8 275.37 23.1
    6 6 -8 307.77 17.4
    -6 6 8 319.57 22.8
    6 6 -8 324.77 18.8
    5 -6 -8 45.8 12.5
    -5 -6 8 36.6 9.6
    -5 -6 8 39.5 8.6
    -5 -6 8 44.5 8.5
    5 -6 -8 41.5 12.4
    5 -6 -8 44.6 13.6
    5 6 -8 40.4 8.6
    -5 6 8 46.1 12.4
    -5 6 8 32.9 11.4
    5 6 -8 57.89 9.3
    -5 6 8 34 10.5
    -4 -6 8 107.79 9.8
    4 -6 -8 131.09 15.9
    -4 -6 8 99.79 11.4
    4 -6 -8 119.69 15.3
    4 -6 -8 110.19 15.1
    -4 -6 8 106.29 10
    -4 6 8 98.49 12.8
    4 6 -8 96.29 10.5
    -4 6 8 108.79 13.7
    4 6 -8 102.99 10.7
    -4 6 8 125.89 16.2
    3 -6 -8 20.9 9.3
    3 -6 -8 42.9 10.3
    3 -6 -8 28.1 9.8
    -3 -6 8 21.3 5.4
    -3 -6 8 28.4 6.5
    -3 6 8 37.2 9.9
    -3 6 8 51.59 12.7
    3 6 -8 14.9 5.2
    3 6 -8 25.1 5.8
    -3 6 8 17 8.3
    2 -6 -8 260.27 17
    -2 -6 8 246.18 10.8
    2 -6 -8 244.18 17.4
    -2 6 8 262.17 17.1
    -2 6 8 245.98 15.3
    -2 6 8 215.48 16.2
    1 -6 -8 672.03 25.9
    1 -6 -8 627.24 27.4
    -1 -6 8 619.74 17.2
    -1 6 8 665.73 24.9
    -1 6 8 597.44 23.9
    -1 6 8 620.04 25.5
    -1 6 8 588.34 22.7
    0 -6 8 295.67 9.6
    0 -6 -8 294.97 18
    0 -6 8 277.27 9.4
    0 -6 -8 301.17 18.6
    0 6 8 296.47 18.5
    0 6 8 317.87 17.5
    0 6 8 321.27 17.5
    0 6 8 295.47 15.5
    -1 -6 -8 498.65 22.8
    1 -6 8 448.56 13.9
    -1 -6 -8 461.85 25.5
    1 6 8 523.25 22.2
    1 6 8 489.05 22.9
    1 6 8 505.95 21.4
    1 6 8 498.45 20.1
    2 -6 8 6.4 4.8
    -2 -6 -8 26.4 9.6
    -2 -6 -8 7.7 10.5
    2 6 8 1.1 8.1
    2 6 8 4.2 7.9
    2 6 8 -4.7 8.9
    3 -6 8 52.79 7
    -3 -6 -8 73.59 13.6
    3 -6 8 61.49 8.4
    3 6 8 67.39 12.2
    3 6 8 51.59 10.1
    -3 6 -8 59.99 6.9
    3 6 8 52.19 11.8
    -3 6 -8 63.69 6.4
    4 -6 8 54.19 7.6
    -4 -6 -8 72.79 12.3
    4 -6 8 51.19 9.8
    -4 -6 -8 70.59 13
    4 -6 8 66.49 7.7
    4 6 8 73.89 13.5
    4 6 8 85.29 13.5
    -4 6 -8 54.29 10.4
    -4 6 -8 72.89 9.6
    -5 -6 -8 30 13.3
    5 -6 8 41.1 10.7
    -5 -6 -8 44.3 13.5
    -5 -6 -8 32.4 11.6
    -5 6 -8 45.4 9.2
    -5 6 -8 56.19 9.9
    5 6 8 44.6 11.4
    5 6 8 73.49 14.2
    -6 -6 -8 40.5 15.7
    6 -6 8 27.7 11.6
    6 -6 8 10 9.5
    -6 -6 -8 1.6 13
    6 -6 8 5.5 8.6
    -6 -6 -8 -2.5 10.7
    6 6 8 24.5 12.8
    -6 6 -8 15.9 10
    6 6 8 45.7 14.6
    -7 -6 -8 11.2 15.3
    7 -6 8 15.5 10.7
    -7 -6 -8 -32.7 14.7
    -7 -6 -8 5.8 13.3
    7 -6 8 0.5 11
    -7 6 -8 8.2 12
    7 6 8 11 14.8
    7 6 8 13.2 15.8
    7 6 8 0.6 12.2
    -7 6 -8 -9.2 10.3
    -8 -6 -8 32.3 17.1
    8 -6 8 34 15.1
    -8 -6 -8 53.59 20.9
    8 -6 8 9.9 16.4
    -8 -6 -8 11.8 16.7
    8 -6 8 22.6 13.4
    -8 6 -8 30.5 14.9
    8 6 8 46.8 17.8
    8 6 8 78.99 20.5
    8 6 8 35.2 19.2
    -8 6 -8 34.3 14.2
    -9 -6 -8 35.1 22
    -9 -6 -8 54.99 25.1
    9 -6 8 60.29 18.8
    -9 -6 -8 40.8 22.5
    9 -6 8 8.6 19.8
    9 -6 8 62.49 18.6
    -9 6 -8 35.8 19.4
    9 6 8 68.19 22.3
    -9 6 -8 58.29 18.5
    9 6 8 20.3 22
    9 6 8 92.29 23.6
    -9 -7 8 23.3 23
    9 -7 -8 -7.4 22.7
    -9 -7 8 -37.5 15.3
    -9 -7 8 18 18.3
    9 -7 -8 38.6 25.4
    9 -7 -8 65.89 32.3
    -9 7 8 -26.6 20.2
    9 7 -8 2.7 16.2
    -9 7 8 13.4 18.3
    8 -7 -8 -23.7 19.9
    -8 -7 8 20.1 15.4
    -8 -7 8 -13.8 12.4
    8 -7 -8 -11.6 20.9
    8 -7 -8 18.6 21.3
    -8 -7 8 11.1 15.6
    8 7 -8 1.5 13.6
    8 7 -8 -11.6 15
    -8 7 8 -10.5 19.3
    -8 7 8 7.7 16.7
    -7 -7 8 34.3 13.3
    7 -7 -8 38.7 17.4
    7 -7 -8 23.7 16.9
    -7 -7 8 -7.2 11.5
    7 -7 -8 3.4 17.8
    -7 -7 8 14.3 10.6
    -7 7 8 21.4 17.8
    7 7 -8 14.4 12
    7 7 -8 7.1 13
    -7 7 8 7.7 15.9
    -7 7 8 22 13.7
    -6 -7 8 39.5 11.9
    6 -7 -8 20.7 17
    6 -7 -8 31.8 16
    6 -7 -8 23.6 16.3
    -6 -7 8 45.5 22.6
    -6 -7 8 35.7 10.2
    -6 7 8 43.8 16.4
    6 7 -8 35 11.9
    -6 7 8 34 12.6
    -6 7 8 3.9 13.4
    6 7 -8 45.6 11.5
    5 -7 -8 247.08 25
    -5 -7 8 246.48 16.1
    5 -7 -8 212.98 21
    -5 -7 8 254.97 18
    -5 -7 8 244.88 16.2
    5 -7 -8 248.68 24
    5 7 -8 234.88 16.1
    -5 7 8 212.38 21.7
    5 7 -8 269.47 16
    -5 7 8 255.67 22.5
    -5 7 8 247.78 18.9
    -4 -7 8 90.89 10.8
    4 -7 -8 62.89 14.5
    4 -7 -8 55.59 15.3
    4 -7 -8 48.6 13.5
    -4 -7 8 75.99 9.2
    -4 7 8 72.69 13.5
    4 7 -8 61.09 9
    -4 7 8 71.39 14.2
    4 7 -8 77.69 8.9
    -4 7 8 54.29 14.2
    -4 7 8 75.59 12.7
    3 -7 -8 234.38 21.1
    -3 -7 8 240.08 11
    -3 -7 8 202.28 10.8
    3 -7 -8 215.38 18.3
    -3 -7 8 214.88 13.4
    3 7 -8 206.68 11.5
    -3 7 8 252.47 16.9
    -3 7 8 237.68 18
    -3 7 8 257.57 19.9
    2 -7 -8 24.5 10.5
    -2 -7 8 14.4 6
    2 -7 -8 21.9 12
    -2 7 8 -0.6 10.1
    -2 7 8 -2 10.4
    -2 7 8 9.4 8.6
    -2 7 8 10.7 9.7
    1 -7 -8 26.2 10.9
    -1 -7 8 21.1 5.7
    1 -7 -8 25.3 11.8
    -1 7 8 29.7 10.8
    -1 7 8 32.1 8.9
    -1 7 8 25 9.7
    -1 7 8 30.5 10.2
    0 -7 8 81.49 8
    0 -7 -8 130.69 16.1
    0 -7 -8 110.49 14.2
    0 7 8 114.59 15.3
    0 7 8 100.39 12.1
    0 7 8 114.19 13.5
    0 7 8 108.49 13.9
    -1 -7 -8 142.39 16.2
    -1 -7 -8 112.59 15
    1 -7 8 106.29 8.9
    1 7 8 123.89 14.8
    1 7 8 132.09 16.1
    1 7 8 111.79 13.1
    1 7 8 128.19 16.5
    -2 -7 -8 3.4 10.5
    2 -7 8 17.3 6.8
    -2 -7 -8 -3.2 9.7
    2 7 8 0.7 10.7
    2 7 8 -2.3 9.9
    2 7 8 -4.2 10.3
    2 7 8 -3.5 8.6
    3 -7 8 315.57 15.7
    -3 -7 -8 324.87 20.9
    -3 -7 -8 370.46 24.2
    3 7 8 367.26 21.2
    3 7 8 308.77 18.3
    3 7 8 359.06 22.4
    4 -7 8 169.28 11.2
    -4 -7 -8 200.68 22.8
    4 -7 8 175.78 15
    -4 7 -8 152.68 12.4
    4 7 8 174.68 16.4
    4 7 8 151.88 19.9
    -4 7 -8 171.88 12
    4 7 8 188.18 19
    -5 -7 -8 277.27 24.2
    5 -7 8 243.28 15.3
    5 -7 8 241.08 16.6
    5 -7 8 236.48 18.9
    -5 -7 -8 289.27 26.5
    -5 -7 -8 256.47 21.7
    5 7 8 256.57 18.9
    5 7 8 319.77 24.6
    5 7 8 255.37 24.1
    5 7 8 260.17 24.3
    -6 -7 -8 67.59 18.9
    6 -7 8 95.69 12.1
    6 -7 8 104.39 16.3
    -6 -7 -8 57.59 18.6
    -6 -7 -8 99.79 18.9
    6 7 8 74.29 17
    -6 7 -8 66.89 12.8
    -6 7 -8 89.49 12.9
    6 7 8 75.29 17.8
    6 7 8 96.79 18
    7 -7 8 -0.8 15.4
    -7 -7 -8 -44.6 18.8
    -7 -7 -8 29 18
    7 -7 8 17 12.3
    7 -7 8 6.4 12.2
    -7 -7 -8 -6.6 16.5
    -7 7 -8 -20.6 13
    7 7 8 28.4 17.5
    -7 7 -8 -0.5 12.1
    7 7 8 -7.3 16
    -8 -7 -8 19.8 21.4
    8 -7 8 7.7 18.4
    8 -7 8 11.1 21.2
    8 -7 8 12.2 14.9
    -8 -7 -8 65.59 24.3
    -8 -7 -8 -24.1 21.4
    -8 7 -8 -17.3 16.8
    8 7 8 -9.3 21.5
    8 7 8 17.4 20.2
    8 7 8 18.1 21.2
    -8 7 -8 -5.7 15.5
    7 -8 -8 15 22
    -7 -8 8 16.2 14
    -7 -8 8 50.29 16.8
    7 -8 -8 3.8 23.1
    -7 -8 8 72.39 15.8
    7 -8 -8 25.3 23.6
    7 8 -8 47.9 16.3
    -7 8 8 19.4 21
    -7 8 8 58.49 16.1
    -7 8 8 14.4 19.5
    7 8 -8 14.9 13.6
    6 -8 -8 -1.5 22
    6 -8 -8 20.7 20.4
    -6 -8 8 29.8 13.5
    -6 -8 8 13.7 11.4
    6 -8 -8 -4.7 17.7
    -6 -8 8 -7.8 11.6
    6 8 -8 21.7 12
    6 8 -8 7.1 12.3
    -6 8 8 3.8 13.7
    -6 8 8 -8.9 18.2
    -6 8 8 8 15.3
    -6 8 8 17.8 16.8
    5 -8 -8 -10.3 15.4
    -5 -8 8 17.4 11.8
    -5 -8 8 -1.9 10.5
    5 -8 -8 18 18.2
    5 -8 -8 -2.1 15.4
    -5 8 8 10 11.8
    -5 8 8 10.5 14
    5 8 -8 0.5 10
    -5 8 8 18.8 15.2
    -5 8 8 -2.5 14.6
    -4 -8 8 10.3 10.6
    4 -8 -8 27.5 15.1
    -4 -8 8 9.1 8
    4 -8 -8 -3.5 17.2
    -4 -8 8 32.7 8
    -4 8 8 36.5 13.5
    -4 8 8 24.7 14.8
    4 8 -8 20.3 8.2
    -4 8 8 32.1 11.7
    3 -8 -8 11.2 14.3
    -3 -8 8 0.4 8.8
    3 -8 -8 32.2 15
    -3 -8 8 11.7 6.1
    -3 -8 8 8.1 5.8
    -3 8 8 -18.3 12.3
    -3 8 8 -1.5 9.9
    -3 8 8 -1.3 13.6
    -3 8 8 -8.7 10.9
    2 -8 -8 -8.4 11.9
    2 -8 -8 -3.2 13.5
    -2 -8 8 -13.5 7.4
    -2 8 8 -4.2 9.4
    -2 8 8 -7.8 9.8
    -2 8 8 -0.8 12.3
    -2 8 8 16.4 13.8
    1 -8 -8 84.89 14.5
    1 -8 -8 54.39 14.8
    -1 8 8 59.89 14.5
    -1 8 8 73.09 11.2
    -1 8 8 67.09 16.3
    -1 8 8 61.69 12.1
    0 -8 -8 26.1 12.3
    0 -8 -8 16.1 13.4
    0 8 8 -5.8 14.2
    0 8 8 4.6 8.4
    0 8 8 -5.6 11.2
    0 8 8 5.8 10.6
    -1 -8 -8 54.39 13.6
    1 -8 8 36 8.5
    -1 -8 -8 50.29 15.3
    1 8 8 48.1 10.5
    1 8 8 37 13.5
    1 8 8 25.8 13.9
    1 8 8 32.4 11.8
    2 -8 8 89.29 11
    -2 -8 -8 100.39 16
    -2 -8 -8 77.69 16.4
    2 8 8 74.69 16.5
    2 8 8 89.39 14.2
    2 8 8 82.89 12.5
    2 8 8 83.79 15.5
    -3 -8 -8 16.3 13.2
    -3 -8 -8 41.9 15.9
    3 -8 8 1.8 9.7
    3 8 8 14.5 13.4
    3 8 8 10.5 10.6
    3 8 8 25.9 12.6
    3 8 8 -13.5 12.4
    4 -8 8 7.7 6.6
    -4 -8 -8 10.3 14.1
    4 -8 8 13.2 11.8
    4 -8 8 -5.8 7.7
    -4 -8 -8 23.9 17.5
    4 8 8 -0.7 14.2
    4 8 8 -8.1 13.9
    4 8 8 11.8 11.9
    4 8 8 -7.7 13.8
    5 -8 8 45.7 9.9
    -5 -8 -8 16 18.5
    -5 -8 -8 87.19 18.9
    5 -8 8 60.59 15.1
    -5 8 -8 42.1 10.5
    5 8 8 41.3 18.1
    5 8 8 28.3 14.2
    5 8 8 63.59 17.5
    -5 8 -8 44.3 11.5
    -6 -8 -8 68.29 18.8
    -6 -8 -8 118.79 24.5
    6 -8 8 94.19 14
    6 -8 8 64.89 13.2
    -6 -8 -8 100.09 22.5
    6 8 8 64.69 19.9
    6 8 8 79.89 17.5
    6 8 8 110.89 20.8
    6 8 8 87.89 20.8
    -6 8 -8 71.99 13.8
    -5 -9 8 -13.5 10.5
    5 -9 -8 -23.2 27.2
    5 -9 -8 -7.2 20.9
    -5 -9 8 3.9 14.5
    5 -9 -8 -43.4 21.4
    -5 -9 8 -8.7 12.4
    -5 9 8 25.7 19.2
    -5 9 8 -2.5 12.6
    -5 9 8 -0.6 13.4
    -4 -9 8 94.89 12.9
    -4 -9 8 117.29 17.1
    4 -9 -8 78.59 23.6
    4 9 -8 102.29 11.9
    -4 9 8 103.89 13.2
    -4 9 8 106.29 22
    -4 9 8 166.18 22.3
    -4 9 8 122.89 13.1
    -3 -9 8 -0.9 11.8
    3 -9 -8 1.5 26.2
    3 -9 -8 -10.2 19.1
    -3 9 8 8.9 9.2
    -3 9 8 6.9 16.3
    -3 9 8 -0.8 16.4
    -3 9 8 6.2 10.4
    2 -9 -8 210.38 23.8
    2 -9 -8 241.48 31.9
    -2 9 8 240.68 15
    -2 9 8 226.88 25.9
    -2 9 8 236.48 25.4
    -2 9 8 201.08 15.5
    1 -9 -8 29 16.4
    1 -9 -8 13.8 21.1
    -1 9 8 12.9 9.2
    -1 9 8 22.3 17
    -1 9 8 7.7 9.9
    -1 9 8 24.3 15.9
    0 -9 -8 28.7 16.4
    0 9 8 25.2 16.2
    0 9 8 19.8 9.6
    0 9 8 1.1 14.7
    0 9 8 8.1 9.9
    -1 -9 -8 37.3 17
    1 9 8 39.7 12.2
    1 9 8 59.09 16.1
    1 9 8 38.8 10.4
    1 9 8 82.69 19.1
    -2 -9 -8 108.39 19.6
    -2 -9 -8 131.09 20.7
    2 -9 8 114.39 14.2
    2 9 8 154.58 20.7
    2 9 8 122.79 13.6
    2 9 8 136.29 20.5
    2 9 8 94.79 14.7
    -3 -9 -8 35.4 19.8
    3 -9 8 31 13.6
    -3 -9 -8 11.8 17.5
    3 9 8 22.6 17.9
    3 9 8 45.2 19.1
    3 9 8 21.5 13.9
    3 9 8 20.6 11.7
    4 -9 8 38.8 15.7
    -4 -9 -8 23.8 21
    -4 -9 -8 22.8 20.4
    4 9 8 27.3 13.8
    4 9 8 45.6 20.1
    4 9 8 2.9 19.8
    4 9 8 9.6 15.3
    12 0 -9 -7.6 18.4
    12 0 -9 44.6 21.4
    -12 0 9 19.4 20.5
    12 0 -9 -2.8 19.6
    -12 0 9 -17.8 20
    -12 0 9 9.7 18.4
    11 0 -9 82.89 17.7
    11 0 -9 82.19 18.8
    11 0 -9 83.39 18.3
    -11 0 9 57.89 19.7
    -11 0 9 98.39 18.5
    -11 0 9 41.7 16.8
    -10 0 9 -5.9 14.1
    -10 0 9 -8 11.9
    10 0 -9 9.5 12.9
    10 0 -9 -0.3 10.4
    -10 0 9 6.1 13
    9 0 -9 170.18 19.2
    -9 0 9 163.68 18.2
    -9 0 9 190.58 20.6
    9 0 -9 221.68 19.9
    -9 0 9 179.48 18.7
    9 0 -9 227.08 19.9
    8 0 -9 11 9.7
    8 0 -9 8.3 9.6
    8 0 -9 3.8 7.4
    -8 0 9 -8 9.1
    -8 0 9 -9.8 8.9
    -7 0 9 49.9 10
    7 0 -9 41 10.3
    7 0 -9 36.8 8.2
    -7 0 9 48.2 10.1
    -7 0 9 37.9 8.6
    7 0 -9 44.9 10.1
    -6 0 9 -13.2 5.8
    -6 0 9 -1.6 6.3
    6 0 -9 0.2 5
    6 0 -9 -13 6
    -6 0 9 -3.7 5.7
    6 0 -9 -4.3 6.4
    -5 0 9 65.59 8.9
    5 0 -9 75.59 9.5
    5 0 -9 74.99 9.2
    -5 0 9 75.79 9.9
    -5 0 9 94.79 9.7
    5 0 -9 103.39 11.1
    -4 0 9 7.4 4.8
    4 0 -9 -7.7 4.2
    -4 0 9 -1 3.5
    -4 0 9 -2.2 4.2
    4 0 -9 -0.5 4
    4 0 -9 -1.4 3.9
    3 0 -9 686.43 20.2
    -3 0 9 657.93 20.6
    -3 0 9 683.83 20.7
    3 0 -9 665.03 20.6
    3 0 -9 659.13 20.6
    -3 0 9 682.23 20.7
    -2 0 9 -3.3 2.7
    2 0 -9 1.5 3.3
    2 0 -9 -2.1 3.1
    -2 0 9 -4.5 2.9
    -2 0 9 1.1 3.3
    2 0 -9 -4.1 2.7
    -1 0 9 28.9 4.2
    1 0 -9 25.1 3.9
    -1 0 9 41.5 4.8
    -1 0 9 35.5 4.4
    1 0 -9 29.3 4.5
    0 0 9 2.8 3.1
    0 0 -9 10.7 3.1
    0 0 9 5.3 2.8
    0 0 -9 5.8 2.9
    1 0 9 539.05 16
    1 0 9 532.85 16.4
    -1 0 -9 519.25 16
    -1 0 -9 531.55 16.1
    2 0 9 0.5 3.7
    2 0 9 -0.4 3
    2 0 9 -1.1 3.1
    -2 0 -9 -0.3 3.5
    -2 0 -9 3 3.7
    -3 0 -9 1863.01 46.8
    -3 0 -9 1862.51 46.4
    3 0 9 1843.52 46
    3 0 9 1882.81 47.1
    -3 0 -9 1821.82 45.9
    3 0 9 1741.73 46.5
    -4 0 -9 4.1 5.3
    -4 0 -9 -3.7 4.1
    4 0 9 3.1 4.8
    4 0 9 -0.1 5.7
    4 0 9 -1 4.9
    -4 0 -9 -9.1 4.5
    -5 0 -9 600.54 21.7
    -5 0 -9 591.94 22.3
    5 0 9 584.64 22.8
    5 0 9 593.84 22.6
    -5 0 -9 635.44 22.9
    5 0 9 621.24 22.2
    -6 0 -9 4.1 6.8
    -6 0 -9 2.4 7.8
    6 0 9 -18.2 7.6
    -6 0 -9 -12.3 6.8
    6 0 9 2.1 7.3
    6 0 9 -5 6.4
    -7 0 -9 310.27 18.7
    -7 0 -9 321.57 19.6
    7 0 9 280.37 19.1
    7 0 9 280.27 18.5
    -7 0 -9 324.57 19.7
    7 0 9 267.07 19.5
    -8 0 -9 16.1 15.9
    8 0 9 23.5 11.4
    8 0 9 17.2 12.3
    -8 0 -9 8.5 9.9
    -8 0 -9 5.4 19.1
    9 0 9 258.87 23.9
    9 0 9 233.88 22.4
    -9 0 -9 263.17 24
    -9 0 -9 243.48 24.3
    -9 0 -9 232.08 22.7
    -10 0 -9 -3.3 13.7
    10 0 9 -4.6 15.4
    -10 0 -9 18.2 14.7
    -10 0 -9 25.2 17.5
    10 0 9 0 15.6
    10 0 9 14.7 16.1
    11 0 9 53.49 22
    -11 0 -9 48.3 18.5
    11 0 9 27.1 21.3
    11 0 9 59.29 19.3
    -11 0 -9 9.6 18.3
    -11 0 -9 17.9 21.9
    12 -1 -9 32.9 21.6
    -12 -1 9 68.39 22.2
    12 -1 -9 16.8 22.5
    12 -1 -9 22.3 19.9
    -12 -1 9 56.69 22.6
    -12 1 9 41.2 20.1
    -12 1 9 47 24.2
    12 1 -9 14.7 17.7
    12 1 -9 37.3 21.4
    -12 1 9 50.89 21.8
    11 -1 -9 25.7 17.3
    -11 -1 9 45.3 17.7
    11 -1 -9 35.3 16.7
    -11 -1 9 23.1 17
    -11 -1 9 16.8 15.2
    11 -1 -9 38.2 17.9
    -11 1 9 39.6 18.2
    -11 1 9 54.19 17
    11 1 -9 35.2 16.8
    -11 1 9 68.09 18.2
    11 1 -9 25.7 16.2
    11 1 -9 46.1 17.6
    -10 -1 9 10.5 13.1
    10 -1 -9 20.5 14.9
    10 -1 -9 4 12.5
    -10 -1 9 30.1 12.3
    -10 -1 9 4.7 13.8
    10 -1 -9 -5.9 13.6
    10 1 -9 -6.5 12.7
    -10 1 9 19.1 14.6
    -10 1 9 9.3 12.6
    10 1 -9 2.4 12.6
    -10 1 9 29.5 12.7
    -9 -1 9 53.39 12.2
    9 -1 -9 81.99 14.6
    9 -1 -9 89.39 15.1
    -9 -1 9 42.5 14
    -9 -1 9 67.09 13.2
    9 -1 -9 65.29 14.9
    -9 1 9 70.09 14.5
    9 1 -9 74.69 13.7
    9 1 -9 90.29 15.2
    -9 1 9 54.89 12.5
    9 1 -9 84.99 15
    -9 1 9 57.09 13.4
    8 -1 -9 275.67 19.8
    -8 -1 9 255.87 21.3
    -8 -1 9 258.17 18.6
    -8 -1 9 295.47 20
    8 -1 -9 297.77 20.2
    -8 1 9 249.88 19.8
    -8 1 9 275.57 19
    -8 1 9 269.57 20
    8 1 -9 288.77 19
    8 1 -9 269.17 18.9
    -7 -1 9 69.49 10.9
    7 -1 -9 84.19 12.6
    -7 -1 9 74.09 11.3
    7 -1 -9 62.49 10.9
    7 -1 -9 78.19 12.2
    -7 -1 9 83.19 11.9
    -7 1 9 64.09 11.9
    7 1 -9 70.59 10.6
    7 1 -9 66.09 10.1
    -7 1 9 85.69 12.1
    7 1 -9 88.19 12
    -7 1 9 63.79 11.7
    6 -1 -9 1026.1 33.1
    -6 -1 9 998.1 32
    -6 -1 9 1041.7 32.3
    6 -1 -9 1058.09 33.3
    -6 -1 9 1039.8 32.6
    6 -1 -9 1019.6 32.6
    6 1 -9 989.9 31.9
    -6 1 9 963.4 32.3
    6 1 -9 1017.1 31.4
    -6 1 9 1044.5 33.3
    6 1 -9 1018.4 32.2
    -6 1 9 1065.19 33.3
    -5 -1 9 1061.79 31.8
    5 -1 -9 1075.79 32.2
    -5 -1 9 1044.4 31.3
    5 -1 -9 1036.1 32.4
    -5 -1 9 1077.89 31.7
    5 -1 -9 1075.09 32.6
    5 1 -9 1061.29 31.6
    -5 1 9 1075.19 32.5
    5 1 -9 1082.79 30.7
    5 1 -9 1051.99 31.4
    -5 1 9 1116.39 32.8
    -5 1 9 1045.7 32.4
    4 -1 -9 547.75 19.3
    -4 -1 9 516.15 17.9
    4 -1 -9 496.05 18.8
    4 -1 -9 499.25 18.4
    -4 -1 9 500.45 17.8
    -4 -1 9 502.45 17.9
    4 1 -9 510.85 18
    4 1 -9 505.25 17
    -4 1 9 511.15 18.7
    -4 1 9 501.95 18.7
    -4 1 9 512.45 18.9
    4 1 -9 504.85 17.8
    3 -1 -9 119.19 8.8
    -3 -1 9 115.49 7.4
    3 -1 -9 114.59 8.8
    3 -1 -9 108.99 8.2
    -3 -1 9 109.69 7.5
    -3 -1 9 123.39 7.9
    -3 1 9 114.09 8.7
    -3 1 9 116.79 8.4
    3 1 -9 117.39 8
    -3 1 9 110.59 8.6
    3 1 -9 112.79 7.1
    3 1 -9 106.69 7.7
    2 -1 -9 363.46 13.5
    2 -1 -9 364.96 13.2
    -2 -1 9 363.06 12.2
    2 -1 -9 372.86 13.8
    -2 -1 9 370.66 12.1
    -2 1 9 343.77 13.4
    -2 1 9 361.56 13.5
    2 1 -9 365.56 12.2
    -2 1 9 351.86 13.3
    1 -1 -9 218.88 9.8
    -1 -1 9 193.58 7.8
    1 -1 -9 196.38 9.4
    -1 -1 9 205.08 8
    1 1 -9 199.28 7.9
    -1 1 9 202.48 9.5
    -1 1 9 203.08 9.3
    1 1 -9 203.58 8.4
    -1 1 9 191.08 8.9
    0 -1 9 1459.55 35.8
    0 -1 -9 1537.65 37.9
    0 -1 -9 1528.85 37.9
    0 -1 9 1496.25 35.6
    0 1 -9 1474.05 35.5
    0 1 9 1469.75 37.9
    0 1 -9 1507.75 35.7
    0 1 9 1467.05 37.4
    1 -1 9 2006.1 47.4
    1 -1 9 1974 46.9
    -1 -1 -9 2022.6 48.9
    -1 -1 -9 2060.49 49.3
[truncated: 590,317 more chars]
