# Supplementary material for: Chlorido­(2,2′-{[2-(1-methyl-1H-imidazol-2-yl-κN 3)imidazolidine-1,3-diyl-κN]bis­(methyl­ene)}bis­(1-methyl-1H-imidazole-κN 3))copper(II) perchlorate
Source: Acta Crystallogr E Crystallogr Commun. 2019 Apr 2;75(Pt 5):547–51. doi: 10.1107/S2056989019004055 (PMC6505613; doi:10.1107/S2056989019004055)
Supplement: Supplementary file 2 [file e-75-00547-Isup2.hkl]

#
# h,k,l, Fc-squared, Fo-squared, sigma(Fo-squared), status flag
#
data_I
_shelx_title ' mo_cul4_0m_a.res in P2(1)/n'
_shelx_refln_list_code          4
_shelx_F_calc_maximum      245.91
_exptl_crystal_F_000      1108.00
_reflns_d_resolution_high  0.7996

loop_
 _space_group_symop_operation_xyz
 'x, y, z'
 '-x+1/2, y+1/2, -z+1/2'
 '-x, -y, -z'
 'x-1/2, -y-1/2, z-1/2'

_cell_length_a    10.2904
_cell_length_b     8.1336
_cell_length_c    26.3170
_cell_angle_alpha  90.000
_cell_angle_beta   96.170
_cell_angle_gamma  90.000

_shelx_F_squared_multiplier     1.000

loop_
 _refln_index_h
 _refln_index_k
 _refln_index_l
 _refln_F_squared_calc
 _refln_F_squared_meas
 _refln_F_squared_sigma
 _refln_observed_status
   2   0   0      11191.21      11884.35       112.33 o
   4   0   0        703.84        626.40        18.12 o
   6   0   0       1271.37       1238.10        30.88 o
   8   0   0       2616.62       2738.26        54.58 o
  10   0   0       2407.50       2127.39        68.56 o
  12   0   0        381.95        271.40        43.79 o
   1   1   0       2085.48       2115.04        20.47 o
   2   1   0      12839.50      13525.53        89.88 o
   3   1   0       8599.92       9108.01        64.66 o
   4   1   0      15689.67      15399.25       106.63 o
   5   1   0         11.20          5.46         8.03 o
   6   1   0       2238.34       2152.82        28.22 o
   7   1   0          0.39        -10.91        10.91 o
   8   1   0        477.70        498.16        20.99 o
   9   1   0        158.68        186.71        18.95 o
  10   1   0        676.02        629.78        34.06 o
  11   1   0        382.90        312.09        27.13 o
  12   1   0        545.00        537.99        36.00 o
   0   2   0      19718.85      18875.85       148.37 o
   1   2   0       1252.75       1318.97        12.90 o
   2   2   0       3597.64       3856.85        31.48 o
   3   2   0       1513.51       1360.04        16.19 o
   4   2   0        431.66        353.13        11.63 o
   5   2   0       1011.96        942.42        18.00 o
   6   2   0         11.92         50.02        10.38 o
   7   2   0       5604.99       5295.42        51.57 o
   8   2   0          0.40         28.19        15.36 o
   9   2   0        139.38        150.70        19.26 o
  10   2   0         24.00         22.55        21.94 o
  11   2   0        707.30        728.52        45.10 o
  12   2   0         13.46         15.64        32.28 o
   1   3   0       9453.98       9428.31        59.17 o
   2   3   0       2970.85       2841.38        25.68 o
   3   3   0       1813.72       1652.67        18.91 o
   4   3   0       1438.28       1157.52        17.84 o
   5   3   0        830.29        765.10        17.48 o
   6   3   0         59.89        154.81        12.42 o
   7   3   0          0.80         37.11        12.97 o
   8   3   0         10.96         54.43        16.46 o
   9   3   0        157.63        152.24        20.58 o
  10   3   0         39.12        108.00        24.55 o
  11   3   0        132.52        174.71        31.22 o
  12   3   0        108.04        133.00        36.68 o
   0   4   0      24183.09      24101.87       380.62 o
   1   4   0        347.12        254.91         9.05 o
   2   4   0       5307.58       5224.47        48.62 o
   3   4   0        285.83        330.79        13.52 o
   4   4   0         28.44         62.26         8.87 o
   5   4   0          1.98         28.26         9.90 o
   6   4   0       1941.61       1769.76        28.06 o
   7   4   0       3890.81       3729.95        45.71 o
   8   4   0       4522.74       4420.34        53.53 o
   9   4   0       1010.71       1006.79        35.34 o
  10   4   0        876.74        791.39        35.98 o
  11   4   0         88.49         84.63        30.29 o
   1   5   0        682.34        667.59        14.72 o
   2   5   0       1489.96       1490.24        18.46 o
   3   5   0          3.12         -6.00         6.59 o
   4   5   0       6431.46       6484.00        71.74 o
   5   5   0         61.13         89.41        11.87 o
   6   5   0        756.12        762.60        23.26 o
   7   5   0        109.10        127.43        17.44 o
   8   5   0         33.80         20.72        19.18 o
   9   5   0        379.76        435.93        26.44 o
  10   5   0        218.06        235.71        34.58 o
  11   5   0         22.92         74.11        36.56 o
   0   6   0       1820.25       1868.58        50.91 o
   1   6   0        171.43        162.56        11.66 o
   2   6   0        160.01        169.63        13.97 o
   3   6   0        185.41        199.20        12.09 o
   4   6   0        139.22        205.28        14.30 o
   5   6   0       2045.69       1867.65        30.33 o
   6   6   0        279.96        334.85        18.67 o
   7   6   0          9.15          7.68        19.06 o
   8   6   0        125.06        141.38        22.13 o
   9   6   0          3.78        107.79        25.69 o
  10   6   0          4.63         44.00        34.42 o
   1   7   0         37.95         52.76        13.31 o
   2   7   0         17.28         46.98        13.39 o
   3   7   0       1543.87       1460.67        32.33 o
   4   7   0        267.86        272.97        19.28 o
   5   7   0       1908.42       1800.02        39.85 o
   6   7   0         32.58          6.47        23.53 o
   7   7   0        349.63        312.92        21.93 o
   8   7   0         31.04         61.75        24.04 o
   9   7   0        142.70         80.27        33.35 o
   0   8   0         11.98        -18.41        26.91 o
   1   8   0       4963.46       4416.53        59.36 o
   2   8   0        462.35        531.28        23.88 o
   3   8   0        977.90        915.53        29.49 o
   4   8   0          5.16         75.60        27.79 o
   5   8   0         50.93         70.83        23.96 o
   6   8   0        373.32        411.98        29.19 o
   7   8   0       1083.61       1023.44        45.36 o
   1   9   0         37.36         23.22        27.16 o
   2   9   0        597.51        609.71        33.52 o
   3   9   0          8.29         32.63        28.33 o
   4   9   0        217.36        242.53        26.39 o
   5   9   0        200.10        248.33        33.30 o
   0  10   0         13.77         33.73        51.23 o
   1  10   0          9.06        -11.49        33.66 o
   2  10   0         55.09         45.86        36.16 o
 -11   0   1       1200.60       1182.82        56.74 o
  -9   0   1       4985.22       4562.73       116.43 o
  -7   0   1       1265.78       1222.41        34.63 o
  -5   0   1      11312.44      11380.33       118.69 o
  -3   0   1       2461.07       2339.11        31.09 o
   1   0   1        281.73         98.22        19.31 o
   3   0   1        198.34        238.66        11.52 o
   5   0   1      20818.95      20511.01       199.75 o
   7   0   1       5669.54       5150.52        70.95 o
   9   0   1         15.06         12.41        28.96 o
  11   0   1        268.41        329.40        39.17 o
 -12   1   1         33.64        179.38        31.70 o
 -11   1   1        281.44        245.38        26.72 o
 -10   1   1          0.15         21.55        20.99 o
  -9   1   1       1448.20       1360.89        33.61 o
  -8   1   1        227.11        292.47        17.44 o
  -7   1   1        158.86        160.37        13.52 o
  -6   1   1       3260.78       3264.73        35.33 o
  -5   1   1       1810.92       2062.13        24.92 o
  -4   1   1          2.87         18.05         6.37 o
  -3   1   1         69.52        164.98         7.13 o
  -2   1   1      10050.26      10241.49        69.38 o
  -1   1   1         79.08         82.01         3.37 o
   0   1   1      23888.92      21320.45       332.20 o
   1   1   1      17197.03      17044.12       109.60 o
   2   1   1       1846.45       1744.64        17.92 o
   3   1   1      10008.57       9911.37        72.90 o
   4   1   1        114.59        111.44         7.74 o
   5   1   1        141.92         78.50         9.00 o
   6   1   1        392.63        528.26        17.39 o
   7   1   1       1269.14       1169.58        24.25 o
   8   1   1        418.73        442.19        19.83 o
   9   1   1        586.68        612.36        25.22 o
  10   1   1        492.61        523.03        28.33 o
  11   1   1        107.70        132.78        26.18 o
  12   1   1          2.75         64.97        32.30 o
 -12   2   1        420.54        384.48        35.64 o
 -11   2   1         70.80        116.49        26.08 o
 -10   2   1        643.41        664.45        29.89 o
  -9   2   1        724.14        762.39        28.18 o
  -8   2   1        327.62        335.03        20.71 o
  -7   2   1        617.65        681.98        21.48 o
  -6   2   1       2590.69       2849.56        32.95 o
  -5   2   1       1614.63       1620.32        22.52 o
  -4   2   1        324.22        304.12        11.07 o
  -3   2   1          1.98         -3.54         4.83 o
  -2   2   1       3786.65       3549.13        30.83 o
  -1   2   1       1904.58       1863.27        14.87 o
   0   2   1       5714.25       5806.80        38.14 o
   1   2   1       8629.79       8478.75        72.14 o
   2   2   1       5081.51       5003.71        37.22 o
   3   2   1         35.29         46.20         5.77 o
   4   2   1        432.67        397.87        12.04 o
   5   2   1         26.10          6.86         8.05 o
   6   2   1        115.61        116.85        11.75 o
   7   2   1        251.60        360.23        22.48 o
   8   2   1        946.10        831.04        27.28 o
   9   2   1         74.94         79.16        18.76 o
  10   2   1        380.76        372.67        25.92 o
  11   2   1         32.79         85.22        27.88 o
  12   2   1        284.13        231.13        35.19 o
 -12   3   1         14.18         25.67        36.53 o
 -11   3   1         51.97         93.31        26.60 o
 -10   3   1         39.17         49.21        23.41 o
  -9   3   1          8.45         55.84        20.00 o
  -8   3   1       1483.95       1338.52        32.69 o
  -7   3   1       1635.00       1596.61        28.93 o
  -6   3   1       5648.59       5423.62        50.19 o
  -5   3   1         10.69         10.14         8.74 o
  -4   3   1        632.43        586.16        13.98 o
  -3   3   1       5585.90       6081.89        57.32 o
  -2   3   1       1007.55        848.83        12.18 o
  -1   3   1       2466.78       2514.89        19.07 o
   0   3   1       3960.00       3950.88        28.90 o
   1   3   1       9827.28      10064.43        71.64 o
   2   3   1       2577.97       2787.87        24.23 o
   3   3   1         10.88         19.65         6.01 o
   4   3   1        904.81        871.37        16.03 o
   5   3   1        173.47        168.30        11.43 o
   6   3   1       1459.03       1633.74        26.10 o
   7   3   1        475.25        527.51        20.00 o
   8   3   1       2047.86       2000.92        36.27 o
   9   3   1       1117.09       1063.02        34.47 o
  10   3   1       1587.94       1433.94        50.06 o
  11   3   1        190.25        149.95        29.08 o
  12   3   1         33.62         55.97        38.44 o
 -11   4   1        350.54        397.69        47.86 o
 -10   4   1        162.86        230.42        27.45 o
  -9   4   1        756.31        824.54        32.68 o
  -8   4   1        865.71       1202.38        34.39 o
  -7   4   1        329.83        391.36        20.28 o
  -6   4   1        445.28        555.54        19.69 o
  -5   4   1       1235.00       1271.51        22.60 o
  -4   4   1       3669.73       3944.58        36.98 o
  -3   4   1      13723.44      13952.50       101.49 o
  -2   4   1       8155.84       8209.49        56.63 o
  -1   4   1       2606.88       2469.14        24.51 o
   0   4   1       1624.79       1697.74        21.49 o
   1   4   1        245.52        279.74        10.17 o
   2   4   1       1318.62       1502.30        29.50 o
   3   4   1       1462.38       1263.14        17.42 o
   4   4   1       4752.26       4814.68        42.05 o
   5   4   1       8891.09       8975.00        70.85 o
   6   4   1        397.59        421.47        17.02 o
   7   4   1       1196.92       1158.58        29.61 o
   8   4   1        245.73        337.00        21.77 o
   9   4   1         47.79         80.05        21.49 o
  10   4   1        189.67        223.33        27.27 o
  11   4   1        283.13        289.34        32.68 o
 -11   5   1         43.04        110.69        37.28 o
 -10   5   1         21.56         39.74        28.52 o
  -9   5   1        324.85        354.16        26.40 o
  -8   5   1        358.99        416.91        24.13 o
  -7   5   1       1162.17       1195.98        30.02 o
  -6   5   1        158.99        188.54        16.16 o
  -5   5   1       2274.84       2171.56        29.09 o
  -4   5   1       1607.98       1795.45        25.42 o
  -3   5   1         15.69         24.92         6.89 o
  -2   5   1        984.27        928.67        15.09 o
  -1   5   1         38.20         12.45         6.00 o
   0   5   1         66.01         76.67         6.94 o
   1   5   1       5277.25       5152.07        40.67 o
   2   5   1        691.91        665.29        13.82 o
   3   5   1       1071.22       1078.85        19.02 o
   4   5   1        133.84        178.81        12.00 o
   5   5   1        695.23        679.08        19.65 o
   6   5   1         36.89         86.16        14.15 o
   7   5   1       1011.07        898.91        29.42 o
   8   5   1        254.28        287.83        25.31 o
   9   5   1        621.73        675.65        31.40 o
  10   5   1         18.65         32.39        27.72 o
  11   5   1        167.05        134.49        41.35 o
 -10   6   1        207.28        186.60        40.07 o
  -9   6   1        806.30        736.32        33.03 o
  -8   6   1        556.86        545.67        27.15 o
  -7   6   1        401.62        457.66        24.27 o
  -6   6   1          4.83          9.91        15.84 o
  -5   6   1         74.60         95.69        14.87 o
  -4   6   1       1226.88       1197.44        18.73 o
  -3   6   1        456.24        445.27        14.77 o
  -2   6   1         76.37         78.92        13.41 o
  -1   6   1          2.49         -2.09         9.67 o
   0   6   1        480.22        555.44        17.96 o
   1   6   1         21.25         43.16        10.32 o
   2   6   1         79.07         89.00         9.83 o
   3   6   1        404.70        440.65        15.92 o
   4   6   1        172.67        180.89        14.73 o
   5   6   1        353.76        435.82        19.43 o
   6   6   1        653.33        638.81        23.39 o
   7   6   1        284.58        351.32        21.94 o
   8   6   1          0.48        -17.66        20.76 o
   9   6   1        132.99        126.40        26.03 o
  10   6   1        411.73        450.30        36.74 o
  -9   7   1          5.11         72.23        30.83 o
  -8   7   1        635.18        673.95        30.31 o
  -7   7   1         65.77         56.04        19.92 o
  -6   7   1        245.46        323.03        20.23 o
  -5   7   1         29.05         52.57        13.81 o
  -4   7   1        737.12        728.49        27.34 o
  -3   7   1        140.01        174.93        17.53 o
  -2   7   1          2.23          0.99        12.82 o
  -1   7   1        317.78        378.30        17.80 o
   0   7   1       2269.86       2148.44        33.52 o
   1   7   1        169.42        199.35        15.25 o
   2   7   1       3214.11       3081.72        46.10 o
   3   7   1         63.24         91.85        16.70 o
   4   7   1         19.55         52.49        13.08 o
   5   7   1        117.77        224.32        22.20 o
   6   7   1        472.73        508.27        23.81 o
   7   7   1         25.86         32.05        23.01 o
   8   7   1        330.33        323.57        30.11 o
   9   7   1        218.33        187.92        35.31 o
  -7   8   1         87.09        110.59        30.46 o
  -6   8   1         88.49        102.58        25.84 o
  -5   8   1        290.55        317.86        25.44 o
  -4   8   1       2736.68       2593.57        58.19 o
  -3   8   1       1188.63       1123.90        30.90 o
  -2   8   1       2767.51       2614.69        40.52 o
  -1   8   1        778.94        797.58        33.68 o
   0   8   1        656.42        636.08        27.11 o
   1   8   1         33.66         90.61        17.53 o
   2   8   1        464.65        503.80        25.02 o
   3   8   1       1842.99       1610.94        44.33 o
   4   8   1       1141.79       1156.76        52.61 o
   5   8   1        568.00        681.23        32.79 o
   6   8   1       1062.21        952.27        30.23 o
   7   8   1          0.84        107.38        27.30 o
  -5   9   1        187.21        266.00        35.00 o
  -4   9   1          0.84         -8.67        27.66 o
  -3   9   1         35.42         32.55        30.69 o
  -2   9   1        583.63        592.88        33.88 o
  -1   9   1        362.13        314.38        28.56 o
   0   9   1        541.80        531.38        36.16 o
   1   9   1        430.23        371.25        36.31 o
   2   9   1        193.97        281.81        26.64 o
   3   9   1        163.88        200.73        26.89 o
   4   9   1          3.28         13.25        24.84 o
   5   9   1         61.04         59.19        37.88 o
  -2  10   1         23.10         77.09        35.51 o
  -1  10   1         92.23        137.07        35.09 o
   0  10   1          7.53         36.83        39.36 o
   1  10   1         11.05         40.21        33.36 o
   2  10   1          1.67         37.90        34.62 o
 -12   0   2        646.12        498.23        48.69 o
 -10   0   2        473.06        432.12        35.73 o
  -8   0   2       8214.91       7873.56        99.68 o
  -6   0   2       9874.48       9236.87       103.62 o
  -4   0   2       2366.54       2613.63        36.83 o
  -2   0   2         84.17         72.34         6.90 o
   2   0   2      60474.18      55173.79      1214.39 o
   4   0   2        839.50        751.09        21.14 o
   6   0   2        734.71        598.84        25.08 o
   8   0   2       2990.92       2647.48        52.99 o
  10   0   2        611.13        685.50        46.87 o
  12   0   2        859.12        830.36        55.92 o
 -12   1   2        427.27        491.92        36.03 o
 -11   1   2        195.21        196.19        27.15 o
 -10   1   2          7.01        -20.81        20.81 o
  -9   1   2       2383.90       2287.65        40.12 o
  -8   1   2        567.90        608.16        22.21 o
  -7   1   2       2371.74       2329.66        32.08 o
  -6   1   2       1758.20       1865.92        26.15 o
  -5   1   2        210.91        251.33        11.53 o
  -4   1   2       3015.92       2948.24        28.28 o
  -3   1   2         21.74         22.62         4.88 o
  -2   1   2      42584.52      41582.64       325.25 o
  -1   1   2      11976.60      11966.94        85.35 o
   0   1   2       1687.68       1605.53        25.41 o
   1   1   2      24481.86      22677.44       151.63 o
   2   1   2      14321.57      14453.52        95.92 o
   3   1   2         53.93         41.40         5.59 o
   4   1   2       3307.87       3547.03        32.30 o
   5   1   2          6.53         -2.28         7.52 o
   6   1   2       8416.31       8309.62        67.63 o
   7   1   2         57.13         93.34        12.59 o
   8   1   2       1570.99       1609.08        32.35 o
   9   1   2          5.62          6.96        18.05 o
  10   1   2         23.76         40.02        24.66 o
  11   1   2         33.15         51.07        24.82 o
  12   1   2        549.98        558.35        36.96 o
 -12   2   2         82.01        148.85        32.46 o
 -11   2   2        465.78        485.00        30.58 o
 -10   2   2          4.08         75.16        21.75 o
  -9   2   2        586.20        598.68        26.03 o
  -8   2   2        225.98        297.13        20.80 o
  -7   2   2          7.70          1.61        11.66 o
  -6   2   2        596.52        650.96        18.33 o
  -5   2   2       2102.96       1824.16        23.74 o
  -4   2   2         18.57         18.84         6.53 o
  -3   2   2        667.49        796.68        12.58 o
  -2   2   2       1099.02       1042.83        13.47 o
  -1   2   2       6229.44       6224.63        47.65 o
   0   2   2         62.20        114.16         4.53 o
   1   2   2        246.38        344.01         7.89 o
   2   2   2       5058.28       5264.43        38.97 o
   3   2   2        534.97        606.32        11.40 o
   4   2   2        361.28        452.51        12.56 o
   5   2   2       4771.19       4561.20        41.65 o
   6   2   2        675.47        693.94        18.99 o
   7   2   2        501.03        586.27        20.56 o
   8   2   2        437.30        472.90        22.24 o
   9   2   2        504.01        509.10        24.48 o
  10   2   2         20.00         34.54        21.93 o
  11   2   2         15.49         26.92        25.90 o
  12   2   2        111.79         75.72        34.14 o
 -12   3   2         94.19         51.69        35.62 o
 -11   3   2        129.67        191.84        27.65 o
 -10   3   2        203.82        212.14        25.23 o
  -9   3   2       3187.74       3065.43        50.87 o
  -8   3   2         19.18          4.37        16.37 o
  -7   3   2        160.04        179.01        15.19 o
  -6   3   2         48.65        116.44        11.72 o
  -5   3   2        333.35        407.35        14.61 o
  -4   3   2       2419.31       2574.08        27.01 o
  -3   3   2        487.48        632.44        13.04 o
  -2   3   2       3156.45       3358.27        37.50 o
  -1   3   2      16464.63      16486.34       113.55 o
   0   3   2         35.19         72.39         4.35 o
   1   3   2      14011.13      13375.83       160.44 o
   2   3   2        264.84        331.09         8.10 o
   3   3   2         64.34         17.42         6.04 o
   4   3   2       1380.56       1174.13        18.12 o
   5   3   2       4554.26       4469.75        41.64 o
   6   3   2       2248.24       2162.59        29.53 o
   7   3   2       1150.26       1157.13        26.12 o
   8   3   2          2.95          0.91        16.66 o
   9   3   2          1.98         40.47        19.09 o
  10   3   2        218.38        294.19        26.66 o
  11   3   2        102.77        127.49        28.89 o
  12   3   2         46.70        101.08        39.40 o
 -11   4   2         86.78         49.35        29.08 o
 -10   4   2         85.00        144.73        28.16 o
  -9   4   2         50.90        166.10        23.44 o
  -8   4   2       4897.07       4563.37        54.88 o
  -7   4   2       1050.81       1114.49        29.48 o
  -6   4   2       4376.95       4317.62        44.53 o
  -5   4   2       4546.26       4503.88        42.59 o
  -4   4   2       3124.97       3170.74        42.06 o
  -3   4   2        521.00        667.82        16.23 o
  -2   4   2        283.32        364.55        11.00 o
  -1   4   2       1901.69       1837.90        22.09 o
   0   4   2      11050.75      11053.00        78.97 o
   1   4   2       3111.87       3170.48        31.38 o
   2   4   2      21075.63      20853.83       139.01 o
   3   4   2        593.96        561.41        12.50 o
   4   4   2       1268.51       1215.92        19.19 o
   5   4   2       1253.00       1408.00        23.15 o
   6   4   2        422.41        448.69        21.67 o
   7   4   2        108.85        130.33        15.76 o
   8   4   2        150.11        116.02        20.18 o
   9   4   2         35.01         97.27        21.76 o
  10   4   2       1424.05       1303.39        41.67 o
  11   4   2        180.94        223.60        32.47 o
 -11   5   2         99.39        118.82        36.09 o
 -10   5   2        190.33        199.11        45.21 o
  -9   5   2          8.81         26.24        22.46 o
  -8   5   2       1243.37       1201.10        56.70 o
  -7   5   2        688.68        747.73        26.11 o
  -6   5   2        321.72        318.07        17.83 o
  -5   5   2       1821.77       1790.96        29.35 o
  -4   5   2       3253.95       3203.39        33.06 o
  -3   5   2        184.61        257.08         9.51 o
  -2   5   2       4980.08       5003.90        40.98 o
  -1   5   2        277.97        316.65        10.52 o
   0   5   2         74.65         77.08         7.67 o
   1   5   2          1.38         28.43         6.94 o
   2   5   2        230.50        304.09        11.62 o
   3   5   2         88.78        104.91         9.57 o
   4   5   2        429.49        440.55        17.39 o
   5   5   2        466.73        512.72        18.04 o
   6   5   2       4552.26       4317.39        47.94 o
   7   5   2        735.61        705.92        28.50 o
   8   5   2        928.29        896.87        33.92 o
   9   5   2         35.97         86.26        23.28 o
  10   5   2         58.64         17.36        31.21 o
  11   5   2         23.56        -51.34        56.67 o
 -10   6   2         50.23         73.49        31.87 o
  -9   6   2          9.14         59.84        27.95 o
  -8   6   2         31.31         63.45        21.13 o
  -7   6   2        293.27        390.86        25.33 o
  -6   6   2        225.57        196.05        19.21 o
  -5   6   2        120.55        122.77        13.46 o
  -4   6   2        185.51        238.56        15.29 o
  -3   6   2        794.50        811.61        17.73 o
  -2   6   2        782.29        799.02        17.44 o
  -1   6   2        280.09        294.65        11.21 o
   0   6   2        420.35        419.88        14.44 o
   1   6   2        113.93        130.10        10.90 o
   2   6   2        178.19        189.01        12.17 o
   3   6   2        341.11        366.83        14.90 o
   4   6   2        237.18        236.38        17.50 o
   5   6   2        150.09        170.02        17.99 o
   6   6   2        625.65        687.97        23.92 o
   7   6   2        446.84        510.81        23.70 o
   8   6   2         32.23         61.66        21.75 o
   9   6   2        270.17        309.49        28.16 o
  10   6   2         39.14         15.79        34.77 o
  -9   7   2        522.07        495.04        34.32 o
  -8   7   2        288.38        346.09        26.29 o
  -7   7   2         23.89         39.00        23.22 o
  -6   7   2        788.63        775.24        23.81 o
  -5   7   2         50.79         57.86        14.91 o
  -4   7   2         35.89         84.05        17.37 o
  -3   7   2       3804.01       3656.47        48.49 o
  -2   7   2         21.02         26.37        13.09 o
  -1   7   2       1773.22       1793.79        30.97 o
   0   7   2        276.76        302.68        20.68 o
   1   7   2        496.69        538.77        23.31 o
   2   7   2          8.44         49.66        13.87 o
   3   7   2        216.47        226.59        15.50 o
   4   7   2        812.92        731.17        23.33 o
   5   7   2       2624.98       2462.00        38.87 o
   6   7   2         80.95         80.92        18.99 o
   7   7   2       1041.41       1043.02        37.51 o
   8   7   2         47.42         52.16        29.78 o
   9   7   2        218.51        209.83        40.79 o
  -7   8   2       1147.66       1137.85        43.40 o
  -6   8   2       1336.60       1258.93        41.45 o
  -5   8   2        727.93        734.88        30.33 o
  -4   8   2       1258.17       1162.53        51.66 o
  -3   8   2        182.81        210.78        19.76 o
  -2   8   2        140.63        205.26        20.77 o
  -1   8   2        457.52        484.25        24.06 o
   0   8   2        201.22        252.96        20.95 o
   1   8   2       2488.01       2270.02        41.66 o
   2   8   2        621.57        684.53        28.20 o
   3   8   2       1243.87       1177.24        39.27 o
   4   8   2        121.49        127.37        26.70 o
   5   8   2        376.24        444.34        23.62 o
   6   8   2          5.30         50.49        22.03 o
   7   8   2        102.05         88.76        25.23 o
  -5   9   2        134.52        104.62        33.31 o
  -4   9   2          7.23         45.88        24.21 o
  -3   9   2        451.13        473.81        29.92 o
  -2   9   2        778.41        820.35        34.02 o
  -1   9   2        447.14        510.97        34.77 o
   0   9   2       1428.75       1296.53        43.54 o
   1   9   2         55.67         63.80        22.36 o
   2   9   2         98.78        149.05        25.53 o
   3   9   2        148.72        131.08        31.41 o
   4   9   2        585.99        529.38        34.33 o
   5   9   2        756.73        781.33        40.87 o
  -2  10   2         21.60         61.29        54.57 o
  -1  10   2          3.38         47.07        37.03 o
   0  10   2          6.22         51.19        33.63 o
   1  10   2        121.89        166.44        37.51 o
   2  10   2          7.71         45.60        38.83 o
 -11   0   3       2279.80       1874.16        63.44 o
  -9   0   3       3541.47       3200.47        68.13 o
  -7   0   3       3780.63       3841.48        58.87 o
  -5   0   3        228.22        155.32        14.14 o
  -3   0   3      55069.45      53185.03       481.28 o
  -1   0   3      18480.99      18886.83       171.71 o
   1   0   3       6734.89       6492.40        62.47 o
   3   0   3       2737.49       2918.98        37.05 o
   5   0   3        295.52        366.97        19.43 o
   7   0   3      10864.17      10373.38       118.31 o
   9   0   3       2320.83       2189.88        67.06 o
  11   0   3         36.22         28.08        47.76 o
 -12   1   3        226.01        200.39        31.33 o
 -11   1   3        492.22        542.22        29.30 o
 -10   1   3        287.33        232.29        25.12 o
  -9   1   3         63.83        167.50        19.34 o
  -8   1   3        823.74        846.53        25.34 o
  -7   1   3       3325.63       3174.50        37.61 o
  -6   1   3          3.53          8.57         9.13 o
  -5   1   3       4575.42       4576.84        41.27 o
  -4   1   3       5217.69       5493.58        44.57 o
  -3   1   3       1948.68       1995.80        20.01 o
  -2   1   3       5914.35       5938.29        52.00 o
  -1   1   3       4801.14       5035.40        34.86 o
   0   1   3        522.78        536.98        12.98 o
   1   1   3       1185.42       1145.82        15.96 o
   2   1   3      17803.17      17242.06       113.63 o
   3   1   3      37722.82      35478.92       229.99 o
   4   1   3        408.70        414.41        11.96 o
   5   1   3       2076.66       1867.67        24.19 o
   6   1   3        147.11        189.24        12.24 o
   7   1   3       1105.50       1196.05        25.12 o
   8   1   3         10.55         27.48        15.23 o
   9   1   3        675.29        634.73        28.21 o
  10   1   3         12.45         -4.67        21.60 o
  11   1   3        390.18        408.17        29.89 o
  12   1   3         20.58         77.45        33.13 o
 -12   2   3          6.83         49.41        32.00 o
 -11   2   3        401.13        434.19        30.23 o
 -10   2   3        771.52        801.24        42.31 o
  -9   2   3         74.66        102.76        19.33 o
  -8   2   3        533.51        561.07        23.86 o
  -7   2   3         52.72         73.47        12.39 o
  -6   2   3       1335.73       1213.51        22.23 o
  -5   2   3       1944.41       1868.51        24.07 o
  -4   2   3          1.28          7.56         6.22 o
  -3   2   3        155.40        124.93         6.96 o
  -2   2   3       1367.89       1349.53        18.30 o
  -1   2   3       6115.62       6000.15        43.74 o
   0   2   3        109.96        190.22         9.10 o
   1   2   3       1044.98        952.75        11.16 o
   2   2   3        405.50        488.72         8.69 o
   3   2   3         16.32          8.96         5.43 o
   4   2   3       3729.04       3592.09        33.09 o
   5   2   3        323.10        406.91        14.65 o
   6   2   3       2139.99       2123.87        28.74 o
   7   2   3        323.31        341.95        17.39 o
   8   2   3         18.71         22.57        16.61 o
   9   2   3         22.98         42.41        17.94 o
  10   2   3         26.34         24.00        26.51 o
  11   2   3          2.53          9.99        26.97 o
  12   2   3        222.85        171.00        35.82 o
 -12   3   3         52.63         68.11        34.98 o
 -11   3   3          4.26         15.88        25.97 o
 -10   3   3         72.29        106.78        23.27 o
  -9   3   3        237.66        374.35        24.85 o
  -8   3   3        401.47        451.26        24.21 o
  -7   3   3         27.97         96.44        14.56 o
  -6   3   3       2804.49       2941.00        34.40 o
  -5   3   3        218.54        205.50        13.37 o
  -4   3   3       6863.91       6578.31        55.18 o
  -3   3   3         29.16          7.14         6.14 o
  -2   3   3        704.04        695.42         9.40 o
  -1   3   3       1710.30       1862.04        17.89 o
   0   3   3       1064.59        940.00        15.66 o
   1   3   3       2512.21       2412.44        22.18 o
   2   3   3       4689.79       4484.33        36.97 o
   3   3   3       4132.86       4101.80        34.63 o
   4   3   3        104.93        165.93         9.64 o
   5   3   3       1625.07       1643.12        23.71 o
   6   3   3        627.75        696.86        20.11 o
   7   3   3        285.55        441.58        20.47 o
   8   3   3          5.76        -12.97        15.94 o
   9   3   3        869.21        839.53        29.98 o
  10   3   3       1311.58       1230.35        41.31 o
  11   3   3        237.76        205.78        40.37 o
  12   3   3        169.08        115.00        48.78 o
 -11   4   3         65.59         61.81        29.39 o
 -10   4   3        755.11        737.76        32.02 o
  -9   4   3       1719.94       1510.83        39.95 o
  -8   4   3        246.64        284.45        22.36 o
  -7   4   3       1722.34       1657.51        32.10 o
  -6   4   3         88.13        158.50        13.82 o
  -5   4   3        126.79        157.67        11.69 o
  -4   4   3       1776.18       1771.81        26.61 o
  -3   4   3       3725.71       3617.35        32.23 o
  -2   4   3       1282.41       1397.74        17.85 o
  -1   4   3      12250.79      12080.47        91.14 o
   0   4   3        970.69        994.52        12.76 o
   1   4   3       2987.91       3211.72        43.67 o
   2   4   3       2273.21       2259.76        25.26 o
   3   4   3        213.22        337.87        12.24 o
   4   4   3        152.83        180.02        10.24 o
   5   4   3       4941.30       4997.01        45.92 o
   6   4   3       6548.51       6454.47        57.90 o
   7   4   3       1920.06       1784.40        31.55 o
   8   4   3        104.56        127.48        19.51 o
   9   4   3        557.19        506.64        31.62 o
  10   4   3        164.28        259.96        26.76 o
  11   4   3         19.48         43.74        31.26 o
 -11   5   3        259.71        337.34        38.90 o
 -10   5   3        342.35        342.47        34.44 o
  -9   5   3         10.28         12.56        23.04 o
  -8   5   3        125.18        175.94        20.96 o
  -7   5   3       1015.20        985.53        27.78 o
  -6   5   3        422.33        460.36        20.42 o
  -5   5   3       2814.25       2908.31        35.21 o
  -4   5   3          0.13         16.45         9.07 o
  -3   5   3       2302.60       2131.52        26.18 o
  -2   5   3        765.42        819.06        15.00 o
  -1   5   3       1360.92       1448.80        18.84 o
   0   5   3       1194.96       1134.19        25.23 o
   1   5   3       1218.13       1105.75        17.25 o
   2   5   3       1246.16       1283.19        19.07 o
   3   5   3       2977.85       2741.70        30.20 o
   4   5   3       2964.76       3000.95        34.40 o
   5   5   3        809.13        757.39        20.24 o
   6   5   3        472.02        537.53        24.39 o
   7   5   3        370.38        411.84        22.40 o
   8   5   3        349.17        369.69        24.60 o
   9   5   3        752.70        775.32        36.04 o
  10   5   3        127.48        136.46        29.37 o
 -10   6   3          1.69         20.63        31.70 o
  -9   6   3        220.91        275.66        27.80 o
  -8   6   3        500.83        558.65        27.58 o
  -7   6   3        239.55        283.30        21.85 o
  -6   6   3        256.20        281.54        19.98 o
  -5   6   3        244.89        297.10        15.35 o
  -4   6   3        324.60        310.77        15.90 o
  -3   6   3        955.81        956.88        19.40 o
  -2   6   3       1388.17       1349.63        22.61 o
  -1   6   3        914.09        918.00        17.29 o
   0   6   3        911.42        930.77        17.53 o
   1   6   3        408.05        396.08        14.22 o
   2   6   3        354.48        382.78        16.43 o
   3   6   3        164.78        181.41        12.53 o
   4   6   3          4.52        -10.71        12.45 o
   5   6   3        386.65        410.18        20.07 o
   6   6   3          3.66         75.66        18.79 o
   7   6   3        231.46        260.93        20.38 o
   8   6   3        577.61        581.35        32.28 o
   9   6   3        127.70        111.03        27.62 o
  10   6   3         14.93        -13.28        39.61 o
  -9   7   3         54.97        104.43        30.82 o
  -8   7   3         34.41         44.75        23.87 o
  -7   7   3          0.11         27.21        17.07 o
  -6   7   3        994.00       1026.95        34.22 o
  -5   7   3         32.93         24.37        15.82 o
  -4   7   3       1419.89       1413.31        37.33 o
  -3   7   3        283.52        336.68        16.44 o
  -2   7   3         53.23         56.65        13.23 o
  -1   7   3       1540.07       1635.24        32.25 o
   0   7   3        147.15        151.46        16.38 o
   1   7   3       1865.31       1660.05        25.17 o
   2   7   3       1388.54       1347.36        24.81 o
   3   7   3          4.84          0.30        14.45 o
   4   7   3       2386.70       2199.74        41.77 o
   5   7   3        270.64        358.61        22.46 o
   6   7   3          0.67         45.33        20.07 o
   7   7   3         18.62         44.92        23.32 o
   8   7   3        136.37        131.87        28.91 o
   9   7   3         27.79        120.68        45.76 o
  -7   8   3         45.85         60.68        29.41 o
  -6   8   3         63.82        108.27        25.46 o
  -5   8   3         65.31        114.77        25.99 o
  -4   8   3        523.56        550.33        28.91 o
  -3   8   3         14.13          5.41        18.16 o
  -2   8   3       3661.48       3248.44        45.15 o
  -1   8   3        269.60        289.90        21.16 o
   0   8   3       3154.91       2787.46        41.55 o
   1   8   3        710.39        681.45        25.22 o
   2   8   3         86.14         82.52        17.46 o
   3   8   3         43.88        125.11        24.82 o
   4   8   3        390.86        386.69        21.18 o
   5   8   3        804.72        830.10        32.04 o
   6   8   3        785.00        850.28        31.75 o
   7   8   3        353.47        333.51        28.50 o
  -5   9   3        281.72        338.85        33.63 o
  -4   9   3         52.80         42.34        24.42 o
  -3   9   3        941.01        910.98        37.98 o
  -2   9   3          2.33         23.69        25.90 o
  -1   9   3         25.78         30.22        20.91 o
   0   9   3        436.35        456.37        27.15 o
   1   9   3        314.51        317.25        24.22 o
   2   9   3        642.21        687.90        29.93 o
   3   9   3         65.75         82.45        32.74 o
   4   9   3        114.23        117.06        32.75 o
   5   9   3         18.81         62.74        31.98 o
  -2  10   3        171.52        231.81        53.63 o
  -1  10   3          7.22         89.34        43.97 o
   0  10   3        161.03        141.38        34.51 o
   1  10   3         83.71        156.98        36.16 o
 -12   0   4        161.68         52.76        41.62 o
 -10   0   4        874.46        851.22        49.11 o
  -8   0   4         34.00         73.58        20.49 o
  -6   0   4       4056.19       3966.67        56.42 o
  -4   0   4      16856.29      17126.08       166.34 o
  -2   0   4        854.74        893.01        15.62 o
   0   0   4       7622.40       7438.56        86.22 o
   2   0   4      31285.47      29961.05       273.45 o
   4   0   4      23502.12      22769.10       216.65 o
   6   0   4       4397.13       4114.64        58.64 o
   8   0   4        204.51        289.15        28.28 o
  10   0   4        256.52        278.17        37.11 o
  12   0   4        405.85        478.54        62.47 o
 -12   1   4         26.43         63.04        30.11 o
 -11   1   4        215.92        225.40        25.87 o
 -10   1   4         61.06         59.14        23.89 o
  -9   1   4       2039.56       2082.45        46.10 o
  -8   1   4         31.67         61.15        14.37 o
  -7   1   4       3907.22       3894.34        42.27 o
  -6   1   4        588.62        479.70        16.62 o
  -5   1   4        746.51        837.85        16.89 o
  -4   1   4          6.05         40.01         6.78 o
  -3   1   4       1273.81       1383.77        16.23 o
  -2   1   4      28803.07      28340.49       200.64 o
  -1   1   4      10432.56      11040.57        76.39 o
   0   1   4      18144.73      17509.26       159.91 o
   1   1   4       3304.99       3159.08        26.39 o
   2   1   4      21052.95      20552.07       134.61 o
   3   1   4       5238.03       5139.79        40.44 o
   4   1   4        608.68        560.58        13.30 o
   5   1   4          1.72         34.31         8.51 o
   6   1   4        551.11        511.12        17.54 o
   7   1   4       1021.26       1043.25        24.39 o
   8   1   4        251.69        288.45        20.85 o
   9   1   4          3.91         -6.93        18.47 o
  10   1   4        306.16        311.40        26.61 o
  11   1   4        261.95        273.31        28.62 o
  12   1   4        164.37        151.37        35.42 o
 -12   2   4          7.27         32.16        33.84 o
 -11   2   4       1132.76       1071.20        38.73 o
 -10   2   4         66.34        130.00        23.40 o
  -9   2   4        394.80        462.24        25.22 o
  -8   2   4         86.34        100.35        17.38 o
  -7   2   4        856.73        784.41        21.99 o
  -6   2   4        407.21        436.63        16.56 o
  -5   2   4        305.52        319.52        12.94 o
  -4   2   4       1187.61       1343.59        18.48 o
  -3   2   4      13500.76      13796.37       104.01 o
  -2   2   4         16.26         21.39         4.09 o
  -1   2   4       4493.85       4605.19        34.64 o
   0   2   4      15007.18      15162.79       142.87 o
   1   2   4        925.08        840.79        10.41 o
   2   2   4        285.63        285.31         7.28 o
   3   2   4       1902.88       1829.91        19.70 o
   4   2   4        106.17        149.95         9.22 o
   5   2   4       5716.71       5578.52        48.41 o
   6   2   4       1171.40       1180.54        22.82 o
   7   2   4        890.90        877.42        24.03 o
   8   2   4        753.31        777.39        31.89 o
   9   2   4          7.38        -18.63        18.63 o
  10   2   4         41.81         56.25        23.19 o
  11   2   4        678.28        688.15        34.53 o
  12   2   4          0.18         84.79        34.59 o
 -12   3   4         32.36         94.30        34.28 o
 -11   3   4         43.19         27.52        26.97 o
 -10   3   4        396.40        349.34        25.52 o
  -9   3   4       2577.97       2432.78        43.46 o
  -8   3   4         44.28         92.36        17.42 o
  -7   3   4       7445.20       7400.96        65.65 o
  -6   3   4       1335.59       1473.61        24.97 o
  -5   3   4          7.38         25.30         8.76 o
  -4   3   4        603.87        552.00        15.49 o
  -3   3   4         90.39        103.32         7.28 o
  -2   3   4       4135.47       4416.42        36.70 o
  -1   3   4       1605.88       1722.45        17.89 o
   0   3   4       4802.69       4803.75        48.12 o
   1   3   4      12608.52      12983.61        87.05 o
   2   3   4         21.74         39.00         6.60 o
   3   3   4        101.35         82.40         6.95 o
   4   3   4       1530.14       1479.49        20.27 o
   5   3   4        730.50        617.58        17.05 o
   6   3   4        910.41        898.07        21.72 o
   7   3   4       5810.28       5610.23        58.65 o
   8   3   4       1199.66       1173.03        31.06 o
   9   3   4         28.37         74.74        20.54 o
  10   3   4          9.45         41.46        23.90 o
  11   3   4         22.38         52.18        28.96 o
 -11   4   4         54.98         75.09        31.18 o
 -10   4   4        120.14        133.34        25.94 o
  -9   4   4        157.10        193.71        23.73 o
  -8   4   4         99.97        117.47        18.95 o
  -7   4   4          2.81         43.38        15.55 o
  -6   4   4       3258.53       3265.41        37.75 o
  -5   4   4        769.81        785.39        19.36 o
  -4   4   4       6999.96       7015.34        56.41 o
  -3   4   4       2928.94       2822.31        32.88 o
  -2   4   4        221.03        214.29         9.14 o
  -1   4   4        879.18       1006.73        19.32 o
   0   4   4          0.37          1.25         4.16 o
   1   4   4       1016.38        836.26        17.05 o
   2   4   4       1008.72        926.43        16.04 o
   3   4   4        241.58        201.89        10.32 o
   4   4   4       6236.94       6278.27        51.25 o
   5   4   4        909.16        957.40        20.22 o
   6   4   4        366.27        493.24        19.02 o
   7   4   4          0.72         55.09        14.97 o
   8   4   4        112.06        144.28        19.73 o
   9   4   4         10.93         43.46        21.98 o
  10   4   4        636.10        652.22        32.07 o
  11   4   4        475.93        474.27        40.80 o
 -11   5   4         46.11         89.57        36.82 o
 -10   5   4        413.56        346.12        29.65 o
  -9   5   4        219.59        239.03        24.10 o
  -8   5   4        866.00       1021.23        33.11 o
  -7   5   4        297.92        341.13        19.87 o
  -6   5   4        487.70        540.41        21.64 o
  -5   5   4       4317.29       4323.09        43.10 o
  -4   5   4        265.64        336.92        11.28 o
  -3   5   4       2146.79       2234.41        26.94 o
  -2   5   4       4459.03       4519.14        38.28 o
  -1   5   4         24.74         40.76         7.01 o
   0   5   4      14451.36      14272.85       101.02 o
   1   5   4         73.20         85.05         7.72 o
   2   5   4         18.51         27.90         8.37 o
   3   5   4        721.90        756.40        18.18 o
   4   5   4        251.69        303.09        14.97 o
   5   5   4        106.02        138.89        15.64 o
   6   5   4       1277.93       1226.38        27.87 o
   7   5   4       1706.35       1580.34        34.82 o
   8   5   4        830.91        801.34        31.35 o
   9   5   4          0.05         31.01        23.82 o
  10   5   4        196.41        182.33        30.09 o
 -10   6   4        541.90        546.41        37.47 o
  -9   6   4        296.20        297.77        28.28 o
  -8   6   4        699.90        764.12        33.98 o
  -7   6   4         25.58         57.84        19.77 o
  -6   6   4          6.71          5.61        16.08 o
  -5   6   4        248.01        283.66        18.30 o
  -4   6   4        306.83        426.24        17.55 o
  -3   6   4        461.10        476.52        16.75 o
  -2   6   4         77.56         80.03        11.13 o
  -1   6   4        708.98        723.28        15.39 o
   0   6   4        794.59        830.31        17.10 o
   1   6   4        309.96        339.62        13.88 o
   2   6   4        384.60        391.31        16.31 o
   3   6   4        204.52        231.74        13.64 o
   4   6   4         69.32         75.37        13.25 o
   5   6   4        544.30        587.27        21.86 o
   6   6   4        690.01        698.06        29.59 o
   7   6   4          0.19         11.42        21.29 o
   8   6   4          0.34         17.25        20.06 o
   9   6   4        265.18        283.47        34.01 o
  10   6   4         35.78         10.87        40.53 o
  -9   7   4        333.32        350.48        32.60 o
  -8   7   4         19.40         16.36        25.18 o
  -7   7   4        849.40        911.17        34.24 o
  -6   7   4        225.74        285.62        23.97 o
  -5   7   4        252.34        285.30        18.97 o
  -4   7   4       1628.12       1625.20        29.24 o
  -3   7   4        474.89        480.92        19.74 o
  -2   7   4        254.70        302.29        15.19 o
  -1   7   4       4577.14       4391.26        43.40 o
   0   7   4         90.36        111.49        11.70 o
   1   7   4       1657.14       1647.44        24.47 o
   2   7   4          6.07         -7.12        11.15 o
   3   7   4          5.52          8.06        15.34 o
   4   7   4          1.65         52.54        16.71 o
   5   7   4        748.96        731.35        27.79 o
   6   7   4        434.80        487.17        24.94 o
   7   7   4        636.58        706.17        37.89 o
   8   7   4        409.98        329.02        30.49 o
  -7   8   4        427.50        494.40        27.64 o
  -6   8   4        113.56        160.49        20.47 o
  -5   8   4        736.02        789.03        36.38 o
  -4   8   4        483.74        545.66        40.15 o
  -3   8   4        694.71        747.95        30.72 o
  -2   8   4        373.75        506.34        22.05 o
  -1   8   4         37.93         45.56        16.40 o
   0   8   4          0.47         52.29        15.50 o
   1   8   4          4.33         11.96        14.78 o
   2   8   4        690.29        627.33        27.94 o
   3   8   4       2778.61       2516.35        49.20 o
   4   8   4        587.62        610.70        36.05 o
   5   8   4       1990.50       1881.51        40.52 o
   6   8   4         27.23         43.32        22.73 o
   7   8   4        120.70        169.05        27.97 o
  -5   9   4        634.09        657.76        36.85 o
  -4   9   4         62.21        132.74        26.79 o
  -3   9   4        620.14        650.84        29.70 o
  -2   9   4        539.90        483.10        28.37 o
  -1   9   4        508.18        527.36        27.65 o
   0   9   4        376.79        441.72        22.92 o
   1   9   4          1.69         31.53        19.28 o
   2   9   4        531.98        484.87        26.12 o
   3   9   4         50.25         91.18        23.98 o
   4   9   4          0.35         -8.12        25.71 o
   5   9   4        137.40        173.44        47.94 o
  -1  10   4         14.04         34.86        33.81 o
   0  10   4         43.16         96.29        57.43 o
   1  10   4          3.56        138.08        60.44 o
 -11   0   5         37.42         89.58        56.65 o
  -9   0   5        350.04        385.84        30.06 o
  -7   0   5        793.27        936.47        41.53 o
  -5   0   5       4405.98       4558.13        58.27 o
  -3   0   5         56.18         34.44         7.63 o
  -1   0   5         85.61         92.06         6.21 o
   3   0   5       1348.90       1313.85        23.04 o
   5   0   5       1280.92       1155.46        27.97 o
   7   0   5       2290.41       2359.48        47.16 o
   9   0   5        939.72       1016.96        67.24 o
  11   0   5         93.87        167.09        40.35 o
 -12   1   5        381.91        499.17        35.13 o
 -11   1   5       1767.89       1630.97        52.26 o
 -10   1   5       1024.45       1018.64        39.64 o
  -9   1   5        808.97        848.22        31.62 o
  -8   1   5       1220.81       1168.91        27.49 o
  -7   1   5        665.92        764.95        21.62 o
  -6   1   5        483.69        535.22        17.12 o
  -5   1   5       9371.53       9756.89        74.15 o
  -4   1   5       4054.55       4162.30        36.41 o
  -3   1   5      13473.13      13753.41        94.38 o
  -2   1   5       2794.92       2661.23        23.89 o
  -1   1   5       3942.36       4231.08        32.38 o
   0   1   5        171.59        202.48         8.50 o
   1   1   5       1266.73       1268.43        15.50 o
   2   1   5        516.37        485.56         9.19 o
   3   1   5       3019.90       3017.94        27.30 o
   4   1   5        352.80        326.79        12.53 o
   5   1   5      15742.38      15622.66       111.48 o
   6   1   5        909.38        931.79        21.05 o
   7   1   5       3068.64       3071.57        38.05 o
   8   1   5        144.51        165.17        18.27 o
   9   1   5        128.59         77.85        19.88 o
  10   1   5          4.15        -22.28        22.28 o
  11   1   5        806.26        789.75        36.23 o
  12   1   5         76.83        134.55        34.32 o
 -12   2   5        197.51        255.73        35.56 o
 -11   2   5         26.73        145.80        25.35 o
 -10   2   5        164.41        201.84        24.43 o
  -9   2   5          2.35         52.96        19.08 o
  -8   2   5        338.42        391.75        23.03 o
  -7   2   5         60.69         59.78        12.83 o
  -6   2   5       2506.46       2343.47        29.88 o
  -5   2   5         24.86         41.58         8.64 o
  -4   2   5       3418.67       3499.46        32.54 o
  -3   2   5       1484.72       1715.18        19.95 o
  -2   2   5       1302.54       1562.51        15.61 o
  -1   2   5       1344.39       1468.57        13.97 o
   0   2   5        672.99        779.59        17.75 o
   1   2   5      23611.24      22451.00       159.92 o
   2   2   5       4632.12       4314.25        35.49 o
   3   2   5       1871.22       2051.81        21.44 o
   4   2   5         15.76         -4.51         6.87 o
   5   2   5        947.33        989.84        19.19 o
   6   2   5          6.33          9.27        10.36 o
   7   2   5         92.73        118.15        14.19 o
   8   2   5         98.45         70.20        18.40 o
   9   2   5         20.25          6.55        20.57 o
  10   2   5        120.16        125.84        27.13 o
  11   2   5        165.25        197.12        28.54 o
  12   2   5        315.93        246.16        37.70 o
 -12   3   5        588.53        479.91        38.13 o
 -11   3   5         17.93         78.97        26.56 o
 -10   3   5        629.30        592.08        29.53 o
  -9   3   5         28.87         57.98        21.55 o
  -8   3   5        416.90        495.94        23.20 o
  -7   3   5       1765.68       1958.61        31.08 o
  -6   3   5        315.79        393.27        16.40 o
  -5   3   5       1102.68       1123.59        20.07 o
  -4   3   5       7691.66       8127.34        68.60 o
  -3   3   5       1835.43       1873.17        21.17 o
  -2   3   5       9964.33       9716.13        71.49 o
  -1   3   5        146.77        130.86         5.99 o
   0   3   5       9539.88       9450.17        95.92 o
   1   3   5       4470.13       4630.70        43.06 o
   2   3   5       2817.82       2676.56        26.83 o
   3   3   5      14535.12      14578.32       105.74 o
   4   3   5         51.84        129.62        12.39 o
   5   3   5       2549.16       2568.05        29.90 o
   6   3   5       1048.40        971.75        22.48 o
   7   3   5        166.80        283.80        19.12 o
   8   3   5         13.31         25.46        16.36 o
   9   3   5         77.35        117.51        21.60 o
  10   3   5          4.40         41.18        23.85 o
  11   3   5        243.32        214.72        31.86 o
 -11   4   5         72.89         80.99        31.98 o
 -10   4   5          4.85         32.49        24.54 o
  -9   4   5        292.10        294.03        23.71 o
  -8   4   5        138.12        158.02        19.08 o
  -7   4   5       2242.54       2184.92        36.51 o
  -6   4   5       4366.39       4432.25        45.05 o
  -5   4   5       1776.33       1620.97        25.86 o
  -4   4   5        732.68        835.38        16.66 o
  -3   4   5          1.67         11.49         7.34 o
  -2   4   5       2695.43       2611.99        26.05 o
  -1   4   5       2688.55       2755.26        28.45 o
   0   4   5        133.73        132.94        12.38 o
   1   4   5       6004.59       5746.18        54.40 o
   2   4   5        635.44        557.10        12.60 o
   3   4   5       1623.39       1663.69        22.80 o
   4   4   5        281.96        327.94        14.20 o
   5   4   5        105.76        141.46        11.76 o
   6   4   5          2.03         35.95        13.51 o
   7   4   5       3279.42       3118.95        42.36 o
   8   4   5       1564.15       1446.75        50.09 o
   9   4   5       1299.39       1171.46        38.45 o
  10   4   5        967.84        914.01        38.09 o
  11   4   5        149.12        217.13        35.01 o
 -11   5   5        558.34        549.45        41.34 o
 -10   5   5        125.42        147.49        27.51 o
  -9   5   5        751.50        699.36        37.13 o
  -8   5   5       1681.81       1461.78        37.36 o
  -7   5   5          0.31          6.41        15.82 o
  -6   5   5          1.50         29.55        14.95 o
  -5   5   5       1556.12       1579.11        24.84 o
  -4   5   5        206.42        241.63        13.50 o
  -3   5   5       3972.54       4068.81        39.03 o
  -2   5   5         22.29         52.29         7.96 o
  -1   5   5       2408.19       2530.34        24.41 o
   0   5   5         87.99        133.17        10.48 o
   1   5   5        875.99        896.80        16.31 o
   2   5   5       3823.99       3804.08        36.46 o
   3   5   5       3457.41       3346.04        36.54 o
   4   5   5        393.91        460.86        17.06 o
   5   5   5       2589.95       2608.91        49.45 o
   6   5   5         33.35         49.81        14.11 o
   7   5   5         67.67        116.60        18.82 o
   8   5   5         10.74         16.82        23.03 o
   9   5   5        233.45        200.96        25.53 o
  10   5   5         44.77         34.40        29.44 o
 -10   6   5          2.30         46.88        32.94 o
  -9   6   5        148.53        203.53        27.13 o
  -8   6   5        380.06        450.00        25.14 o
  -7   6   5        332.72        394.32        23.84 o
  -6   6   5         10.55         -6.27        13.25 o
  -5   6   5         68.10         81.36        14.79 o
  -4   6   5        584.22        613.07        20.27 o
  -3   6   5        143.43        200.57        13.07 o
  -2   6   5         11.95         19.14        10.13 o
  -1   6   5         11.50         11.46         8.33 o
   0   6   5       2901.89       2766.98        29.79 o
   1   6   5       2010.80       2004.89        23.53 o
   2   6   5       1059.48       1021.68        21.63 o
   3   6   5         41.60         28.19        11.77 o
   4   6   5        126.48        145.07        15.36 o
   5   6   5          0.11        -12.47        14.39 o
   6   6   5        215.86        237.03        21.63 o
   7   6   5         21.95         25.81        22.19 o
   8   6   5        215.81        215.58        25.67 o
   9   6   5        107.43        143.51        27.75 o
  -9   7   5        284.43        295.03        35.72 o
  -8   7   5        511.60        468.11        24.57 o
  -7   7   5        328.71        411.49        26.37 o
  -6   7   5        285.91        338.53        27.33 o
  -5   7   5         23.64         34.07        16.44 o
  -4   7   5       1981.82       2017.60        31.42 o
  -3   7   5         48.02         50.75        14.54 o
  -2   7   5       2117.76       1983.51        26.22 o
  -1   7   5        477.30        502.99        16.41 o
   0   7   5         11.17         20.18        10.62 o
   1   7   5        436.22        444.16        15.56 o
   2   7   5         80.02         66.70        12.77 o
   3   7   5        305.99        385.47        19.16 o
   4   7   5       1148.08       1085.09        27.91 o
   5   7   5        100.30         92.83        19.15 o
   6   7   5        979.39        946.22        31.65 o
   7   7   5         70.27         89.81        24.44 o
   8   7   5         37.33         61.35        29.05 o
  -7   8   5        556.76        570.08        29.52 o
  -6   8   5        401.42        408.47        24.26 o
  -5   8   5        442.53        413.31        23.69 o
  -4   8   5        371.84        378.05        20.83 o
  -3   8   5         57.53         60.96        14.68 o
  -2   8   5        810.05        704.12        22.09 o
  -1   8   5        873.03        711.03        19.62 o
   0   8   5       1415.41       1300.32        23.16 o
   1   8   5          2.46          4.99        13.54 o
   2   8   5       1759.92       1587.64        30.27 o
   3   8   5        396.02        445.89        20.33 o
   4   8   5         38.73         89.06        20.37 o
   5   8   5          6.61         41.66        22.82 o
   6   8   5        208.32        231.87        26.30 o
   7   8   5        624.33        607.50        32.36 o
  -5   9   5         35.28         58.76        31.45 o
  -4   9   5        141.45        130.94        29.41 o
  -3   9   5        394.40        528.48        26.42 o
  -2   9   5        312.77        298.47        25.46 o
  -1   9   5        797.47        814.70        57.65 o
   0   9   5         52.23         21.79        39.35 o
   1   9   5         33.54         25.79        36.93 o
   2   9   5        833.37        940.34        50.31 o
   3   9   5        382.52        349.09        30.64 o
   4   9   5        314.52        335.12        27.12 o
   5   9   5        133.39        158.82        31.93 o
  -1  10   5         23.04        -64.48        64.48 o
   0  10   5        531.87        659.00        76.37 o
   1  10   5         24.92        228.44       106.50 o
 -12   0   6         25.82        139.28        44.57 o
 -10   0   6         46.40         59.58        30.53 o
  -8   0   6       5752.46       5473.71        78.77 o
  -6   0   6       1095.44       1335.16        32.17 o
  -4   0   6       9199.08       9353.53        98.10 o
  -2   0   6      11618.53      11872.65       114.19 o
   0   0   6      12567.81      12196.36       140.20 o
   2   0   6      11031.38      11282.91       109.78 o
   4   0   6       8054.64       7632.14        83.49 o
   6   0   6      10895.86      10739.27       118.53 o
   8   0   6       1642.22       1432.57        45.25 o
  10   0   6        262.05        355.59        41.41 o
  12   0   6       1024.23        978.62        62.22 o
 -12   1   6        396.69        415.26        33.15 o
 -11   1   6        987.10        993.80        37.53 o
 -10   1   6        942.37        945.04        36.56 o
  -9   1   6        463.86        481.48        26.85 o
  -8   1   6       1884.04       1945.82        33.51 o
  -7   1   6       2821.29       2892.49        36.10 o
  -6   1   6        145.92        227.15        12.64 o
  -5   1   6       6022.82       6102.02        51.42 o
  -4   1   6       1895.38       2143.74        23.73 o
  -3   1   6       7782.95       8397.45        61.15 o
  -2   1   6       7708.38       7923.32        58.69 o
  -1   1   6         46.23         37.57         4.07 o
   0   1   6       7186.96       6700.91        61.06 o
   1   1   6       1958.64       2012.48        20.81 o
   2   1   6      12743.52      12070.25        86.38 o
   3   1   6        953.75       1046.59        15.06 o
   4   1   6        320.48        350.81        12.21 o
   5   1   6       5234.13       5383.76        47.51 o
   6   1   6        157.49        147.82        12.68 o
   7   1   6         38.51        115.34        13.95 o
   8   1   6        259.49        294.89        22.62 o
   9   1   6         50.00         13.02        19.49 o
  10   1   6          6.24          1.65        24.16 o
  11   1   6         63.64        137.28        29.59 o
  12   1   6        441.92        391.12        40.67 o
 -12   2   6         87.74        122.85        32.05 o
 -11   2   6       1744.19       1561.36        44.62 o
 -10   2   6         79.85        108.07        21.68 o
  -9   2   6       2016.67       1850.13        42.43 o
  -8   2   6       2619.84       2521.96        40.57 o
  -7   2   6          6.11         -2.00        11.60 o
  -6   2   6       1830.36       1970.13        27.71 o
  -5   2   6        344.63        351.85        13.31 o
  -4   2   6       7176.61       7592.25        58.70 o
  -3   2   6       6927.69       7121.82        55.86 o
  -2   2   6        547.79        538.92        10.20 o
  -1   2   6       9826.87       9552.12        71.68 o
   0   2   6        169.62        200.26        12.32 o
   1   2   6      10116.72       9848.83        83.06 o
   2   2   6         26.21         16.84         5.09 o
   3   2   6       4626.76       4899.42        39.78 o
   4   2   6       2610.14       2562.21        27.23 o
   5   2   6       4948.14       5153.05        46.27 o
   6   2   6          4.78          8.16        10.47 o
   7   2   6        824.88        778.52        23.93 o
   8   2   6        681.97        658.54        25.21 o
   9   2   6         25.75         57.47        23.35 o
  10   2   6          6.92         20.87        26.08 o
  11   2   6        171.40        154.97        32.92 o
  12   2   6         39.82        106.88        42.34 o
 -12   3   6        217.31        172.05        37.16 o
 -11   3   6        517.12        533.60        32.52 o
 -10   3   6         28.88         93.29        24.02 o
  -9   3   6        101.65        109.19        28.29 o
  -8   3   6          7.49         38.62        17.47 o
  -7   3   6       1039.33       1142.11        25.73 o
  -6   3   6        365.79        500.95        18.66 o
  -5   3   6       2731.83       2515.84        29.97 o
  -4   3   6        319.58        321.61        12.52 o
  -3   3   6        729.13        834.27        13.28 o
  -2   3   6       3936.71       4044.78        34.27 o
  -1   3   6        318.44        238.67         8.19 o
   0   3   6       4348.37       4354.17        51.92 o
   1   3   6       1662.42       1556.78        24.18 o
   2   3   6       1672.17       1673.00        20.32 o
   3   3   6        484.61        561.80        13.68 o
   4   3   6       1376.73       1305.42        19.36 o
   5   3   6       3265.39       3202.57        34.28 o
   6   3   6         29.17         68.65        12.28 o
   7   3   6        961.33        898.37        27.66 o
   8   3   6          3.38         31.25        16.56 o
   9   3   6       1198.75       1134.12        36.84 o
  10   3   6        246.59        265.21        27.43 o
  11   3   6        189.73        284.72        32.70 o
 -11   4   6        432.09        429.10        34.15 o
 -10   4   6        213.39        184.98        28.90 o
  -9   4   6         14.79         54.99        22.58 o
  -8   4   6        368.27        400.31        22.80 o
  -7   4   6        414.30        442.86        21.84 o
  -6   4   6        422.68        479.37        18.67 o
  -5   4   6        332.64        378.29        16.27 o
  -4   4   6       3029.00       2879.82        29.52 o
  -3   4   6       1129.95       1190.22        19.86 o
  -2   4   6       7026.14       7302.93        56.87 o
  -1   4   6       6879.95       6896.50        69.26 o
   0   4   6        741.05        791.78        21.99 o
   1   4   6       3135.84       3455.57        46.61 o
   2   4   6         62.81         43.28         6.69 o
   3   4   6       4384.95       4256.18        41.68 o
   4   4   6       2587.57       2223.99        28.36 o
   5   4   6       1998.69       2029.70        27.07 o
   6   4   6       4575.39       4291.95        52.68 o
   7   4   6        108.86        173.38        17.66 o
   8   4   6         55.14        111.62        19.57 o
   9   4   6        188.86        249.17        24.19 o
  10   4   6        104.05        134.25        28.22 o
  11   4   6         61.11         80.79        34.12 o
 -11   5   6        181.37        213.64        40.06 o
 -10   5   6         25.81         45.24        27.04 o
  -9   5   6        200.37        205.22        24.44 o
  -8   5   6        329.97        455.83        33.27 o
  -7   5   6         24.67         41.77        16.81 o
  -6   5   6       1058.62       1169.68        27.31 o
  -5   5   6        437.26        520.74        16.47 o
  -4   5   6       1521.09       1506.35        24.46 o
  -3   5   6       3464.17       3542.42        35.52 o
  -2   5   6        186.19        251.87        11.39 o
  -1   5   6       3428.67       3376.39        35.54 o
   0   5   6        380.77        372.52        20.60 o
   1   5   6         17.98         11.41        10.07 o
   2   5   6       1863.54       1747.85        24.75 o
   3   5   6       1159.47       1176.07        21.53 o
   4   5   6         59.48         60.14        11.30 o
   5   5   6        121.80        134.59        16.65 o
   6   5   6        135.39        121.47        17.49 o
   7   5   6          0.59         47.82        17.39 o
   8   5   6        779.53        749.68        35.60 o
   9   5   6        239.94        299.24        26.57 o
  10   5   6        682.12        550.63        34.96 o
 -10   6   6        231.07        228.94        32.67 o
  -9   6   6        749.08        767.93        33.57 o
  -8   6   6       1849.46       1709.82        44.57 o
  -7   6   6       1247.17       1174.24        33.48 o
  -6   6   6        248.22        310.87        20.19 o
  -5   6   6         29.90         16.99        14.21 o
  -4   6   6        341.10        386.31        16.90 o
  -3   6   6       4396.33       4476.66        64.16 o
  -2   6   6       2842.71       2833.60        31.36 o
  -1   6   6       2949.23       2927.13        33.54 o
   0   6   6        960.66        945.33        21.75 o
   1   6   6        663.43        609.34        22.56 o
   2   6   6         20.51         37.47        10.15 o
   3   6   6         41.26         80.23        11.67 o
   4   6   6         12.64          4.01        14.09 o
   5   6   6          5.77         14.56        15.30 o
   6   6   6        375.98        451.98        25.03 o
   7   6   6        656.70        675.44        30.54 o
   8   6   6        172.76        236.65        28.63 o
   9   6   6         22.74          5.03        30.02 o
  -9   7   6        110.77         61.47        39.56 o
  -8   7   6          6.51         52.84        27.07 o
  -7   7   6        936.59        911.00        33.47 o
  -6   7   6         18.85         16.50        22.66 o
  -5   7   6         58.27         91.06        17.92 o
  -4   7   6       2368.21       2181.43        47.35 o
  -3   7   6        249.23        292.98        17.42 o
  -2   7   6       1405.76       1458.94        28.46 o
  -1   7   6         35.07         36.41        13.72 o
   0   7   6        255.65        273.54        22.89 o
   1   7   6       1975.94       1843.01        43.75 o
   2   7   6          2.78        -13.23        13.42 o
   3   7   6       3772.80       3390.19        43.18 o
   4   7   6        540.45        552.85        23.67 o
   5   7   6         31.25         31.59        17.98 o
   6   7   6        162.63        175.31        23.52 o
   7   7   6        521.42        513.79        29.13 o
   8   7   6        299.34        282.52        41.27 o
  -7   8   6          2.34         42.75        26.68 o
  -6   8   6          9.45         74.24        21.67 o
  -5   8   6        133.66        137.44        23.56 o
  -4   8   6         72.60         83.35        18.87 o
  -3   8   6       1125.31       1028.20        26.71 o
  -2   8   6        440.92        475.31        19.69 o
  -1   8   6         56.39         98.37        23.46 o
   0   8   6          7.14          8.68        21.87 o
   1   8   6        140.57        121.57        21.64 o
   2   8   6          0.43         36.35        23.59 o
   3   8   6        808.73        740.19        33.65 o
   4   8   6        591.69        637.41        28.37 o
   5   8   6       1085.33        998.82        52.58 o
   6   8   6         67.21         29.70        23.57 o
   7   8   6        535.93        562.64        43.43 o
  -5   9   6        105.27        124.59        35.86 o
  -4   9   6        552.47        550.01        44.08 o
  -3   9   6        123.27        102.34        24.37 o
  -2   9   6         32.75        -17.38        40.20 o
  -1   9   6        245.16        294.44        44.42 o
   0   9   6        263.43        322.66        42.70 o
   1   9   6        150.89        210.61        41.62 o
   2   9   6        702.84        700.75        44.85 o
   3   9   6         95.30         91.79        25.39 o
   4   9   6        196.27        181.63        23.10 o
   5   9   6         10.10         22.69        30.71 o
 -11   0   7       1713.15       1541.75        80.57 o
  -9   0   7        430.83        407.83        31.43 o
  -7   0   7       7626.79       7464.79        92.39 o
  -5   0   7       3322.36       3612.29        50.46 o
  -3   0   7       1645.34       1835.16        28.08 o
  -1   0   7       2303.11       2384.03        31.83 o
   1   0   7       2809.29       2676.90        39.44 o
   3   0   7      15599.41      14916.23       145.46 o
   5   0   7        489.46        558.42        23.32 o
   7   0   7        102.52        184.38        22.25 o
   9   0   7       3461.11       3212.67        93.55 o
  11   0   7        554.68        548.01        46.90 o
 -12   1   7         22.94         87.50        31.50 o
 -11   1   7        194.24        241.93        27.15 o
 -10   1   7        314.24        390.43        26.92 o
  -9   1   7        219.99        244.99        20.43 o
  -8   1   7       1290.30       1233.92        35.44 o
  -7   1   7        412.71        442.22        17.95 o
  -6   1   7       4310.03       4306.03        42.56 o
  -5   1   7       1884.03       2076.75        25.89 o
  -4   1   7       7633.14       8158.30        62.20 o
  -3   1   7       6520.56       6609.40        50.24 o
  -2   1   7       1793.50       1742.10        18.34 o
  -1   1   7       1950.71       1862.80        20.03 o
   0   1   7       1659.59       1544.89        18.00 o
   1   1   7        319.08        304.25         8.73 o
   2   1   7         21.90          8.59         5.17 o
   3   1   7       2285.37       2350.46        23.96 o
   4   1   7        147.84        128.46         9.24 o
   5   1   7       4514.22       4781.07        44.02 o
   6   1   7        210.56        209.19        13.85 o
   7   1   7       3174.91       3088.47        40.62 o
   8   1   7        149.09        195.66        20.70 o
   9   1   7          2.22        -20.37        20.37 o
  10   1   7         62.68         69.29        24.88 o
  11   1   7         21.53        117.58        29.41 o
  12   1   7          0.40        130.76        40.70 o
 -12   2   7        524.57        460.49        42.56 o
 -11   2   7        389.53        455.24        30.71 o
 -10   2   7        985.92        931.22        34.05 o
  -9   2   7        100.24        200.94        23.01 o
  -8   2   7       1149.75       1164.89        33.90 o
  -7   2   7         63.37        121.23        13.73 o
  -6   2   7       8707.58       9107.26        73.44 o
  -5   2   7        199.89        244.10        12.35 o
  -4   2   7      10300.35      10117.29        74.79 o
  -3   2   7        603.89        731.53        13.57 o
  -2   2   7       2049.85       2085.99        21.23 o
  -1   2   7       5869.09       6168.47        48.97 o
   0   2   7        278.05        212.64         7.66 o
   1   2   7        116.55        146.34         7.46 o
   2   2   7       7263.69       6937.01        53.63 o
   3   2   7        773.90        648.88        14.03 o
   4   2   7       1336.47       1263.96        19.23 o
   5   2   7       1480.79       1550.68        23.44 o
   6   2   7       2849.04       2820.39        34.38 o
   7   2   7          1.86          3.14        13.40 o
   8   2   7         95.01        109.95        17.64 o
   9   2   7        154.07        132.79        26.02 o
  10   2   7         55.82        111.75        25.48 o
  11   2   7         70.61         38.58        29.56 o
 -12   3   7          0.19         80.74        36.96 o
 -11   3   7        187.80        175.58        28.48 o
 -10   3   7       1687.35       1518.85        42.77 o
  -9   3   7        667.40        702.54        32.50 o
  -8   3   7       1058.20       1065.30        30.67 o
  -7   3   7        163.36        190.87        16.58 o
  -6   3   7        278.67        289.86        15.15 o
  -5   3   7       2427.25       2649.86        30.47 o
  -4   3   7        282.65        324.09        11.96 o
  -3   3   7        123.70        133.92         8.70 o
  -2   3   7       3243.28       3456.52        30.65 o
  -1   3   7        915.25        897.19        21.44 o
   0   3   7       5163.47       4898.01        57.89 o
   1   3   7        382.21        357.82        25.16 o
   2   3   7       4005.25       3594.33        33.89 o
   3   3   7        564.76        561.36        14.54 o
   4   3   7        271.68        278.23        11.79 o
   5   3   7       4214.75       4079.11        40.09 o
   6   3   7        609.71        615.80        20.79 o
   7   3   7        966.94        873.60        34.82 o
   8   3   7       1635.78       1404.40        33.15 o
   9   3   7          2.66         22.35        22.54 o
  10   3   7         10.45         29.11        26.55 o
  11   3   7        109.14        102.65        32.44 o
 -11   4   7        330.12        300.88        33.97 o
 -10   4   7          5.40         76.94        24.31 o
  -9   4   7        112.84        109.87        22.13 o
  -8   4   7        637.02        641.39        25.10 o
  -7   4   7        184.70        198.74        17.62 o
  -6   4   7        519.35        644.17        21.11 o
  -5   4   7       1504.52       1629.38        24.31 o
  -4   4   7       4087.87       4264.98        42.23 o
  -3   4   7       2522.09       2698.27        28.64 o
  -2   4   7        445.14        545.44        11.71 o
  -1   4   7        197.63        202.36        19.37 o
   0   4   7       1552.06       1393.45        28.52 o
   1   4   7       5592.02       5690.73        67.90 o
   2   4   7       2446.58       2461.13        25.69 o
   3   4   7       4950.81       4946.02        46.74 o
   4   4   7        294.84        351.81        14.75 o
   5   4   7         62.97         79.90        12.63 o
   6   4   7       1262.28       1260.41        26.26 o
   7   4   7        572.23        654.50        25.22 o
   8   4   7        480.27        451.00        24.67 o
   9   4   7       1064.03       1043.18        35.49 o
  10   4   7        637.22        636.21        34.65 o
  11   4   7        358.53        402.20        40.41 o
 -11   5   7        430.39        459.58        53.13 o
 -10   5   7         34.93         68.20        29.38 o
  -9   5   7        483.27        564.62        28.95 o
  -8   5   7         32.09         50.83        21.09 o
  -7   5   7        403.10        417.52        23.01 o
  -6   5   7       1687.40       1622.41        30.31 o
  -5   5   7         32.12         37.66        12.80 o
  -4   5   7       1179.45       1226.87        22.66 o
  -3   5   7       4519.83       4430.54        41.36 o
  -2   5   7       1562.44       1533.56        21.85 o
  -1   5   7       2883.46       2788.54        38.07 o
   0   5   7         45.55         73.25        14.72 o
   1   5   7       1372.65       1249.51        43.25 o
   2   5   7         10.61         36.25        10.72 o
   3   5   7          0.38         13.68         9.04 o
   4   5   7       1470.63       1435.11        25.04 o
   5   5   7        297.90        345.56        18.91 o
   6   5   7          0.77          8.01        17.51 o
   7   5   7        822.66        817.46        33.00 o
   8   5   7         20.80         31.78        20.42 o
   9   5   7         98.63        159.59        26.13 o
  10   5   7          5.11         42.23        31.94 o
 -10   6   7        517.32        448.29        35.29 o
  -9   6   7         43.99         78.16        24.99 o
  -8   6   7         81.37        147.14        22.98 o
  -7   6   7        761.90        774.17        25.73 o
  -6   6   7        800.47        912.13        28.19 o
  -5   6   7        392.34        468.96        23.40 o
  -4   6   7         50.61         51.67        12.89 o
  -3   6   7        474.68        553.26        17.40 o
  -2   6   7       1489.92       1510.23        22.10 o
  -1   6   7       2793.64       2793.98        41.51 o
   0   6   7       1166.93       1017.83        26.39 o
   1   6   7        548.75        547.32        22.59 o
   2   6   7       1252.80       1118.03        25.14 o
   3   6   7       2904.18       2720.71        41.32 o
   4   6   7        771.44        714.54        26.93 o
   5   6   7         54.40         63.73        15.80 o
   6   6   7         80.37        112.80        22.53 o
   7   6   7         86.40        100.00        24.95 o
   8   6   7         36.28         51.48        25.80 o
   9   6   7         25.38        -26.05        30.98 o
  -9   7   7          0.19        -28.29        36.81 o
  -8   7   7        472.61        407.28        32.38 o
  -7   7   7        272.07        359.99        34.07 o
  -6   7   7        246.16        247.40        25.97 o
  -5   7   7       1568.58       1535.15        32.10 o
  -4   7   7        219.28        257.45        18.95 o
  -3   7   7        115.28        104.08        14.97 o
  -2   7   7       3905.42       3782.18        63.56 o
  -1   7   7        407.66        441.91        23.31 o
   0   7   7        213.67        279.61        24.27 o
   1   7   7        239.27        315.22        21.44 o
   2   7   7          2.89         -2.18        17.96 o
   3   7   7        505.14        562.08        21.46 o
   4   7   7         17.94         10.67        15.60 o
   5   7   7        889.59        861.47        30.21 o
   6   7   7       1062.09       1044.41        34.97 o
   7   7   7          6.58         35.74        26.01 o
   8   7   7        471.45        437.85        34.24 o
  -7   8   7         10.22         -8.43        31.91 o
  -6   8   7        867.55        908.39        31.98 o
  -5   8   7        481.57        523.12        32.05 o
  -4   8   7        711.93        699.28        27.87 o
  -3   8   7       1114.33       1074.63        24.90 o
  -2   8   7         64.22         21.26        24.20 o
  -1   8   7        991.24        870.77        43.52 o
   0   8   7       1566.12       1473.76        49.00 o
   1   8   7        322.24        302.31        38.64 o
   2   8   7       2635.84       2489.91        67.54 o
   3   8   7         41.83         21.32        24.73 o
   4   8   7        737.57        768.42        28.11 o
   5   8   7         60.44        118.58        23.44 o
   6   8   7         60.12         63.63        28.27 o
   7   8   7         13.17         83.47        35.48 o
  -5   9   7         18.03         29.86        26.71 o
  -4   9   7        290.71        323.71        25.69 o
  -3   9   7        179.28        213.28        40.60 o
  -2   9   7        133.84        175.36        45.63 o
  -1   9   7        512.63        608.52        55.34 o
   0   9   7         22.09         14.00        21.61 o
   1   9   7        786.01        703.24        40.87 o
   2   9   7         36.83         32.85        25.29 o
   3   9   7        121.18        150.19        29.73 o
   4   9   7        352.93        394.40        41.42 o
   5   9   7        336.67        277.50       107.05 o
 -12   0   8         14.05         17.29        48.98 o
 -10   0   8        231.81        193.68        34.27 o
  -8   0   8        327.79        367.98        30.35 o
  -6   0   8       1037.65       1108.50        30.29 o
  -4   0   8         19.95         23.17        10.82 o
  -2   0   8      21286.36      20840.55       194.94 o
   0   0   8      21887.39      20348.58       231.10 o
   2   0   8        825.48        770.81        19.37 o
   4   0   8         37.78         70.29        12.12 o
   6   0   8          8.76         -1.24        22.91 o
   8   0   8       3817.83       3801.56        74.25 o
  10   0   8        590.36        515.07        40.94 o
  12   0   8         28.22         85.51        55.02 o
 -12   1   8        102.91        109.58        32.71 o
 -11   1   8        707.45        701.65        32.68 o
 -10   1   8        450.37        534.11        28.75 o
  -9   1   8        254.80        328.98        21.28 o
  -8   1   8        121.38        128.86        18.01 o
  -7   1   8        147.42        167.30        14.18 o
  -6   1   8       2693.29       2781.12        32.97 o
  -5   1   8       2135.47       2105.14        26.28 o
  -4   1   8       7021.13       7452.80        58.08 o
  -3   1   8       2569.65       2436.73        24.26 o
  -2   1   8        141.29        167.63         7.80 o
  -1   1   8       6696.30       7380.13        60.97 o
   0   1   8         81.48         89.64         6.08 o
   1   1   8         11.61         30.67         5.62 o
   2   1   8       1540.82       1379.27        18.05 o
   3   1   8       3425.08       3535.67        31.95 o
   4   1   8       8641.15       8232.48        63.72 o
   5   1   8       2585.69       2669.22        30.96 o
   6   1   8        508.46        469.85        17.50 o
   7   1   8        420.68        461.95        20.87 o
   8   1   8       1293.74       1328.29        33.85 o
   9   1   8         65.86         84.38        21.71 o
  10   1   8        197.18        273.44        27.59 o
  11   1   8        184.44        205.64        31.08 o
  12   1   8        703.01        758.16        77.94 o
 -12   2   8         18.83         88.40        34.75 o
 -11   2   8         17.84         46.95        33.29 o
 -10   2   8        232.75        273.01        26.30 o
  -9   2   8       4911.80       4681.27        64.30 o
  -8   2   8          4.13         21.33        14.83 o
  -7   2   8       4559.05       4365.34        46.57 o
  -6   2   8        660.50        747.86        20.15 o
  -5   2   8       1244.74       1134.41        20.20 o
  -4   2   8         93.84         83.38         8.45 o
  -3   2   8        800.43        885.87        14.18 o
  -2   2   8       5595.10       5860.76        46.54 o
  -1   2   8       7188.53       7418.54        61.29 o
   0   2   8       2131.91       2064.18        21.43 o
   1   2   8       1962.90       1733.03        21.72 o
   2   2   8       1638.80       1749.82        21.56 o
   3   2   8        704.75        540.85        13.90 o
   4   2   8        249.09        188.59        10.66 o
   5   2   8        664.80        622.26        17.76 o
   6   2   8        838.84        883.42        22.27 o
   7   2   8       2064.62       2026.16        38.11 o
   8   2   8        397.88        438.51        23.40 o
   9   2   8         23.69         -3.80        21.92 o
  10   2   8          7.47          5.68        25.63 o
  11   2   8        113.78        147.89        31.91 o
 -12   3   8         48.74        171.31        45.11 o
 -11   3   8        848.21        815.11        42.34 o
 -10   3   8        115.49        178.25        25.15 o
  -9   3   8        137.25        172.68        23.25 o
  -8   3   8        486.52        482.42        21.67 o
  -7   3   8        543.13        597.47        21.38 o
  -6   3   8        266.41        339.82        15.76 o
  -5   3   8       3362.66       3368.03        38.81 o
  -4   3   8        959.54       1045.98        17.50 o
  -3   3   8      10241.65      10473.54        79.43 o
  -2   3   8        151.77        188.39         7.90 o
  -1   3   8       2544.01       2819.84        44.26 o
   0   3   8        767.16        643.34        27.23 o
   1   3   8          3.87         14.87         6.58 o
   2   3   8        821.34        880.83        15.73 o
   3   3   8      10689.25      10811.28        82.34 o
   4   3   8        877.04        869.00        18.84 o
   5   3   8        445.24        468.20        17.33 o
   6   3   8          0.30          5.64        11.91 o
   7   3   8        558.61        637.07        23.00 o
   8   3   8         67.30        153.31        21.70 o
   9   3   8        108.61        164.90        23.34 o
  10   3   8        254.64        324.34        29.30 o
  11   3   8        455.59        463.45        36.64 o
 -11   4   8        103.24        188.24        33.73 o
 -10   4   8          2.89         37.96        24.38 o
  -9   4   8        480.44        508.66        25.44 o
  -8   4   8         23.36         57.67        17.40 o
  -7   4   8        247.14        276.40        18.53 o
  -6   4   8       1093.44        992.12        25.59 o
  -5   4   8        369.27        435.77        15.70 o
  -4   4   8        448.91        557.13        16.89 o
  -3   4   8          3.33          3.20         7.56 o
  -2   4   8       4984.39       5145.70        54.95 o
  -1   4   8        188.44        164.86        20.37 o
   0   4   8       1726.97       1486.61        30.66 o
   1   4   8         96.94        101.56        13.86 o
   2   4   8         83.51        135.01        10.38 o
   3   4   8        421.07        485.43        15.88 o
   4   4   8        180.01        183.51        12.39 o
   5   4   8        194.98        227.15        15.01 o
   6   4   8        646.57        679.78        22.60 o
   7   4   8       1330.80       1328.84        31.15 o
   8   4   8       1110.42       1074.22        35.13 o
   9   4   8        120.92        142.86        23.90 o
  10   4   8        127.83        124.32        30.42 o
  11   4   8          0.82          1.32        71.89 o
 -11   5   8        693.01        543.64        53.07 o
 -10   5   8       1043.68       1005.42        41.35 o
  -9   5   8        648.27        612.36        31.03 o
  -8   5   8          0.93         20.30        19.28 o
  -7   5   8          2.66         -0.22        19.14 o
  -6   5   8       1609.50       1556.32        28.31 o
  -5   5   8        305.56        374.24        17.98 o
  -4   5   8       4178.06       4256.46        42.94 o
  -3   5   8        250.69        321.05        13.28 o
  -2   5   8       2009.58       2145.03        27.44 o
  -1   5   8       1524.86       1454.99        26.47 o
   0   5   8        117.22        178.41        18.86 o
   1   5   8       1021.62        966.26        29.64 o
   2   5   8       1365.17       1268.85        29.89 o
   3   5   8        142.46        180.51        12.11 o
   4   5   8       4742.06       4664.72        51.38 o
   5   5   8        828.52        808.84        23.97 o
   6   5   8        458.60        483.40        26.95 o
   7   5   8         24.20         22.66        20.82 o
   8   5   8         33.75         51.43        24.01 o
   9   5   8         33.72         21.51        23.99 o
  10   5   8        474.92        430.13        34.70 o
 -10   6   8        154.65        218.73        33.39 o
  -9   6   8        162.83        178.57        26.62 o
  -8   6   8        698.60        705.54        29.73 o
  -7   6   8        716.49        754.02        30.48 o
  -6   6   8       1798.02       1676.47        33.70 o
  -5   6   8        160.66        238.96        17.04 o
  -4   6   8        532.31        595.41        20.32 o
  -3   6   8        117.30        150.47        16.37 o
  -2   6   8       1333.50       1358.40        33.68 o
  -1   6   8       3582.79       3452.97        53.17 o
   0   6   8       1807.06       1630.03        27.00 o
   1   6   8       2921.45       2673.66        48.70 o
   2   6   8         14.25         35.51        16.85 o
   3   6   8        283.32        331.78        16.71 o
   4   6   8        342.63        362.78        18.58 o
   5   6   8        301.79        264.77        22.16 o
   6   6   8         92.51         92.86        27.04 o
   7   6   8          6.18         13.02        21.95 o
   8   6   8        148.05        192.30        27.36 o
   9   6   8        255.20        275.04        34.66 o
  -9   7   8         44.24         29.36        48.27 o
  -8   7   8          9.44         -6.50        28.32 o
  -7   7   8         49.20         85.83        23.04 o
  -6   7   8        151.96        183.87        22.53 o
  -5   7   8       1349.00       1355.73        31.33 o
  -4   7   8        376.56        397.06        19.33 o
  -3   7   8       1241.07       1243.37        34.17 o
  -2   7   8         59.60         61.75        18.71 o
  -1   7   8        164.31        146.17        18.62 o
   0   7   8        502.83        573.82        27.22 o
   1   7   8        711.40        658.43        28.01 o
   2   7   8         14.82         11.40        19.13 o
   3   7   8       1953.08       1858.67        60.69 o
   4   7   8       1102.81        943.34        28.76 o
   5   7   8       1499.95       1431.04        35.75 o
   6   7   8        474.02        476.06        27.28 o
   7   7   8          0.23          1.91        29.78 o
   8   7   8          0.52         40.09        31.71 o
  -7   8   8        187.99        191.41        35.55 o
  -6   8   8          2.97         48.49        22.91 o
  -5   8   8         19.52         30.62        22.72 o
  -4   8   8         98.55        120.76        20.68 o
  -3   8   8         13.51         22.19        20.94 o
  -2   8   8          6.94        -21.74        21.74 o
  -1   8   8        362.31        378.26        30.54 o
   0   8   8          5.22         36.61        25.14 o
   1   8   8        198.50        226.71        24.57 o
   2   8   8        427.63        477.56        29.46 o
   3   8   8         27.84         68.60        28.12 o
   4   8   8          2.88         23.86        19.79 o
   5   8   8        277.55        267.40        30.14 o
   6   8   8        490.96        471.11        30.39 o
  -5   9   8          9.51        -27.34        27.34 o
  -4   9   8        591.60        618.68        37.71 o
  -3   9   8          0.80         15.21        27.62 o
  -2   9   8       1436.11       1241.67        45.99 o
  -1   9   8         42.10         93.38        29.33 o
   0   9   8         96.40         87.26        30.28 o
   1   9   8        181.95        277.99        42.13 o
   2   9   8        617.47        672.44        35.15 o
   3   9   8        129.33        144.22        32.09 o
   4   9   8        120.97        134.94        36.17 o
 -11   0   9        393.80        430.11        41.07 o
  -9   0   9        889.86       1069.57        54.50 o
  -7   0   9        185.17        237.19        21.25 o
  -5   0   9        556.43        453.39        29.02 o
  -3   0   9       3227.58       3711.93        46.33 o
  -1   0   9        137.77        178.66        14.39 o
   1   0   9       2963.33       2928.61        44.48 o
   3   0   9      10272.60      10135.24       104.62 o
   5   0   9       3516.98       3338.54        50.47 o
   7   0   9       1952.35       1647.81        52.93 o
   9   0   9       1337.50       1359.18        57.80 o
  11   0   9        123.49        198.80        45.13 o
 -12   1   9        220.39        210.13        36.96 o
 -11   1   9        111.22        209.49        27.22 o
 -10   1   9          8.85         58.78        21.86 o
  -9   1   9        330.45        391.33        22.17 o
  -8   1   9       1521.01       1514.52        34.23 o
  -7   1   9        369.60        411.10        18.23 o
  -6   1   9       5574.01       5648.12        51.78 o
  -5   1   9       5784.27       5889.11        50.87 o
  -4   1   9       2511.98       2808.59        29.05 o
  -3   1   9        516.39        630.10        12.79 o
  -2   1   9       1893.29       1999.68        23.87 o
  -1   1   9       1310.44       1110.53        15.98 o
   0   1   9       8432.60       8235.77        71.53 o
   1   1   9      11359.65      11041.85        88.70 o
   2   1   9       4393.66       4084.01        37.63 o
   3   1   9          5.48          3.34         7.36 o
   4   1   9        903.80        900.75        17.72 o
   5   1   9        476.82        492.19        16.82 o
   6   1   9         49.69         98.15        13.04 o
   7   1   9        345.60        382.70        19.72 o
   8   1   9       1460.20       1452.35        34.74 o
   9   1   9        105.68        148.39        26.62 o
  10   1   9        468.42        462.24        33.31 o
  11   1   9        256.38        263.63        32.53 o
 -12   2   9        653.71        704.23        43.64 o
 -11   2   9         41.35         72.69        26.44 o
 -10   2   9       1005.70        984.73        38.74 o
  -9   2   9        527.88        637.20        30.20 o
  -8   2   9        747.74        791.60        28.03 o
  -7   2   9        119.88        251.53        15.84 o
  -6   2   9         28.09         48.77        11.12 o
  -5   2   9        236.13        238.59        12.25 o
  -4   2   9      11294.07      11817.89        94.67 o
  -3   2   9         30.88         39.74         6.62 o
  -2   2   9       8526.52       7937.02        64.12 o
  -1   2   9          8.94          7.30         5.83 o
   0   2   9       7418.89       7455.48        61.86 o
   1   2   9       2524.38       2511.45        28.79 o
   2   2   9          7.30         -3.25         6.12 o
   3   2   9       1541.85       1679.50        22.18 o
   4   2   9       1374.39       1287.60        21.51 o
   5   2   9        484.44        484.26        16.95 o
   6   2   9        538.74        608.73        20.49 o
   7   2   9        347.13        407.10        20.83 o
   8   2   9         15.35         27.53        18.33 o
   9   2   9        216.77        295.85        31.95 o
  10   2   9          2.39         12.46        26.14 o
  11   2   9          1.65        -15.31        31.03 o
 -12   3   9        494.45        433.00        45.01 o
 -11   3   9         30.93        113.61        28.65 o
 -10   3   9        441.14        455.65        29.26 o
  -9   3   9        119.96        138.51        28.49 o
  -8   3   9       1383.53       1365.30        31.77 o
  -7   3   9       1169.26       1228.10        29.88 o
  -6   3   9       5708.29       5618.61        52.37 o
  -5   3   9        871.69       1020.89        21.21 o
  -4   3   9         70.11         70.67         8.68 o
  -3   3   9       4961.35       5235.89        45.31 o
  -2   3   9        621.02        583.62        12.71 o
  -1   3   9       1204.96       1456.36        21.20 o
   0   3   9       1683.41       1600.63        32.90 o
   1   3   9         50.24         74.26         9.70 o
   2   3   9       7508.21       7485.08        65.08 o
   3   3   9        227.66        328.55        14.79 o
   4   3   9        975.27       1026.93        20.41 o
   5   3   9       1275.04       1297.45        25.02 o
   6   3   9         36.42         70.60        14.61 o
   7   3   9       2688.50       2580.72        37.44 o
   8   3   9       2857.25       2835.65        54.18 o
   9   3   9        704.79        743.80        30.19 o
  10   3   9        293.06        313.88        29.21 o
  11   3   9         24.23         91.95        49.66 o
 -11   4   9        576.52        619.70        41.28 o
 -10   4   9        147.51        196.17        25.56 o
  -9   4   9         48.75         83.68        21.17 o
  -8   4   9        936.14        849.36        30.05 o
  -7   4   9        125.70        130.07        16.78 o
  -6   4   9        255.94        309.49        17.05 o
  -5   4   9        405.19        470.33        16.03 o
  -4   4   9       2289.57       2425.56        29.73 o
  -3   4   9       1722.70       1715.85        22.37 o
  -2   4   9       1254.12       1305.83        18.08 o
  -1   4   9       1444.17       1459.50        34.25 o
   0   4   9       1155.95       1300.05        30.03 o
   1   4   9       2009.52       2017.38        38.16 o
   2   4   9       2792.79       2898.73        31.29 o
   3   4   9       3206.23       3120.67        34.71 o
   4   4   9         15.89         35.00        10.71 o
   5   4   9        846.84        886.72        23.46 o
   6   4   9        201.07        191.45        18.01 o
   7   4   9         95.12        101.70        17.41 o
   8   4   9        161.16        201.37        22.82 o
   9   4   9         56.33        104.66        24.12 o
  10   4   9        146.31        221.90        30.61 o
 -10   5   9         14.87         82.10        30.50 o
  -9   5   9          3.88         90.58        22.70 o
  -8   5   9         15.74         27.79        26.27 o
  -7   5   9        193.27        266.93        20.12 o
  -6   5   9         83.75         87.16        17.19 o
  -5   5   9       1309.25       1300.65        31.87 o
  -4   5   9       4217.78       4265.83        43.16 o
  -3   5   9       1414.06       1554.17        22.24 o
  -2   5   9        721.46        811.27        23.69 o
  -1   5   9       1577.32       1585.66        50.50 o
   0   5   9       2719.81       2622.24        45.60 o
   1   5   9       6779.49       6691.92        82.42 o
   2   5   9          4.08         14.48        13.08 o
   3   5   9       2551.61       2471.19        32.09 o
   4   5   9        221.81        293.65        17.62 o
   5   5   9        662.44        662.09        25.25 o
   6   5   9        418.01        449.85        22.94 o
   7   5   9        321.98        335.27        24.35 o
   8   5   9        415.26        444.32        27.33 o
   9   5   9         56.69        123.13        29.20 o
  10   5   9        127.19        172.96        37.17 o
 -10   6   9        887.82        887.90        50.66 o
  -9   6   9        463.21        477.09        31.33 o
  -8   6   9       1415.35       1438.20        40.63 o
  -7   6   9         26.33         77.61        23.63 o
  -6   6   9        766.48        880.79        28.18 o
  -5   6   9       1625.30       1582.29        30.19 o
  -4   6   9       2515.77       2507.37        33.96 o
  -3   6   9        526.98        553.20        19.94 o
  -2   6   9        298.97        310.08        21.98 o
  -1   6   9        581.70        531.93        36.11 o
   0   6   9        144.94        167.02        24.32 o
   1   6   9        537.02        582.34        47.99 o
   2   6   9       2129.95       2028.28        38.79 o
   3   6   9         23.01         23.43        13.55 o
   4   6   9       1322.71       1281.64        26.86 o
   5   6   9        269.84        348.40        20.94 o
   6   6   9        943.30        870.68        31.35 o
   7   6   9        491.60        506.32        29.98 o
   8   6   9         59.88        130.52        27.75 o
   9   6   9         15.10         11.61        33.96 o
  -8   7   9        131.77        198.90        33.78 o
  -7   7   9         26.33         61.66        23.57 o
  -6   7   9        829.07        902.59        36.88 o
  -5   7   9        863.72        926.03        30.80 o
  -4   7   9        921.09        880.59        25.21 o
  -3   7   9       1931.10       1788.06        32.06 o
  -2   7   9         26.65          8.45        18.29 o
  -1   7   9        237.45        212.13        20.47 o
   0   7   9       4007.40       3830.91        90.22 o
   1   7   9        593.20        559.04        26.25 o
   2   7   9        680.28        670.87        31.68 o
   3   7   9        168.46        178.42        25.33 o
   4   7   9          0.47         21.94        16.09 o
   5   7   9        398.58        437.83        30.44 o
   6   7   9        115.98        144.21        22.55 o
   7   7   9        307.50        247.24        28.98 o
   8   7   9        291.57        313.26        41.28 o
  -7   8   9          9.35         -6.84        31.38 o
  -6   8   9        366.40        358.08        26.24 o
  -5   8   9          0.50         62.11        23.23 o
  -4   8   9        321.29        363.99        26.03 o
  -3   8   9        562.74        639.42        33.66 o
  -2   8   9        141.84        204.69        30.86 o
  -1   8   9        206.12        246.37        24.99 o
   0   8   9        602.90        591.33        35.58 o
   1   8   9        424.93        447.82        30.84 o
   2   8   9        555.66        634.81        34.22 o
   3   8   9        597.77        641.92        41.46 o
   4   8   9       1076.39       1048.27        59.53 o
   5   8   9        223.04        256.07        28.45 o
   6   8   9        417.59        400.48        29.62 o
  -5   9   9        384.40        375.84        53.01 o
  -4   9   9        233.86        334.98        36.13 o
  -3   9   9        142.22        148.10        31.31 o
  -2   9   9        100.81        129.71        28.98 o
  -1   9   9        184.44        164.84        33.74 o
   0   9   9         62.17         35.88        31.59 o
   1   9   9        332.78        342.71        47.25 o
   2   9   9          8.57         44.34        48.26 o
   3   9   9        672.29        586.61        39.43 o
   4   9   9         88.25        155.86        38.54 o
 -12   0  10         68.72         74.88        46.14 o
 -10   0  10        140.91        177.26        33.49 o
  -8   0  10          5.26        -12.08        28.52 o
  -6   0  10        176.44        209.38        22.21 o
  -4   0  10       6118.40       5853.97        68.77 o
  -2   0  10        535.65        589.89        17.99 o
   0   0  10       6220.43       5921.60        77.32 o
   2   0  10      13416.54      13217.76       143.09 o
   4   0  10        596.12        529.71        22.18 o
   6   0  10       1452.10       1329.79        36.53 o
   8   0  10       1652.07       1572.84        49.44 o
  10   0  10       1479.20       1404.64        61.09 o
 -12   1  10        164.60        128.67        35.71 o
 -11   1  10        985.79        915.91        35.68 o
 -10   1  10        918.11        987.25        36.03 o
  -9   1  10       1279.60       1196.89        33.46 o
  -8   1  10        714.39        764.84        27.46 o
  -7   1  10       1254.78       1212.09        26.18 o
  -6   1  10          1.19         58.44        10.74 o
  -5   1  10         12.54         22.56         8.89 o
  -4   1  10       9610.00      10320.10        76.95 o
  -3   1  10       3212.12       2931.25        28.22 o
  -2   1  10        117.54        133.22         8.32 o
  -1   1  10       4082.85       3907.00        38.22 o
   0   1  10       4008.44       4271.86        42.08 o
   1   1  10       5763.09       5619.54        53.16 o
   2   1  10          7.76         25.77         7.05 o
   3   1  10         72.41        111.09         9.28 o
   4   1  10        597.87        631.13        16.38 o
   5   1  10         64.48         36.44        10.48 o
   6   1  10       3007.73       2982.84        36.59 o
   7   1  10        449.06        473.04        21.87 o
   8   1  10        277.95        347.19        27.72 o
   9   1  10        207.00        265.89        25.81 o
  10   1  10        418.27        517.52        30.89 o
  11   1  10        133.88        170.85        32.56 o
 -12   2  10         42.88        105.65        33.79 o
 -11   2  10        329.21        322.28        29.50 o
 -10   2  10         87.42        129.11        24.98 o
  -9   2  10        972.31        949.74        36.57 o
  -8   2  10         68.03        168.43        20.30 o
  -7   2  10       4103.55       4003.95        44.78 o
  -6   2  10          0.92         30.52        11.32 o
  -5   2  10       6513.73       6571.17        55.87 o
  -4   2  10       1715.53       1772.16        26.76 o
  -3   2  10       1530.49       1614.00        21.42 o
  -2   2  10        341.44        286.26        10.15 o
  -1   2  10        161.05        141.84         8.13 o
   0   2  10        824.96        807.36        14.39 o
   1   2  10       3687.44       3237.01        41.22 o
   2   2  10       1145.86       1116.42        17.63 o
   3   2  10      10683.11      10255.68        82.99 o
   4   2  10          3.68         -0.28         9.02 o
   5   2  10       2112.63       1826.03        26.68 o
   6   2  10          1.49         14.74        12.56 o
   7   2  10       1146.02       1217.50        29.27 o
   8   2  10        127.07        133.16        19.70 o
   9   2  10       1424.58       1260.23        41.97 o
  10   2  10         40.45         12.57        27.15 o
  11   2  10        140.73        162.71        33.86 o
 -12   3  10          0.49        -14.17        88.97 o
 -11   3  10        724.94        761.57        38.97 o
 -10   3  10        176.07        198.79        25.03 o
  -9   3  10        724.45        816.21        34.19 o
  -8   3  10        421.01        383.76        22.75 o
  -7   3  10         16.71         31.48        16.36 o
  -6   3  10        517.19        677.24        20.71 o
  -5   3  10        300.13        379.65        15.73 o
  -4   3  10         10.21          7.12         8.67 o
  -3   3  10       3599.15       3586.50        34.94 o
  -2   3  10       1761.42       1858.78        20.99 o
  -1   3  10      11637.13      11560.60       107.28 o
   0   3  10          5.92          5.60        11.68 o
   1   3  10       1633.47       1555.24        24.71 o
   2   3  10       2332.19       2298.08        27.73 o
   3   3  10       4317.81       4418.11        41.28 o
   4   3  10        818.72        796.25        19.38 o
   5   3  10        700.31        633.35        21.21 o
   6   3  10        168.69        187.82        16.47 o
   7   3  10          4.76         31.99        16.36 o
   8   3  10         69.02        119.06        20.50 o
   9   3  10         39.57         50.03        24.33 o
  10   3  10          2.16         38.98        27.59 o
  11   3  10          3.94         20.85        35.00 o
 -11   4  10        686.85        588.89        38.26 o
 -10   4  10         79.39        127.29        26.09 o
  -9   4  10         47.26         57.33        21.65 o
  -8   4  10        355.99        402.22        23.79 o
  -7   4  10          7.88         22.38        15.54 o
  -6   4  10        670.73        769.77        26.28 o
  -5   4  10       2240.33       2245.07        31.46 o
  -4   4  10         58.26         63.23        10.52 o
  -3   4  10         24.69         28.08         8.30 o
  -2   4  10         14.28         -0.63         6.55 o
  -1   4  10       1346.70       1345.89        34.54 o
   0   4  10       1336.51       1229.05        30.42 o
   1   4  10         51.08         66.83        14.96 o
   2   4  10       2139.84       2132.14        28.61 o
   3   4  10       2631.01       2632.59        32.98 o
   4   4  10       2032.54       1924.55        27.78 o
   5   4  10        916.65        912.15        27.86 o
   6   4  10         86.93         65.68        15.85 o
   7   4  10          6.00          7.57        19.15 o
   8   4  10        867.12        906.07        32.94 o
   9   4  10          6.74          5.75        23.54 o
  10   4  10        616.30        529.38        34.46 o
 -10   5  10        415.24        520.60        33.03 o
  -9   5  10        352.41        371.81        26.38 o
  -8   5  10        889.12        881.37        37.41 o
  -7   5  10        859.39        896.63        26.76 o
  -6   5  10          0.75        -12.28        18.25 o
  -5   5  10        372.29        460.23        20.37 o
  -4   5  10       2062.94       2190.55        33.24 o
  -3   5  10       1153.30       1123.54        19.28 o
  -2   5  10       2278.25       2241.99        54.58 o
  -1   5  10          6.70         17.28        16.54 o
   0   5  10         78.40        134.90        19.27 o
   1   5  10        150.32        209.83        20.73 o
   2   5  10        231.00        229.75        17.27 o
   3   5  10       1260.95       1247.64        23.43 o
   4   5  10       1425.72       1447.49        28.01 o
   5   5  10        247.16        311.59        18.60 o
   6   5  10       1000.16        991.00        31.38 o
   7   5  10        182.44        199.20        22.78 o
   8   5  10         53.74         71.03        24.61 o
   9   5  10         25.94         52.39        30.26 o
  10   5  10        279.53        393.42        71.54 o
  -9   6  10         14.19         60.92        25.54 o
  -8   6  10        699.12        819.58        33.76 o
  -7   6  10        608.83        647.62        29.95 o
  -6   6  10       1378.33       1279.46        37.23 o
  -5   6  10        403.18        463.79        20.78 o
  -4   6  10       1182.13       1186.57        26.66 o
  -3   6  10       2360.47       2328.31        41.25 o
  -2   6  10        430.32        545.56        24.90 o
  -1   6  10        519.19        466.08        37.04 o
   0   6  10        582.78        549.23        33.57 o
   1   6  10       3821.73       3642.83        83.10 o
   2   6  10       1567.42       1552.66        35.75 o
   3   6  10        854.99        822.72        40.11 o
   4   6  10        365.72        394.08        18.78 o
   5   6  10         81.90         78.75        18.54 o
   6   6  10         86.81        129.09        27.42 o
   7   6  10          8.25         66.28        23.96 o
   8   6  10        160.25        144.80        28.86 o
   9   6  10         55.09         97.18        45.67 o
  -8   7  10         79.11         60.06        33.73 o
  -7   7  10         92.77        100.67        25.18 o
  -6   7  10        162.44        185.40        24.93 o
  -5   7  10        715.78        716.99        28.84 o
  -4   7  10        613.93        674.94        26.06 o
  -3   7  10        919.10        956.79        36.18 o
  -2   7  10        267.05        292.64        26.79 o
  -1   7  10        727.82        768.23        30.35 o
   0   7  10         53.05        101.57        18.07 o
   1   7  10         28.03         31.35        22.69 o
   2   7  10         81.42        111.99        22.37 o
   3   7  10        383.25        416.04        30.35 o
   4   7  10         37.49         62.85        24.07 o
   5   7  10       1480.65       1357.70        54.70 o
   6   7  10         21.18         19.79        26.63 o
   7   7  10        422.52        455.65        31.02 o
  -7   8  10         27.26         -4.68        30.30 o
  -6   8  10        364.61        408.97        33.81 o
  -5   8  10        160.79        152.36        32.25 o
  -4   8  10        100.17        130.12        22.61 o
  -3   8  10        327.00        355.06        30.15 o
  -2   8  10          5.26         38.04        23.81 o
  -1   8  10        113.85        157.73        24.06 o
   0   8  10        137.51        144.39        39.76 o
   1   8  10        569.67        520.20        30.96 o
   2   8  10          2.05         17.71        24.62 o
   3   8  10        515.92        573.14        50.32 o
   4   8  10        155.53        209.04        37.69 o
   5   8  10          0.62         81.70        24.41 o
   6   8  10         23.29         62.20        33.63 o
  -4   9  10        142.12         51.81        47.22 o
  -3   9  10         41.71         31.03        32.36 o
  -2   9  10        922.19        889.82        43.67 o
  -1   9  10          2.00         35.30        37.76 o
   0   9  10       1313.23       1185.22        52.83 o
   1   9  10          0.26        -29.54        34.68 o
   2   9  10          2.33         42.61        41.62 o
   3   9  10         85.20        171.51        36.42 o
   4   9  10        339.20        181.46        53.72 o
 -11   0  11          7.05        124.41        37.72 o
  -9   0  11        518.92        534.02        35.24 o
  -7   0  11       2564.35       2481.39        48.97 o
  -5   0  11         10.63         22.47        12.82 o
  -3   0  11       1781.18       1774.76        30.23 o
  -1   0  11       6708.51       6747.50        78.72 o
   1   0  11       2661.60       2856.93        46.54 o
   3   0  11         93.83         60.77        12.62 o
   5   0  11         71.51         79.61        16.33 o
   7   0  11       1003.78       1012.57        54.75 o
   9   0  11       1256.93       1047.62        50.56 o
  11   0  11          4.87         47.45        47.75 o
 -12   1  11         67.01         56.93        33.70 o
 -11   1  11        291.41        298.87        29.08 o
 -10   1  11        425.17        471.70        28.31 o
  -9   1  11       1086.94       1149.02        34.04 o
  -8   1  11         31.80         43.31        15.55 o
  -7   1  11        433.10        537.17        20.38 o
  -6   1  11       4893.55       4866.20        47.48 o
  -5   1  11        389.44        439.94        15.50 o
  -4   1  11       2763.96       2849.56        30.09 o
  -3   1  11        454.25        450.26        12.52 o
  -2   1  11       4543.47       4831.91        46.05 o
  -1   1  11        299.92        262.50        11.55 o
   0   1  11         17.74         12.85         6.59 o
   1   1  11       5686.88       5704.42        54.65 o
   2   1  11       7489.35       7248.71        61.03 o
   3   1  11       5932.94       5486.26        50.79 o
   4   1  11         94.67        117.88        10.93 o
   5   1  11        234.64        266.77        14.33 o
   6   1  11        597.62        569.79        20.48 o
   7   1  11       1022.86       1029.47        30.85 o
   8   1  11          0.82         42.91        20.04 o
   9   1  11       1717.07       1544.29        41.40 o
  10   1  11        206.95        216.38        33.16 o
  11   1  11          6.48         92.45        33.08 o
 -12   2  11         13.43         82.29        35.26 o
 -11   2  11          1.35         -5.23        26.93 o
 -10   2  11       2253.95       2131.57        46.26 o
  -9   2  11         39.72         67.70        21.72 o
  -8   2  11       1824.38       1702.46        38.14 o
  -7   2  11       1627.32       1667.42        30.08 o
  -6   2  11       5202.52       5333.96        53.16 o
  -5   2  11        746.23        928.75        20.02 o
  -4   2  11        241.48        302.56        13.47 o
  -3   2  11       1560.85       1614.45        21.82 o
  -2   2  11       7737.98       7290.07        57.89 o
  -1   2  11       2473.05       2420.75        27.16 o
   0   2  11        840.91        585.77        13.78 o
   1   2  11         20.38         35.48         7.44 o
   2   2  11       8256.20       8094.37        66.95 o
   3   2  11        391.58        413.11        15.18 o
   4   2  11         37.22         26.62         9.88 o
   5   2  11         58.38         79.74        12.40 o
   6   2  11       3247.63       3241.05        39.53 o
   7   2  11         53.96         73.23        17.42 o
   8   2  11       1386.80       1326.47        36.07 o
   9   2  11         81.18        138.11        26.08 o
  10   2  11          0.80         38.50        28.36 o
  11   2  11          1.30         -1.01        38.62 o
 -11   3  11         54.76         86.42        31.15 o
 -10   3  11       1321.72       1230.67        39.11 o
  -9   3  11          3.44        112.17        21.88 o
  -8   3  11         68.62        123.46        19.11 o
  -7   3  11        133.33        154.82        16.63 o
  -6   3  11       7365.67       7476.66        64.94 o
  -5   3  11        313.40        405.13        15.66 o
  -4   3  11        953.33        852.09        18.72 o
  -3   3  11          0.75         -4.74         7.80 o
  -2   3  11        369.25        342.48        11.30 o
  -1   3  11       5749.58       5891.15        59.50 o
   0   3  11       4742.74       4669.97        50.47 o
   1   3  11         99.30         76.06         7.82 o
   2   3  11       4895.76       4778.00        48.97 o
   3   3  11        174.12        228.52        15.14 o
   4   3  11       1279.03       1286.22        23.27 o
   5   3  11        846.54        865.21        23.49 o
   6   3  11       2104.74       2002.60        35.96 o
   7   3  11       1115.04        990.41        29.92 o
   8   3  11          7.83         36.90        22.20 o
   9   3  11        360.06        376.79        26.85 o
  10   3  11        993.99        916.81        49.57 o
 -11   4  11         10.08         55.05        32.34 o
 -10   4  11         18.41         32.13        31.38 o
  -9   4  11         38.97         37.62        20.97 o
  -8   4  11        198.64        196.64        21.02 o
  -7   4  11         59.94         40.31        19.01 o
  -6   4  11         81.93         70.21        13.18 o
  -5   4  11         61.62         63.31        12.50 o
  -4   4  11         42.41         51.69        10.65 o
  -3   4  11        263.86        312.22        12.59 o
  -2   4  11         80.44        105.32         8.34 o
  -1   4  11       2392.86       2567.26        48.45 o
   0   4  11        204.06        229.80        18.70 o
   1   4  11       1020.32       1087.81        33.32 o
   2   4  11        233.92        219.79        13.22 o
   3   4  11        147.89        175.28        12.52 o
   4   4  11       1357.54       1268.17        30.25 o
   5   4  11       1370.99       1260.43        30.28 o
   6   4  11        583.78        665.01        30.17 o
   7   4  11        294.56        307.19        24.86 o
   8   4  11         37.93         64.90        24.00 o
   9   4  11          1.55         58.92        28.44 o
  10   4  11         78.52        138.01        31.94 o
 -10   5  11         11.92         60.54        27.42 o
  -9   5  11         12.60         16.95        22.82 o
  -8   5  11        137.65        191.52        21.84 o
  -7   5  11       1233.99       1224.34        34.04 o
  -6   5  11        105.59        154.57        20.91 o
  -5   5  11       1945.43       1953.75        33.46 o
  -4   5  11        309.63        347.80        15.83 o
  -3   5  11       2045.08       2066.41        25.70 o
  -2   5  11       3138.88       3128.02        52.14 o
  -1   5  11         28.50         34.47        18.04 o
   0   5  11        241.44        286.89        23.01 o
   1   5  11       2660.07       2675.79        48.98 o
   2   5  11       1438.99       1368.34        31.21 o
   3   5  11       2360.21       2296.33        44.55 o
   4   5  11       2750.72       2624.83        41.68 o
   5   5  11        270.35        344.37        18.81 o
   6   5  11          1.08         18.39        18.51 o
   7   5  11          4.89         21.23        21.60 o
   8   5  11        151.55        179.47        26.60 o
   9   5  11        100.99        148.43        33.92 o
  -9   6  11        216.38        209.82        31.35 o
  -8   6  11       1782.74       1771.30        45.80 o
  -7   6  11        994.00       1042.09        40.50 o
  -6   6  11       1075.41       1046.17        30.47 o
  -5   6  11        400.20        459.42        20.85 o
  -4   6  11         55.49         65.45        13.08 o
  -3   6  11        972.06        974.38        41.74 o
  -2   6  11       3686.81       3587.41        64.06 o
  -1   6  11       2208.57       2057.35        47.19 o
   0   6  11        821.22        710.49        34.16 o
   1   6  11       1520.32       1556.68        50.67 o
   2   6  11        196.52        276.63        22.33 o
   3   6  11        178.40        217.11        24.80 o
   4   6  11         71.41         83.35        16.58 o
   5   6  11        252.40        261.22        23.82 o
   6   6  11        364.24        349.75        24.05 o
   7   6  11        853.56        836.34        34.17 o
   8   6  11        387.13        412.32        37.30 o
  -8   7  11        124.79        118.20        29.80 o
  -7   7  11        529.22        564.53        30.45 o
  -6   7  11        922.83        933.91        33.99 o
  -5   7  11        210.10        253.65        21.40 o
  -4   7  11        446.29        493.22        25.56 o
  -3   7  11       1072.43       1033.76        39.83 o
  -2   7  11        106.21        126.20        28.67 o
  -1   7  11       2027.37       1949.91        55.05 o
   0   7  11        375.15        367.94        23.90 o
   1   7  11        180.29        152.73        21.48 o
   2   7  11       1060.87       1004.95        38.25 o
   3   7  11        449.37        414.38        31.78 o
   4   7  11       1282.23       1266.80        70.94 o
   5   7  11         38.35         58.79        24.26 o
   6   7  11          4.90         33.34        25.45 o
   7   7  11        281.94        291.67        31.57 o
  -7   8  11         53.74         34.78        31.15 o
  -6   8  11          1.06         51.34        28.53 o
  -5   8  11          7.65         13.83        29.97 o
  -4   8  11        123.53        171.26        32.70 o
  -3   8  11         60.28         80.24        28.58 o
  -2   8  11        240.74        303.41        29.08 o
  -1   8  11        443.22        509.30        31.19 o
   0   8  11        209.35        222.70        32.74 o
   1   8  11         23.91          3.61        23.02 o
   2   8  11         11.49         80.12        26.31 o
   3   8  11        171.09        159.84        35.78 o
   4   8  11        289.40        365.41        56.42 o
   5   8  11        401.09        446.35        42.07 o
   6   8  11        182.94        110.85        37.13 o
  -4   9  11          3.19         22.65        39.81 o
  -3   9  11        449.57        509.73        38.77 o
  -2   9  11        305.52        354.66        35.28 o
  -1   9  11         19.79         92.67        45.65 o
   0   9  11        169.23        206.84        38.96 o
   1   9  11         15.50        -14.63        36.98 o
   2   9  11         41.95        -11.90        32.12 o
   3   9  11        198.48        206.76        43.05 o
 -12   0  12         11.55         57.37        47.70 o
 -10   0  12       1988.07       1846.92        64.43 o
  -8   0  12        348.75        312.77        27.89 o
  -6   0  12       2094.23       2186.14        43.10 o
  -4   0  12       2519.99       2796.00        42.82 o
  -2   0  12         25.29          7.44        10.04 o
   0   0  12       2206.83       2265.29        40.13 o
   2   0  12         15.01         -6.11        10.63 o
   4   0  12       8032.59       7509.49        95.59 o
   6   0  12        236.27        368.67        29.16 o
   8   0  12        183.49        185.66        29.11 o
  10   0  12        358.55        240.65        41.15 o
 -12   1  12        114.79         93.07        34.62 o
 -11   1  12         14.26        114.52        27.12 o
 -10   1  12          3.44         10.56        22.71 o
  -9   1  12       2457.40       2272.46        43.93 o
  -8   1  12         64.03         40.46        16.52 o
  -7   1  12        725.62        677.24        23.05 o
  -6   1  12       3451.33       3555.65        39.42 o
  -5   1  12        876.46        792.64        18.89 o
  -4   1  12       1449.83       1680.75        23.08 o
  -3   1  12        173.87        151.34        10.12 o
  -2   1  12       3679.94       3360.56        36.70 o
  -1   1  12       1169.41       1083.39        19.61 o
   0   1  12       1366.17       1330.08        22.78 o
   1   1  12       2355.79       2203.42        28.61 o
   2   1  12         18.90         19.60         8.17 o
   3   1  12       3403.57       3334.99        36.52 o
   4   1  12        122.70        138.27        12.59 o
   5   1  12        237.78        279.04        16.55 o
   6   1  12         63.26         57.43        14.23 o
   7   1  12        500.94        548.95        23.90 o
   8   1  12       1421.92       1464.08        38.58 o
   9   1  12        576.36        650.72        38.66 o
  10   1  12         16.03         18.23        27.14 o
  11   1  12         62.19         74.86        34.38 o
 -12   2  12        161.13        145.36        40.99 o
 -11   2  12        666.70        656.73        34.25 o
 -10   2  12        339.76        407.26        26.78 o
  -9   2  12          3.38          8.55        21.24 o
  -8   2  12        278.73        384.19        25.50 o
  -7   2  12         18.21         32.27        16.49 o
  -6   2  12       1513.95       1555.26        26.84 o
  -5   2  12       9331.37       9400.81        74.56 o
  -4   2  12        290.47        381.27        14.41 o
  -3   2  12      11413.41      11475.02        87.69 o
  -2   2  12        873.04       1057.30        17.58 o
  -1   2  12        125.54        131.93         9.02 o
   0   2  12        463.24        489.77        14.68 o
   1   2  12       4896.99       5173.40        48.84 o
   2   2  12         29.09         54.05         9.01 o
   3   2  12       4047.78       4078.30        43.80 o
   4   2  12       2190.46       2282.42        30.31 o
   5   2  12        331.69        336.81        17.60 o
   6   2  12         86.24        131.67        18.63 o
   7   2  12        278.81        342.11        21.58 o
   8   2  12         12.84         93.73        21.29 o
   9   2  12        365.11        426.04        30.73 o
  10   2  12         75.43         68.10        32.81 o
  11   2  12        412.15        487.22        42.32 o
 -11   3  12         22.13        -21.33        30.81 o
 -10   3  12         56.26         77.46        25.79 o
  -9   3  12       2995.39       2765.88        47.12 o
  -8   3  12         95.60        128.66        18.72 o
  -7   3  12       1759.34       1747.15        32.43 o
  -6   3  12         88.18        182.41        14.31 o
  -5   3  12        323.64        397.37        15.68 o
  -4   3  12        461.60        478.73        17.07 o
  -3   3  12         85.77        156.79        11.00 o
  -2   3  12        426.13        540.92        13.27 o
  -1   3  12       3141.38       3197.36        35.78 o
   0   3  12        333.48        437.82        14.62 o
   1   3  12       7643.27       7277.25        63.73 o
   2   3  12        151.65        199.31        11.85 o
   3   3  12       3010.27       2993.38        34.32 o
   4   3  12        387.77        387.21        18.72 o
   5   3  12       1208.08       1260.08        27.31 o
   6   3  12       1677.49       1594.26        35.58 o
   7   3  12        324.51        392.40        25.59 o
   8   3  12        463.76        408.12        25.76 o
   9   3  12        290.89        325.40        27.33 o
  10   3  12          0.06         60.31        31.83 o
 -11   4  12         10.50         79.16        32.32 o
 -10   4  12        357.42        418.67        29.73 o
  -9   4  12         45.12         75.05        21.95 o
  -8   4  12        405.95        399.38        27.60 o
  -7   4  12       1126.49       1063.77        30.62 o
  -6   4  12        129.97        173.05        14.49 o
  -5   4  12         17.05         48.93        12.69 o
  -4   4  12        959.14        915.07        20.37 o
  -3   4  12       2757.43       2836.62        30.82 o
  -2   4  12        223.22        233.62        10.98 o
  -1   4  12        315.82        350.51        27.48 o
   0   4  12        453.35        495.57        25.21 o
   1   4  12       1856.08       1887.80        39.53 o
   2   4  12       1452.74       1441.80        23.21 o
   3   4  12       1039.43       1055.98        22.31 o
   4   4  12       1921.68       1851.74        32.69 o
   5   4  12        190.48        225.22        16.85 o
   6   4  12         18.76         13.52        16.49 o
   7   4  12         15.49        -10.53        21.61 o
   8   4  12         55.64         49.19        23.84 o
   9   4  12         48.54         31.44        28.48 o
  10   4  12        224.17        226.08        39.04 o
 -10   5  12        217.06        212.16        30.53 o
  -9   5  12         38.15         19.87        23.31 o
  -8   5  12       1613.53       1550.67        42.79 o
  -7   5  12        501.37        588.80        30.56 o
  -6   5  12       1534.09       1562.17        34.71 o
  -5   5  12       1224.88       1300.36        28.39 o
  -4   5  12         36.46         47.09        12.60 o
  -3   5  12          0.87         -9.73         9.73 o
  -2   5  12       2007.32       2001.25        41.36 o
  -1   5  12       1584.73       1615.95        40.47 o
   0   5  12       1575.11       1491.08        53.39 o
   1   5  12          1.07         -3.31        18.95 o
   2   5  12        181.96        246.43        18.88 o
   3   5  12        345.19        347.41        16.09 o
   4   5  12       1478.02       1357.41        32.61 o
   5   5  12        694.81        709.73        28.14 o
   6   5  12        108.06        103.61        20.88 o
   7   5  12         33.06        -14.24        22.55 o
   8   5  12        702.11        742.27        33.93 o
   9   5  12         21.14         31.59        32.96 o
  -9   6  12        119.18        142.27        32.65 o
  -8   6  12          5.72         97.53        25.37 o
  -7   6  12        327.95        344.25        35.16 o
  -6   6  12        430.23        541.75        24.41 o
  -5   6  12        577.36        630.46        28.68 o
  -4   6  12       1142.79       1124.38        27.69 o
  -3   6  12          7.65         33.09        24.96 o
  -2   6  12        287.39        323.49        23.20 o
  -1   6  12       1781.59       1831.42        50.79 o
   0   6  12        981.14       1048.63        43.51 o
   1   6  12        722.31        813.25        48.32 o
   2   6  12        530.06        520.87        33.77 o
   3   6  12       2243.89       2225.75        54.92 o
   4   6  12       1222.31       1229.93        34.28 o
   5   6  12       1045.11        856.73        34.43 o
   6   6  12          4.04         -5.09        22.11 o
   7   6  12        106.40         88.83        27.06 o
   8   6  12         11.81         61.47        30.10 o
  -8   7  12         16.82         14.77        32.40 o
  -7   7  12        408.20        450.50        32.02 o
  -6   7  12         37.62         66.38        22.29 o
  -5   7  12        672.74        647.39        30.28 o
  -4   7  12        113.23        123.95        21.41 o
  -3   7  12        227.86        273.10        28.79 o
  -2   7  12        534.25        625.23        35.27 o
  -1   7  12       2564.34       2341.02        54.90 o
   0   7  12         12.86          5.25        28.30 o
   1   7  12        375.25        357.38        24.02 o
   2   7  12        115.04         99.31        24.79 o
   3   7  12         17.73        -17.66        25.99 o
   4   7  12        315.47        368.92        37.23 o
   5   7  12        198.97        201.45        26.11 o
   6   7  12         68.74         54.73        23.09 o
   7   7  12        365.06        453.15        34.78 o
  -6   8  12         77.10         82.00        30.04 o
  -5   8  12        430.92        387.62        34.48 o
  -4   8  12        195.40        242.55        42.81 o
  -3   8  12        140.20        167.38        39.07 o
  -2   8  12        417.87        466.91        58.48 o
  -1   8  12        292.69        284.90        29.18 o
   0   8  12        196.91        173.98        33.56 o
   1   8  12          2.54        -17.34        25.82 o
   2   8  12         59.92         36.44        29.45 o
   3   8  12        360.98        376.68        34.17 o
   4   8  12         84.95         80.54        35.40 o
   5   8  12        149.67        184.10        42.90 o
  -4   9  12         43.69          5.22        43.72 o
  -3   9  12          5.15         78.40        43.06 o
  -2   9  12        126.46        172.54        34.77 o
  -1   9  12         27.24         25.89        39.93 o
   0   9  12       1228.70       1109.00        69.91 o
   1   9  12          4.52        -16.84        40.13 o
   2   9  12        559.15        545.29        50.55 o
   3   9  12         55.15         94.27        49.50 o
 -11   0  13        304.11        230.96        43.76 o
  -9   0  13         40.43         34.88        39.62 o
  -7   0  13        148.74         89.04        21.78 o
  -5   0  13       1383.47       1401.81        33.17 o
  -3   0  13         79.83         66.02        13.21 o
  -1   0  13       1130.75        783.10        22.03 o
   1   0  13       7662.60       7477.19        99.52 o
   3   0  13          2.95         -7.95        12.31 o
   5   0  13       1191.87       1284.10        39.58 o
   7   0  13          4.41        -10.38        22.27 o
   9   0  13        959.01       1014.55        52.62 o
  11   0  13         14.06         -5.62        56.82 o
 -12   1  13         75.79         89.93        36.40 o
 -11   1  13        322.69        370.88        30.35 o
 -10   1  13        508.40        441.20        32.08 o
  -9   1  13        496.22        610.22        28.59 o
  -8   1  13         20.34         34.64        16.45 o
  -7   1  13        226.35        281.42        19.16 o
  -6   1  13        425.96        496.26        18.44 o
  -5   1  13         46.46         49.02        10.52 o
  -4   1  13       8069.56       8511.80        67.15 o
  -3   1  13       1205.81       1215.54        19.98 o
  -2   1  13       4916.55       4729.18        57.82 o
  -1   1  13        554.29        661.92        16.99 o
   0   1  13       5839.72       6343.03        65.53 o
   1   1  13          0.38         21.72         8.99 o
   2   1  13         97.73        205.06        11.82 o
   3   1  13        667.29        590.75        17.99 o
   4   1  13       1811.28       1746.69        28.39 o
   5   1  13       1937.37       1941.78        31.00 o
   6   1  13        261.79        313.39        19.24 o
   7   1  13        121.18        127.42        18.89 o
   8   1  13        645.62        683.50        27.67 o
   9   1  13        394.61        398.42        33.31 o
  10   1  13          3.85         28.28        27.95 o
  11   1  13         13.87          1.35        37.77 o
 -12   2  13        300.18        252.64        59.65 o
 -11   2  13        262.74        261.47        30.10 o
 -10   2  13         39.50         66.97        23.05 o
  -9   2  13          8.61         21.39        24.01 o
  -8   2  13       5677.68       5738.42        62.95 o
  -7   2  13        174.05        201.18        17.39 o
  -6   2  13       4951.30       4904.31        49.05 o
  -5   2  13         88.37        183.26        12.48 o
  -4   2  13       3772.54       4036.94        45.31 o
  -3   2  13         11.43         14.46         8.57 o
  -2   2  13       2254.46       2280.00        27.12 o
  -1   2  13       4562.06       4698.16        49.24 o
   0   2  13      13886.46      13951.31       126.90 o
   1   2  13       5240.36       5202.10        50.08 o
   2   2  13       3110.84       2816.60        31.99 o
   3   2  13         33.03         38.05        10.00 o
   4   2  13        597.32        570.57        20.33 o
   5   2  13         43.40          7.93        12.89 o
   6   2  13       1220.67       1266.60        30.70 o
   7   2  13          0.15          3.18        18.57 o
   8   2  13       2403.46       2276.83        47.05 o
   9   2  13        432.64        500.28        33.15 o
  10   2  13        195.95        152.78        30.17 o
 -11   3  13         13.92         76.03        31.98 o
 -10   3  13        436.63        427.16        28.35 o
  -9   3  13         68.95        131.54        22.08 o
  -8   3  13        391.92        453.20        25.53 o
  -7   3  13        119.65        133.02        16.85 o
  -6   3  13         10.02         16.03        14.34 o
  -5   3  13         69.02         75.17        12.56 o
  -4   3  13       2423.47       2494.18        35.36 o
  -3   3  13        178.47        212.62        11.61 o
  -2   3  13       1255.80       1032.75        17.65 o
  -1   3  13         49.65         90.58         8.33 o
   0   3  13       1857.74       1836.61        23.91 o
   1   3  13       1479.53       1419.82        21.21 o
   2   3  13        222.21        198.70        12.43 o
   3   3  13        115.95        172.09        12.55 o
   4   3  13        832.77        763.36        22.30 o
   5   3  13        172.32        211.38        21.57 o
   6   3  13        860.07        812.05        31.21 o
   7   3  13         36.18         17.07        23.72 o
   8   3  13        434.79        445.06        32.16 o
   9   3  13        110.75        160.76        28.70 o
  10   3  13        100.25        147.97        34.21 o
 -11   4  13        141.16        160.14        35.94 o
 -10   4  13         43.98         94.65        26.63 o
  -9   4  13         47.36         33.70        22.44 o
  -8   4  13       2114.75       2010.44        46.10 o
  -7   4  13        742.59        743.35        28.44 o
  -6   4  13        386.89        433.29        20.67 o
  -5   4  13       2352.11       2381.70        41.70 o
  -4   4  13        869.37        922.96        20.99 o
  -3   4  13         27.57         30.15         9.35 o
  -2   4  13         80.46         91.98         9.40 o
  -1   4  13        213.39        231.63        21.84 o
   0   4  13        399.58        414.37        28.70 o
   1   4  13       3348.17       3377.34        54.83 o
   2   4  13       1101.74       1015.82        24.90 o
   3   4  13        171.94        183.19        16.34 o
   4   4  13        816.93        758.48        24.63 o
   5   4  13        171.73        216.03        17.64 o
   6   4  13         41.24         79.96        19.05 o
   7   4  13          9.34         23.49        23.24 o
   8   4  13        518.21        491.16        31.84 o
   9   4  13         19.71         -5.35        29.93 o
  10   4  13         44.04        100.60        45.77 o
 -10   5  13        527.21        469.29        34.94 o
  -9   5  13        263.93        260.61        28.93 o
  -8   5  13         75.26        115.44        22.83 o
  -7   5  13        216.54        299.44        25.46 o
  -6   5  13       1352.45       1209.67        30.04 o
  -5   5  13         35.82         56.48        14.62 o
  -4   5  13        793.83        797.31        20.84 o
  -3   5  13        556.37        612.01        17.37 o
  -2   5  13          0.33         14.00        16.47 o
  -1   5  13       1389.86       1419.18        40.74 o
   0   5  13       1249.67       1328.71        38.90 o
   1   5  13        384.49        417.28        29.16 o
   2   5  13         17.23        -12.57        16.68 o
   3   5  13        682.69        687.54        20.61 o
   4   5  13       1012.93       1011.65        25.22 o
   5   5  13       1509.56       1524.71        62.47 o
   6   5  13        454.17        500.17        25.94 o
   7   5  13         52.67         69.07        23.32 o
   8   5  13          4.36         23.67        27.34 o
   9   5  13         23.69         43.58        34.22 o
  -9   6  13        654.68        619.81        45.77 o
  -8   6  13        349.45        411.92        28.84 o
  -7   6  13        861.70        932.65        41.74 o
  -6   6  13       1532.90       1582.43        35.69 o
  -5   6  13       1434.58       1444.69        41.09 o
  -4   6  13        218.19        269.79        17.42 o
  -3   6  13          2.12        -20.46        20.46 o
  -2   6  13       1000.74       1001.55        39.26 o
  -1   6  13       3452.92       3209.83        66.09 o
   0   6  13       5033.85       4832.59        82.41 o
   1   6  13       3964.89       3623.78        71.03 o
   2   6  13        293.80        354.72        29.61 o
   3   6  13         14.00         26.93        23.30 o
   4   6  13        641.01        612.12        38.46 o
   5   6  13         67.31         88.97        19.85 o
   6   6  13        169.21        173.69        28.49 o
   7   6  13         66.54        117.52        29.54 o
   8   6  13        570.98        653.25        39.30 o
  -8   7  13         79.93         72.34        29.19 o
  -7   7  13        598.45        583.81        30.43 o
  -6   7  13        120.41        172.22        22.80 o
  -5   7  13        646.94        639.26        27.82 o
  -4   7  13        509.79        571.45        43.76 o
  -3   7  13        333.83        427.04        44.34 o
  -2   7  13        234.87        316.63        28.57 o
  -1   7  13        244.02        331.52        38.18 o
   0   7  13        401.43        398.24        38.48 o
   1   7  13       1514.96       1363.58        71.91 o
   2   7  13        101.24        120.84        24.97 o
   3   7  13         24.81         60.44        28.57 o
   4   7  13        944.21        926.56        42.57 o
   5   7  13        747.16        702.87        32.40 o
   6   7  13        378.90        381.72        26.07 o
   7   7  13        201.49        216.23        38.76 o
  -6   8  13        226.92        230.44        34.34 o
  -5   8  13          8.96         30.67        36.68 o
  -4   8  13          3.97         91.57        33.32 o
  -3   8  13          0.23         65.94        29.19 o
  -2   8  13         52.34         66.47        30.93 o
  -1   8  13         83.05        123.65        27.27 o
   0   8  13        162.79        154.06        82.49 o
   1   8  13          4.70         19.63        30.97 o
   2   8  13          6.93         25.61        27.32 o
   3   8  13        561.39        555.93        37.75 o
   4   8  13          0.64        -45.26        49.11 o
   5   8  13          3.72         84.14        40.11 o
  -3   9  13       1358.22       1132.11        66.08 o
  -2   9  13          0.76        -28.71        41.21 o
  -1   9  13       1522.26       1412.17        84.60 o
   0   9  13          7.28         24.07        85.37 o
   1   9  13         16.68         11.48        44.50 o
   2   9  13          0.58         20.66        35.57 o
 -12   0  14         23.11         80.38        56.33 o
 -10   0  14        212.95        226.91        36.24 o
  -8   0  14       3037.30       2922.17        64.86 o
  -6   0  14         80.93         71.62        18.14 o
  -4   0  14       2079.97       1930.16        36.22 o
  -2   0  14         26.20         48.71        12.57 o
   0   0  14       1325.21       1336.80        32.68 o
   2   0  14        863.28        931.21        27.68 o
   4   0  14       1423.72       1515.60        38.99 o
   6   0  14       1230.03       1198.57        44.65 o
   8   0  14        238.13        184.12        30.85 o
  10   0  14        402.92        367.30        45.55 o
 -12   1  14        487.67        468.80        49.30 o
 -11   1  14        205.75        204.94        28.93 o
 -10   1  14          7.59          6.55        23.29 o
  -9   1  14         13.53         69.26        20.95 o
  -8   1  14       1232.15       1068.44        36.60 o
  -7   1  14       1638.02       1599.35        32.32 o
  -6   1  14         31.49         24.51        12.22 o
  -5   1  14       3397.14       3436.71        37.39 o
  -4   1  14       7280.69       7493.48        64.41 o
  -3   1  14       1643.66       1843.66        26.35 o
  -2   1  14       1036.82       1299.04        24.30 o
  -1   1  14        102.93         77.02         9.53 o
   0   1  14        968.55        877.01        21.01 o
   1   1  14        302.45        290.75        15.09 o
   2   1  14       2488.05       2469.65        32.73 o
   3   1  14       1154.45       1061.01        22.31 o
   4   1  14        210.75        208.40        14.65 o
   5   1  14        553.10        602.48        23.58 o
   6   1  14        214.59        266.39        19.53 o
   7   1  14          2.35          6.94        17.28 o
   8   1  14        241.52        277.30        24.44 o
   9   1  14         91.95        113.45        26.49 o
  10   1  14        370.26        357.98        32.67 o
 -11   2  14        530.75        510.52        34.19 o
 -10   2  14        379.52        368.37        32.14 o
  -9   2  14        567.73        623.29        30.87 o
  -8   2  14       1426.46       1652.01        35.75 o
  -7   2  14        482.16        474.29        21.85 o
  -6   2  14        267.29        272.85        15.83 o
  -5   2  14         80.04         61.13        11.56 o
  -4   2  14        168.42        159.44        13.07 o
  -3   2  14       8635.16       8655.74        70.62 o
  -2   2  14        845.08        946.07        18.35 o
  -1   2  14       6665.30       6591.76        60.54 o
   0   2  14        468.32        444.18        15.70 o
   1   2  14       2112.75       2080.18        28.13 o
   2   2  14        191.26        256.98        14.19 o
   3   2  14       3933.83       3916.15        42.53 o
   4   2  14         60.23         93.16        13.35 o
   5   2  14       2407.11       2351.45        39.35 o
   6   2  14        134.19        169.65        19.15 o
   7   2  14        344.67        344.86        26.53 o
   8   2  14        259.69        290.01        26.74 o
   9   2  14        417.68        459.15        31.39 o
  10   2  14          0.60         68.11        31.40 o
 -11   3  14         14.92         39.28        32.65 o
 -10   3  14        469.21        463.96        29.77 o
  -9   3  14         59.38        108.63        22.33 o
  -8   3  14         67.27         79.57        20.37 o
  -7   3  14        953.21       1004.56        28.30 o
  -6   3  14        184.43        191.91        15.96 o
  -5   3  14       4472.25       4498.78        50.40 o
  -4   3  14          2.60          9.49        10.52 o
  -3   3  14         71.37         50.66         9.76 o
  -2   3  14         81.63         65.89         9.06 o
  -1   3  14       1113.53       1229.19        20.15 o
   0   3  14        255.07        334.58        13.58 o
   1   3  14       3342.80       3358.54        37.02 o
   2   3  14          1.17         -1.09        10.90 o
   3   3  14       2828.75       2706.44        34.18 o
   4   3  14        171.78        211.92        15.73 o
   5   3  14        327.13        357.93        20.02 o
   6   3  14        476.21        489.47        25.18 o
   7   3  14        635.60        678.79        41.32 o
   8   3  14        163.49        171.39        25.24 o
   9   3  14        603.68        711.17        54.40 o
  10   3  14        267.21        230.07        38.12 o
 -11   4  14         35.29          6.66        92.47 o
 -10   4  14        498.71        497.08        31.59 o
  -9   4  14        105.40         94.62        22.49 o
  -8   4  14       1106.12       1073.84        42.92 o
  -7   4  14         64.22         88.73        16.82 o
  -6   4  14        206.28        286.03        22.21 o
  -5   4  14       1028.86       1045.08        25.96 o
  -4   4  14       1159.26       1125.32        22.98 o
  -3   4  14        537.29        528.16        20.16 o
  -2   4  14         83.49         72.95        10.92 o
  -1   4  14        519.86        536.06        30.37 o
   0   4  14        246.83        288.35        23.61 o
   1   4  14          4.57         16.71        17.95 o
   2   4  14         23.23         41.41         9.92 o
   3   4  14        617.97        624.61        23.75 o
   4   4  14         25.96         39.72        15.46 o
   5   4  14        331.80        312.15        19.50 o
   6   4  14        772.06        849.77        36.19 o
   7   4  14         50.30         68.88        22.93 o
   8   4  14         30.49         52.76        25.72 o
   9   4  14        133.90        165.05        32.96 o
 -10   5  14         38.08         47.78        30.92 o
  -9   5  14         21.43         56.38        24.52 o
  -8   5  14        460.46        490.20        28.00 o
  -7   5  14        293.82        333.43        27.38 o
  -6   5  14        425.05        482.48        23.37 o
  -5   5  14        347.30        418.69        19.86 o
  -4   5  14       1157.12       1201.89        25.44 o
  -3   5  14       1412.55       1494.96        26.47 o
  -2   5  14        196.63        197.32        21.32 o
  -1   5  14         69.29         52.66        21.61 o
   0   5  14       2385.92       2363.99        50.68 o
   1   5  14       1200.76       1209.59        43.93 o
   2   5  14       3497.15       3236.03        51.40 o
   3   5  14         14.59          9.83        12.58 o
   4   5  14        864.94        869.02        24.79 o
   5   5  14        472.25        523.20        26.98 o
   6   5  14        212.63        223.18        23.05 o
   7   5  14        241.49        226.81        25.74 o
   8   5  14        564.39        577.68        33.76 o
   9   5  14        182.67        160.52        46.54 o
  -9   6  14        630.73        683.30        37.82 o
  -8   6  14       1007.94        999.01        37.35 o
  -7   6  14        900.70        876.89        36.23 o
  -6   6  14         29.26         72.42        19.11 o
  -5   6  14        273.80        317.84        30.47 o
  -4   6  14       2562.50       2396.64        46.90 o
  -3   6  14        528.73        603.81        37.10 o
  -2   6  14        342.04        388.53        26.98 o
  -1   6  14        667.92        720.04        40.54 o
   0   6  14        729.87        842.97        46.28 o
   1   6  14          1.01         21.92        40.48 o
   2   6  14        658.14        701.48        35.66 o
   3   6  14         67.54        136.22        28.41 o
   4   6  14        137.56        165.05        31.34 o
   5   6  14        691.57        690.67        42.03 o
   6   6  14        456.16        467.60        27.93 o
   7   6  14        383.63        482.65        35.91 o
   8   6  14        725.85        647.84        48.81 o
  -8   7  14         15.29         47.25        33.59 o
  -7   7  14        241.81        246.46        27.25 o
  -6   7  14          0.13          2.89        21.39 o
  -5   7  14        531.08        552.19        27.64 o
  -4   7  14       1187.72       1111.23        89.22 o
  -3   7  14        138.78        179.79        28.38 o
  -2   7  14        115.69        144.91        34.70 o
  -1   7  14        214.35        260.52        35.85 o
   0   7  14         21.63          7.05        31.42 o
   1   7  14       2335.70       2001.64        68.24 o
   2   7  14         26.26         60.92        26.04 o
   3   7  14        632.93        637.30        36.63 o
   4   7  14        155.14        107.07        33.01 o
   5   7  14          3.79         80.22        62.75 o
   6   7  14          2.14          5.27        27.06 o
  -6   8  14        156.77        117.74        43.72 o
  -5   8  14          0.43         27.95        42.59 o
  -4   8  14          1.83         -3.80        33.74 o
  -3   8  14        230.22        331.83        43.09 o
  -2   8  14        456.10        501.25        39.34 o
  -1   8  14        580.89        565.72        44.89 o
   0   8  14         46.41         43.34        36.43 o
   1   8  14          2.62        -21.73        36.85 o
   2   8  14        123.83        108.86        35.78 o
   3   8  14          4.29         51.30        34.47 o
   4   8  14         18.59         72.09        40.67 o
   5   8  14         91.21        168.41        46.16 o
  -2   9  14         17.86        -27.12        34.91 o
  -1   9  14         10.07        136.34        55.48 o
   0   9  14        182.29        217.48        54.29 o
   1   9  14          7.15        -10.47        47.13 o
 -11   0  15        275.49        264.18        44.87 o
  -9   0  15        531.13        436.51        35.91 o
  -7   0  15        488.78        523.66        31.21 o
  -5   0  15        124.46        130.73        18.09 o
  -3   0  15       4572.71       4622.80        65.88 o
  -1   0  15       7060.27       7430.67       101.18 o
   1   0  15        152.03        268.94        21.03 o
   3   0  15         13.29        146.23        17.79 o
   5   0  15        322.77        288.30        26.47 o
   7   0  15         72.02         81.50        27.18 o
   9   0  15         67.98         58.92        36.17 o
 -11   1  15        380.09        386.26        32.61 o
 -10   1  15         86.63        103.77        25.49 o
  -9   1  15        430.04        478.39        27.75 o
  -8   1  15        733.07        707.98        27.24 o
  -7   1  15        269.64        357.66        24.68 o
  -6   1  15         25.92         33.68        12.88 o
  -5   1  15        598.39        632.42        19.70 o
  -4   1  15        391.59        477.23        17.82 o
  -3   1  15       4627.33       4749.66        50.34 o
  -2   1  15       5398.90       5281.77        56.65 o
  -1   1  15       1460.65       1521.16        25.95 o
   0   1  15       4156.91       3941.22        47.92 o
   1   1  15         83.86        126.81        13.36 o
   2   1  15       1172.71       1136.30        22.17 o
   3   1  15          4.77          9.11        11.35 o
   4   1  15       1257.12       1305.69        28.61 o
   5   1  15        378.73        425.00        20.63 o
   6   1  15       1167.13       1187.40        34.23 o
   7   1  15       1557.20       1558.26        37.26 o
   8   1  15         14.82        -12.38        22.26 o
   9   1  15        292.74        252.51        28.54 o
  10   1  15          5.98          1.54        30.80 o
 -11   2  15         80.97        108.64        34.61 o
 -10   2  15        430.05        380.49        27.79 o
  -9   2  15        185.77        212.98        25.12 o
  -8   2  15       2270.00       2212.83        45.28 o
  -7   2  15         30.25         45.07        15.30 o
  -6   2  15       4367.11       4326.41        48.04 o
  -5   2  15          2.58         10.81        12.21 o
  -4   2  15       2897.56       2900.83        36.86 o
  -3   2  15        482.36        559.88        17.65 o
  -2   2  15         48.79         58.83        10.23 o
  -1   2  15        843.38        841.53        20.69 o
   0   2  15       3689.27       3419.97        43.90 o
   1   2  15       3826.14       3915.64        48.57 o
   2   2  15       4751.19       4479.66        45.55 o
   3   2  15        595.60        573.94        20.43 o
   4   2  15       3553.84       3512.60        42.94 o
   5   2  15        822.57        831.83        29.42 o
   6   2  15       1516.28       1428.82        47.26 o
   7   2  15        101.82        101.76        21.72 o
   8   2  15        359.39        497.03        29.50 o
   9   2  15         52.33        103.88        28.70 o
  10   2  15       1020.55        926.54        57.05 o
 -11   3  15         31.44        -30.13        37.35 o
 -10   3  15       1799.34       1605.67        57.01 o
  -9   3  15         61.45         73.70        21.88 o
  -8   3  15       2552.12       2348.18        44.39 o
  -7   3  15         21.98         19.73        16.29 o
  -6   3  15        521.84        651.82        46.25 o
  -5   3  15         28.77         78.85        13.82 o
  -4   3  15        126.78        120.16        13.03 o
  -3   3  15        126.95        173.41        12.68 o
  -2   3  15       1955.44       1864.37        25.39 o
  -1   3  15       1997.28       1986.70        27.00 o
   0   3  15       6003.38       6062.68        57.04 o
   1   3  15         24.54         15.58         9.91 o
   2   3  15       1862.27       1894.48        29.04 o
   3   3  15       1410.13       1363.95        30.06 o
   4   3  15       1386.18       1419.54        32.06 o
   5   3  15        249.94        266.10        22.64 o
   6   3  15       1586.36       1478.53        44.08 o
   7   3  15         48.16         89.18        24.00 o
   8   3  15        375.39        425.42        29.48 o
   9   3  15          0.61         38.18        30.90 o
  10   3  15         25.83        142.58        49.96 o
 -10   4  15        585.81        701.36        43.34 o
  -9   4  15        311.31        336.33        25.64 o
  -8   4  15         32.94         63.09        22.11 o
  -7   4  15         10.49         29.16        19.72 o
  -6   4  15         47.89         37.80        17.41 o
  -5   4  15        329.40        443.79        19.97 o
  -4   4  15        284.40        342.45        17.15 o
  -3   4  15        341.21        380.62        15.89 o
  -2   4  15       1569.91       1554.25        26.24 o
  -1   4  15        181.83        161.45        24.53 o
   0   4  15        147.73        207.28        22.41 o
   1   4  15         20.23         22.14        19.38 o
   2   4  15        295.40        349.17        21.77 o
   3   4  15        116.44        184.34        18.10 o
   4   4  15         99.92        143.34        16.17 o
   5   4  15        186.16        216.31        19.06 o
   6   4  15        423.16        484.67        28.11 o
   7   4  15          2.25         24.48        23.52 o
   8   4  15         99.73         74.95        27.45 o
   9   4  15         78.17         47.04        33.58 o
 -10   5  15          2.88         75.14        34.17 o
  -9   5  15        812.84        772.86        49.12 o
  -8   5  15         95.23        174.60        26.13 o
  -7   5  15       1611.32       1556.09        40.19 o
  -6   5  15        269.98        321.75        21.11 o
  -5   5  15       1031.29       1056.36        27.04 o
  -4   5  15       1361.17       1321.54        26.33 o
  -3   5  15       1228.82       1237.63        23.93 o
  -2   5  15        642.34        705.64        29.13 o
  -1   5  15       2962.88       2965.95        58.32 o
   0   5  15        420.84        457.88        31.26 o
   1   5  15       1371.58       1321.50        45.78 o
   2   5  15          1.24         26.76        18.65 o
   3   5  15          0.94         -0.54        16.97 o
   4   5  15        105.23        119.45        15.46 o
   5   5  15        673.67        708.22        41.32 o
   6   5  15        229.16        275.56        37.65 o
   7   5  15        474.15        461.25        33.77 o
   8   5  15         20.58         77.80        31.15 o
  -9   6  15        185.67        291.77        37.88 o
  -8   6  15        418.90        430.82        32.08 o
  -7   6  15        967.89        948.30        36.36 o
  -6   6  15        549.87        594.58        26.32 o
  -5   6  15         83.30        142.47        17.76 o
  -4   6  15        229.74        290.63        17.58 o
  -3   6  15        341.03        435.00        34.69 o
  -2   6  15        199.37        286.82        31.59 o
  -1   6  15          3.58         70.62        29.58 o
   0   6  15        982.36       1003.07        48.86 o
   1   6  15       2659.66       2449.38        86.54 o
   2   6  15       3566.75       3345.54        60.53 o
   3   6  15        860.92        874.13        45.77 o
   4   6  15        159.13        156.80        33.35 o
   5   6  15         10.46         10.31        19.14 o
   6   6  15         15.22         98.82        28.70 o
   7   6  15          2.18         23.34        28.85 o
  -7   7  15         85.81        125.12        27.20 o
  -6   7  15        382.28        389.62        31.41 o
  -5   7  15         23.29         16.59        19.24 o
  -4   7  15        371.28        378.02        40.19 o
  -3   7  15       1177.93       1159.03        65.87 o
  -2   7  15        723.64        780.86        35.84 o
  -1   7  15        189.93        149.10        42.88 o
   0   7  15        196.19        283.19        42.10 o
   1   7  15         27.30        105.89        40.93 o
   2   7  15        225.67        298.68        28.68 o
   3   7  15        367.83        429.97        48.22 o
   4   7  15          8.46        -30.99        30.99 o
   5   7  15          1.33        -27.12        35.68 o
   6   7  15        977.13        959.38        57.73 o
  -5   8  15        701.10        748.82        61.36 o
  -4   8  15         65.28         71.30        41.27 o
  -3   8  15        148.97         87.44        40.18 o
  -2   8  15        370.89        387.60        42.26 o
  -1   8  15         15.72        -27.53        42.26 o
   0   8  15         32.04         -7.36        53.60 o
   1   8  15          1.38        -46.04        46.04 o
   2   8  15          6.54          6.91        30.15 o
   3   8  15         41.28         31.91        34.26 o
   4   8  15         38.27         47.53        39.03 o
  -1   9  15       1140.57       1144.85       106.93 o
   0   9  15         87.82        110.13        74.79 o
 -10   0  16        215.76        213.99        38.59 o
  -8   0  16        523.43        578.10        38.40 o
  -6   0  16       3607.23       3412.27        91.14 o
  -4   0  16        100.19        162.30        19.63 o
  -2   0  16       8634.28       9050.41       108.82 o
   0   0  16       1143.24       1008.05        31.89 o
   2   0  16        220.79        297.48        21.67 o
   4   0  16        906.52        940.57        36.26 o
   6   0  16         64.83         76.80        26.82 o
   8   0  16        316.38        348.55        46.11 o
  10   0  16          1.16          2.99        46.89 o
 -11   1  16         52.39         81.79        31.22 o
 -10   1  16        765.76        743.64        39.62 o
  -9   1  16        203.33        284.45        25.87 o
  -8   1  16        227.27        326.38        22.51 o
  -7   1  16         70.14         93.63        17.74 o
  -6   1  16        174.45        222.99        18.33 o
  -5   1  16       2456.60       2431.30        33.65 o
  -4   1  16         23.96         25.85        11.20 o
  -3   1  16       2389.23       2590.39        33.30 o
  -2   1  16       1621.63       1650.20        28.53 o
  -1   1  16       1334.60       1409.99        26.26 o
   0   1  16       2671.88       2797.85        39.63 o
   1   1  16         37.91         28.00        11.57 o
   2   1  16       3438.12       3466.90        39.50 o
   3   1  16        169.09        178.51        14.44 o
   4   1  16       4797.99       4680.84        51.73 o
   5   1  16        837.48        862.69        31.38 o
   6   1  16        350.03        374.12        24.61 o
   7   1  16        190.89        205.73        25.40 o
   8   1  16         53.07         34.04        23.99 o
   9   1  16         35.92         86.38        31.11 o
  10   1  16        154.07         96.43        40.34 o
 -11   2  16         99.43        138.46        40.72 o
 -10   2  16        194.68        155.29        26.35 o
  -9   2  16       2210.15       2054.39        44.20 o
  -8   2  16        519.94        543.74        26.44 o
  -7   2  16        594.01        635.81        24.37 o
  -6   2  16        637.76        727.96        30.35 o
  -5   2  16          7.14         -2.24        12.77 o
  -4   2  16        651.06        736.40        22.25 o
  -3   2  16       1194.45       1160.33        22.89 o
  -2   2  16       2964.71       3164.87        36.35 o
  -1   2  16       5226.16       4922.35        54.13 o
   0   2  16         63.43         46.36        12.83 o
   1   2  16       4742.18       4427.96        48.18 o
   2   2  16        412.08        415.88        20.87 o
   3   2  16        758.34        608.53        21.34 o
   4   2  16        446.37        487.26        22.58 o
   5   2  16       1657.74       1673.30        36.30 o
   6   2  16         60.75         32.79        29.38 o
   7   2  16       1434.37       1426.57        44.96 o
   8   2  16        865.81        946.82        40.98 o
   9   2  16        682.39        723.37        39.14 o
  10   2  16         84.57        121.44        39.75 o
 -11   3  16         10.52        113.42        37.83 o
 -10   3  16         70.12        122.49        27.92 o
  -9   3  16        692.68        758.09        31.15 o
  -8   3  16        315.41        482.32        27.36 o
  -7   3  16        537.54        505.94        28.24 o
  -6   3  16        317.76        356.00        23.79 o
  -5   3  16       3570.13       3589.99        44.80 o
  -4   3  16        368.03        449.97        19.91 o
  -3   3  16       3722.59       4027.40        43.27 o
  -2   3  16        231.42        328.28        14.36 o
  -1   3  16          2.76          1.51         9.61 o
   0   3  16        161.00        216.12        12.76 o
   1   3  16        613.99        591.53        18.79 o
   2   3  16        396.17        435.86        18.97 o
   3   3  16        642.72        646.11        21.61 o
   4   3  16         61.16         77.68        17.36 o
   5   3  16         11.82         15.02        17.73 o
   6   3  16         45.47        122.49        22.80 o
   7   3  16        560.24        569.64        32.68 o
   8   3  16        101.96        114.56        26.75 o
   9   3  16          7.32         22.38        34.40 o
 -10   4  16        132.03        149.02        30.18 o
  -9   4  16        452.80        454.75        32.87 o
  -8   4  16        313.75        376.14        31.09 o
  -7   4  16        126.22        144.00        21.19 o
  -6   4  16        655.47        594.78        26.22 o
  -5   4  16       1439.47       1387.92        38.54 o
  -4   4  16        471.70        477.41        18.97 o
  -3   4  16       1057.98       1017.14        22.90 o
  -2   4  16         53.22         73.26        12.64 o
  -1   4  16        110.24         81.78        23.06 o
   0   4  16        187.29        230.16        23.91 o
   1   4  16        659.95        695.28        20.05 o
   2   4  16        165.77        206.22        12.52 o
   3   4  16          2.99        -16.32        16.32 o
   4   4  16         29.63         20.69        14.96 o
   5   4  16        846.06        875.91        32.76 o
   6   4  16        492.86        463.66        26.70 o
   7   4  16         22.80          0.25        24.41 o
   8   4  16        270.05        327.79        32.44 o
   9   4  16          5.86         17.83        36.19 o
  -9   5  16         98.86        175.03        30.08 o
  -8   5  16          0.15         -0.07        23.66 o
  -7   5  16        157.83        220.75        26.36 o
  -6   5  16       1419.65       1320.94        32.45 o
  -5   5  16         32.65         54.68        15.92 o
  -4   5  16       1099.65       1171.52        26.09 o
  -3   5  16        620.58        588.22        20.52 o
  -2   5  16         23.71         55.38        19.47 o
  -1   5  16       1152.42       1165.64        47.44 o
   0   5  16        269.63        258.48        30.25 o
   1   5  16         36.70          9.77        24.15 o
   2   5  16        776.61        792.36        32.71 o
   3   5  16        226.89        265.45        24.34 o
   4   5  16       1085.83       1080.21        28.16 o
   5   5  16        420.01        439.34        25.82 o
   6   5  16        368.98        392.60        27.41 o
   7   5  16         26.49         -1.55        27.83 o
   8   5  16          1.31         41.78        33.13 o
  -8   6  16        714.16        715.81        38.19 o
  -7   6  16       1296.62       1162.86        37.83 o
  -6   6  16        291.72        342.57        24.78 o
  -5   6  16        112.25        128.91        19.09 o
  -4   6  16          7.19         -9.40        23.98 o
  -3   6  16       1155.81        979.94        74.94 o
  -2   6  16       1892.72       1794.88        75.29 o
  -1   6  16       1506.26       1467.46        53.57 o
   0   6  16       1858.99       1904.50        59.60 o
   1   6  16       1652.37       1481.14        64.73 o
   2   6  16       1443.07       1382.55        41.57 o
   3   6  16         25.49         -4.58        26.06 o
   4   6  16         88.89        109.53        32.84 o
   5   6  16        255.64        350.55        27.71 o
   6   6  16        484.92        498.05        31.40 o
   7   6  16        510.32        532.54        37.17 o
  -7   7  16          8.62         -8.77        37.06 o
  -6   7  16        121.77        174.05        33.18 o
  -5   7  16        148.38        177.59        30.82 o
  -4   7  16         94.08         66.19        38.06 o
  -3   7  16        908.55        928.23        45.36 o
  -2   7  16        152.44        158.83        26.42 o
  -1   7  16        109.93        126.42        36.76 o
   0   7  16        124.97        125.46        47.60 o
   1   7  16        677.67        768.02        48.50 o
   2   7  16         77.49        131.73        31.38 o
   3   7  16        422.97        483.24        38.52 o
   4   7  16        144.57        102.14        45.92 o
   5   7  16        275.79        330.41        42.46 o
   6   7  16          0.76         13.93        35.60 o
  -5   8  16        105.56         54.43        47.00 o
  -4   8  16         85.11        115.85        38.13 o
  -3   8  16          3.06         46.14        34.27 o
  -2   8  16         91.37         48.32        36.68 o
  -1   8  16         45.38        -26.22        42.67 o
   0   8  16         96.53        157.65        52.15 o
   1   8  16        115.68        119.08        45.49 o
   2   8  16         31.43         69.54        30.88 o
   3   8  16         12.17         17.15        36.12 o
   4   8  16         10.73         79.75        44.58 o
 -11   0  17        646.67        605.28        53.24 o
  -9   0  17       3219.51       3082.20        74.93 o
  -7   0  17        800.91        835.17        41.96 o
  -5   0  17        315.10        354.35        24.37 o
  -3   0  17        319.67        392.59        23.88 o
  -1   0  17       2289.16       2333.11        43.03 o
   1   0  17       1186.59       1203.00        36.99 o
   3   0  17         10.69        -21.80        21.80 o
   5   0  17       1464.66       1485.95        48.52 o
   7   0  17        153.05        146.11        38.53 o
   9   0  17        121.00        138.24        47.09 o
 -11   1  17         28.50         59.79        38.26 o
 -10   1  17         72.35        131.30        29.52 o
  -9   1  17          2.38        -14.85        22.28 o
  -8   1  17        795.65        908.37        32.16 o
  -7   1  17        779.02        772.40        28.93 o
  -6   1  17        173.54        167.74        15.72 o
  -5   1  17       2591.66       2628.43        36.25 o
  -4   1  17        462.82        494.94        19.48 o
  -3   1  17        459.96        542.87        19.23 o
  -2   1  17       1132.66       1154.14        25.56 o
  -1   1  17       4324.60       4244.34        49.59 o
   0   1  17       1116.05       1023.77        25.99 o
   1   1  17       1560.23       1531.30        30.93 o
   2   1  17        356.95        377.66        16.46 o
   3   1  17         86.46         97.67        14.77 o
   4   1  17        172.94        187.79        18.32 o
   5   1  17          2.65         37.86        18.38 o
   6   1  17        431.61        518.47        26.27 o
   7   1  17         22.28         41.76        28.09 o
   8   1  17        222.81        223.55        30.03 o
   9   1  17        103.70        122.15        32.95 o
  10   1  17         16.36         -1.25        38.27 o
 -11   2  17         91.47        106.68        33.23 o
 -10   2  17        340.01        341.02        32.99 o
  -9   2  17        204.43        187.02        24.63 o
  -8   2  17          2.17         12.88        20.12 o
  -7   2  17        337.89        382.86        20.21 o
  -6   2  17        924.95        904.69        27.05 o
  -5   2  17         16.17         27.65        14.63 o
  -4   2  17       6550.47       6601.27        65.30 o
  -3   2  17         42.98         74.22        12.01 o
  -2   2  17       8991.93       8999.82        81.90 o
  -1   2  17         17.61         25.84        11.32 o
   0   2  17        482.95        475.29        18.18 o
   1   2  17        233.86        293.80        15.57 o
   2   2  17       2383.31       2410.07        33.37 o
   3   2  17        237.76        285.61        16.93 o
   4   2  17       2340.82       2359.27        39.62 o
   5   2  17        671.15        698.80        35.71 o
   6   2  17       1445.29       1354.90        50.06 o
   7   2  17        505.47        467.18        29.22 o
   8   2  17         38.39         21.78        27.63 o
   9   2  17         14.78         51.88        32.88 o
 -11   3  17        167.59         -3.86       113.67 o
 -10   3  17         88.58        162.58        48.32 o
  -9   3  17         40.49        108.89        22.95 o
  -8   3  17       3296.75       3121.94        63.17 o
  -7   3  17        100.74         92.36        19.89 o
  -6   3  17        198.12        229.34        19.10 o
  -5   3  17         42.49         61.44        14.55 o
  -4   3  17        150.77        205.09        17.00 o
  -3   3  17         85.31        128.58        13.13 o
  -2   3  17        574.80        570.73        19.05 o
  -1   3  17        257.89        296.48        14.95 o
   0   3  17        107.68         93.68        12.21 o
   1   3  17        966.26        915.48        22.57 o
   2   3  17       1849.66       1806.63        30.47 o
   3   3  17        299.07        409.27        21.13 o
   4   3  17         27.20         12.96        15.84 o
   5   3  17        175.00        206.33        21.68 o
   6   3  17       1524.17       1677.81        44.69 o
   7   3  17        347.95        386.94        30.94 o
   8   3  17        466.60        524.02        33.66 o
   9   3  17        124.55        123.46        36.67 o
 -10   4  17        231.07        239.67        31.39 o
  -9   4  17       1195.65       1114.87        37.89 o
  -8   4  17         21.07         56.47        24.60 o
  -7   4  17       1296.74       1196.13        38.30 o
  -6   4  17        399.62        428.71        26.01 o
  -5   4  17        103.51        136.01        16.82 o
  -4   4  17          2.87         16.36        13.30 o
  -3   4  17       2233.74       2163.37        30.61 o
  -2   4  17       1664.02       1678.01        25.10 o
  -1   4  17       1403.79       1454.39        29.16 o
   0   4  17         52.83         36.16        24.58 o
   1   4  17        372.49        419.13        25.12 o
   2   4  17         85.68         74.91        12.07 o
   3   4  17        173.00        204.87        21.00 o
   4   4  17         27.38         30.61        16.40 o
   5   4  17        345.61        390.25        25.81 o
   6   4  17        399.49        438.88        27.97 o
   7   4  17         17.69         42.81        26.26 o
   8   4  17         21.12         50.04        39.74 o
   9   4  17         10.60         33.82        77.73 o
  -9   5  17        176.88        170.53        31.20 o
  -8   5  17        103.54        116.95        27.66 o
  -7   5  17        842.25        866.81        35.12 o
  -6   5  17         57.48        113.23        19.57 o
  -5   5  17       1808.21       1768.36        33.46 o
  -4   5  17        277.67        334.54        18.08 o
  -3   5  17          0.84          5.79        24.54 o
  -2   5  17        608.21        649.47        38.45 o
  -1   5  17       2063.85       2012.57        56.91 o
   0   5  17        283.86        270.64        29.89 o
   1   5  17       1068.78       1114.44        49.48 o
   2   5  17        654.64        551.31        31.42 o
   3   5  17         52.35         52.14        19.54 o
   4   5  17          5.25         65.69        17.52 o
   5   5  17         12.91         45.81        32.90 o
   6   5  17          0.53         50.36        25.63 o
   7   5  17         81.10         71.45        30.84 o
   8   5  17         59.36         73.94        45.83 o
  -8   6  17          5.01         18.50        28.19 o
  -7   6  17        193.16        177.85        28.78 o
  -6   6  17        822.63        779.51        34.58 o
  -5   6  17        331.24        339.71        20.92 o
  -4   6  17        806.37        785.72        40.54 o
  -3   6  17        971.06        903.53        65.30 o
  -2   6  17          5.04          5.87        30.86 o
  -1   6  17        512.15        489.14        37.22 o
   0   6  17       1123.31       1186.64        61.95 o
   1   6  17         90.71        125.18        22.66 o
   2   6  17        439.86        439.85        31.61 o
   3   6  17        862.72        744.96        49.13 o
   4   6  17       1820.51       1856.71        59.86 o
   5   6  17       1123.42       1067.67        73.48 o
   6   6  17        653.57        593.94        35.27 o
   7   6  17         74.30         67.60        35.80 o
  -7   7  17          5.30        -28.69        28.69 o
  -6   7  17        689.50        686.62        48.56 o
  -5   7  17          2.56        -15.75        37.97 o
  -4   7  17        489.97        573.65        80.98 o
  -3   7  17         58.95         37.39        60.35 o
  -2   7  17        259.26        260.08        35.05 o
  -1   7  17        562.72        547.88        69.25 o
   0   7  17        900.33        789.62        50.26 o
   1   7  17          9.20          3.59        38.47 o
   2   7  17        169.52        199.56        29.19 o
   3   7  17         57.12         66.37        45.96 o
   4   7  17         16.71         17.63        36.07 o
   5   7  17        234.43        275.75        58.76 o
  -5   8  17         60.76        123.94       236.14 o
  -4   8  17         26.39         90.42        40.93 o
  -3   8  17        220.85        228.66        36.80 o
  -2   8  17         54.45        118.28        35.90 o
  -1   8  17         43.46         -7.26        42.92 o
   0   8  17        271.20        298.12        60.51 o
   1   8  17         75.95        154.51        44.41 o
   2   8  17          0.97        -11.54        45.15 o
   3   8  17          2.64         45.65        38.77 o
 -10   0  18         17.13         22.27        36.49 o
  -8   0  18        468.08        398.92        36.17 o
  -6   0  18        603.04        621.81        33.31 o
  -4   0  18       2569.55       2587.99        51.46 o
  -2   0  18       1281.10       1112.70        32.84 o
   0   0  18        890.64        852.70        33.79 o
   2   0  18       3343.33       3380.84        58.03 o
   4   0  18       1176.52        998.77        48.11 o
   6   0  18        413.07        367.74        65.74 o
   8   0  18        166.13        175.13        52.99 o
 -11   1  18        436.76        334.51        34.72 o
 -10   1  18        597.00        610.15        34.16 o
  -9   1  18        313.86        298.62        26.36 o
  -8   1  18       2460.89       2165.50        42.97 o
  -7   1  18        252.62        276.07        20.83 o
  -6   1  18        757.95        791.17        25.16 o
  -5   1  18         53.93         54.28        15.09 o
  -4   1  18       2169.05       2037.85        45.96 o
  -3   1  18       2292.85       2366.57        33.56 o
  -2   1  18        404.45        476.31        18.83 o
  -1   1  18       1325.62       1324.61        27.71 o
   0   1  18         84.05         76.08        14.15 o
   1   1  18         53.49         60.05        14.32 o
   2   1  18       1771.57       1714.91        29.95 o
   3   1  18        260.48        285.62        18.49 o
   4   1  18        719.03        737.02        27.21 o
   5   1  18         52.20         37.96        17.95 o
   6   1  18       1554.53       1513.70        38.29 o
   7   1  18        274.07        313.03        28.14 o
   8   1  18         26.55         58.20        28.68 o
   9   1  18         95.05         86.30        35.01 o
 -11   2  18         11.98         43.18        36.63 o
 -10   2  18         75.58         90.97        27.22 o
  -9   2  18         13.01         25.14        23.51 o
  -8   2  18        108.31         93.24        19.93 o
  -7   2  18       3830.33       3759.80        49.63 o
  -6   2  18          2.34          7.36        15.17 o
  -5   2  18       2284.61       2235.22        43.59 o
  -4   2  18        679.29        771.30        24.37 o
  -3   2  18         61.12         57.76        13.64 o
  -2   2  18         39.29         77.96        12.17 o
  -1   2  18       2637.24       2718.51        36.48 o
   0   2  18         15.17         14.54        13.78 o
   1   2  18       4311.36       4206.43        50.67 o
   2   2  18        283.26        406.85        19.79 o
   3   2  18       5654.01       5466.31        62.55 o
   4   2  18        196.05        240.30        20.65 o
   5   2  18        708.67        697.17        31.25 o
   6   2  18          1.25          8.99        22.38 o
   7   2  18        736.44        849.34        37.53 o
   8   2  18         16.11         26.81        28.90 o
   9   2  18        405.06        444.32        41.02 o
 -10   3  18         73.10         76.48        36.54 o
  -9   3  18        239.59        289.41        27.41 o
  -8   3  18        379.74        377.92        24.94 o
  -7   3  18        212.43        230.88        27.06 o
  -6   3  18        281.97        317.67        20.40 o
  -5   3  18        297.48        303.90        18.82 o
  -4   3  18         52.09         75.03        14.64 o
  -3   3  18       4517.12       4786.03        52.74 o
  -2   3  18          2.54        -12.50        13.96 o
  -1   3  18       3750.37       3725.60        43.95 o
   0   3  18       1536.97       1430.10        26.37 o
   1   3  18        170.33        170.70        15.71 o
   2   3  18         10.61         46.95        15.97 o
   3   3  18       2242.55       2227.55        37.97 o
   4   3  18         41.81         42.93        22.32 o
   5   3  18        233.84        289.85        32.09 o
   6   3  18          2.28         15.47        25.22 o
   7   3  18        470.18        489.37        30.84 o
   8   3  18          8.08         -5.96        30.52 o
   9   3  18        460.58        384.89        44.60 o
 -10   4  18        244.34        285.30        41.39 o
  -9   4  18        107.23        110.88        28.93 o
  -8   4  18         88.87        110.90        24.79 o
  -7   4  18        671.28        724.48        33.34 o
  -6   4  18        120.65        157.45        23.22 o
  -5   4  18        248.30        251.26        19.38 o
  -4   4  18       1602.45       1619.14        30.74 o
  -3   4  18        186.89        188.89        15.13 o
  -2   4  18         84.31        120.50        11.75 o
  -1   4  18         11.99         37.23        13.61 o
   0   4  18         20.29         -3.26        13.13 o
   1   4  18        937.57        898.28        34.27 o
   2   4  18          7.52          2.44        12.18 o
   3   4  18        247.99        293.16        17.97 o
   4   4  18          5.33          7.33        18.02 o
   5   4  18         47.35         85.30        21.76 o
   6   4  18         38.61         41.94        23.76 o
   7   4  18          4.86         38.07        31.49 o
   8   4  18        107.85        144.23        34.93 o
  -9   5  18        155.29        172.94        38.95 o
  -8   5  18        532.75        562.92        31.68 o
  -7   5  18        151.01        155.22        24.48 o
  -6   5  18        238.47        245.58        28.02 o
  -5   5  18        422.91        471.43        23.40 o
  -4   5  18        566.87        567.01        24.10 o
  -3   5  18         41.29         70.61        27.27 o
  -2   5  18        436.75        455.39        29.96 o
  -1   5  18          5.48        -17.04        25.67 o
   0   5  18       1123.11       1072.06        45.02 o
   1   5  18         47.74         95.20        29.15 o
   2   5  18         13.18         -6.32        24.21 o
   3   5  18          0.19         19.01        17.79 o
   4   5  18       1399.22       1301.56        36.69 o
   5   5  18        425.96        456.02        28.54 o
   6   5  18       1382.89       1319.60        55.93 o
   7   5  18         81.82         64.94        31.75 o
  -8   6  18        309.04        243.52        42.76 o
  -7   6  18        229.94        251.50        27.02 o
  -6   6  18        857.20        861.17        31.29 o
  -5   6  18        927.83        900.41        31.75 o
  -4   6  18        694.68        727.46        41.72 o
  -3   6  18        275.01        375.74        52.64 o
  -2   6  18        250.04        295.44        28.05 o
  -1   6  18        259.19        290.60        24.71 o
   0   6  18       1117.14       1122.21        56.59 o
   1   6  18       1660.75       1571.84        72.92 o
   2   6  18       1404.89       1293.02        69.21 o
   3   6  18        165.56        184.14        30.79 o
   4   6  18        222.51        307.73        37.01 o
   5   6  18          0.98         20.34        25.58 o
   6   6  18          9.02         55.79        27.09 o
  -6   7  18        196.84        151.38        31.68 o
  -5   7  18        136.00        150.21        40.22 o
  -4   7  18          0.79         68.27        43.35 o
  -3   7  18        556.47        549.60        39.23 o
  -2   7  18         70.11         12.51        39.13 o
  -1   7  18        406.74        380.09        31.08 o
   0   7  18         23.19        -33.59        37.04 o
   1   7  18         37.54          8.78        38.17 o
   2   7  18          1.47         29.52        45.42 o
   3   7  18        176.95        207.95        36.15 o
   4   7  18         39.89         52.70        53.72 o
   5   7  18        381.42        351.98        49.45 o
  -4   8  18         86.41        137.59        44.71 o
  -3   8  18        146.44        143.87        37.95 o
  -2   8  18        120.68        130.59        34.32 o
  -1   8  18          0.55         44.46        50.96 o
   0   8  18          6.04         47.12        51.32 o
   1   8  18        204.40        231.17        70.97 o
   2   8  18          1.69         67.70        34.30 o
 -11   0  19        207.98        196.12        53.26 o
  -9   0  19       2271.90       2200.91        69.79 o
  -7   0  19       5874.03       5707.14        94.89 o
  -5   0  19          7.46        -13.24        20.69 o
  -3   0  19       3243.48       3101.58        64.36 o
  -1   0  19         10.85         -8.22        16.56 o
   1   0  19       3921.77       3752.36        68.86 o
   3   0  19        895.94        929.65        43.29 o
   5   0  19        190.76        230.95        30.75 o
   7   0  19        785.40        893.72        52.56 o
   9   0  19         17.95         -5.65        49.73 o
 -11   1  19        321.42        367.22        43.60 o
 -10   1  19          1.01         68.20        29.44 o
  -9   1  19         85.51         89.68        23.38 o
  -8   1  19         47.01         84.88        23.09 o
  -7   1  19        532.20        503.22        23.91 o
  -6   1  19         11.20         29.02        16.14 o
  -5   1  19         38.08         19.85        15.50 o
  -4   1  19         17.13         37.81        13.83 o
  -3   1  19       8503.81       8743.69        79.12 o
  -2   1  19        373.57        410.25        18.70 o
  -1   1  19        118.08        143.01        15.77 o
   0   1  19       1237.72       1291.22        30.85 o
   1   1  19       1181.45       1241.00        31.25 o
   2   1  19       1637.06       1631.90        30.63 o
   3   1  19        383.45        468.09        22.91 o
   4   1  19          4.81         -5.28        17.02 o
   5   1  19        570.78        633.90        32.22 o
   6   1  19          7.56         21.74        22.19 o
   7   1  19        117.73        147.76        26.07 o
   8   1  19        273.23        363.32        33.88 o
   9   1  19         78.02        145.25        37.30 o
 -10   2  19        799.81        692.75        35.11 o
  -9   2  19         79.27        125.83        26.12 o
  -8   2  19        503.18        460.40        25.00 o
  -7   2  19        370.98        401.97        26.25 o
  -6   2  19        113.22         99.58        17.89 o
  -5   2  19         32.21        102.35        26.08 o
  -4   2  19        130.08        140.69        17.80 o
  -3   2  19       1233.46       1277.94        26.73 o
  -2   2  19       6429.28       6268.61        64.28 o
  -1   2  19         49.75         27.00        13.10 o
   0   2  19       3156.10       3184.78        43.11 o
   1   2  19         29.42         20.30        13.72 o
   2   2  19        577.57        607.46        23.79 o
   3   2  19         57.73         67.16        15.93 o
   4   2  19       1716.53       1816.45        41.13 o
   5   2  19        794.26        917.86        36.44 o
   6   2  19        746.11        841.92        34.77 o
   7   2  19          4.67          9.51        25.96 o
   8   2  19         16.07          9.47        31.12 o
   9   2  19          4.52         60.00        40.99 o
 -10   3  19        411.41        482.80        39.37 o
  -9   3  19        274.71        267.70        26.87 o
  -8   3  19        262.72        284.45        26.83 o
  -7   3  19          3.48        -28.60        28.60 o
  -6   3  19       1055.85       1062.02        31.86 o
  -5   3  19       1078.15        996.55        31.28 o
  -4   3  19        243.90        319.82        18.79 o
  -3   3  19          5.98         33.89        13.86 o
  -2   3  19         75.04         79.35        13.33 o
  -1   3  19        115.99        161.15        17.14 o
   0   3  19         52.81         38.65        13.49 o
   1   3  19          4.63        -14.02        15.53 o
   2   3  19         58.55         49.30        15.51 o
   3   3  19        475.82        521.94        23.35 o
   4   3  19       1291.77       1321.98        34.56 o
   5   3  19         89.08        140.02        23.45 o
   6   3  19        341.20        291.72        27.17 o
   7   3  19         28.99         49.57        26.97 o
   8   3  19        313.69        392.24        36.13 o
  -9   4  19        297.13        342.65        35.94 o
  -8   4  19         25.76         -8.67        23.88 o
  -7   4  19       1136.45       1098.48        40.30 o
  -6   4  19         52.62         36.81        19.73 o
  -5   4  19        240.14        279.72        20.82 o
  -4   4  19        635.58        644.81        23.54 o
  -3   4  19        663.40        636.44        21.45 o
  -2   4  19        515.49        522.98        18.47 o
  -1   4  19       1164.63       1167.01        32.81 o
   0   4  19         13.42         11.95        15.17 o
   1   4  19         17.99          3.76        14.74 o
   2   4  19        123.43        134.98        15.41 o
   3   4  19        143.37        127.86        17.28 o
   4   4  19        900.06        800.41        72.64 o
   5   4  19        177.24        202.09        26.34 o
   6   4  19         56.26         24.22        24.40 o
   7   4  19        307.42        268.37        31.26 o
   8   4  19         22.22         11.82        37.86 o
  -9   5  19         20.66         43.68        36.22 o
  -8   5  19          0.44        -14.16        27.66 o
  -7   5  19        429.85        434.40        27.06 o
  -6   5  19         46.60         58.07        20.23 o
  -5   5  19        862.78        835.16        31.83 o
  -4   5  19          0.78         35.87        16.41 o
  -3   5  19       4431.94       4246.06        60.97 o
  -2   5  19         11.78         26.16        24.31 o
  -1   5  19        382.15        368.44        27.82 o
   0   5  19        561.00        550.58        53.30 o
   1   5  19        495.98        615.88        68.81 o
   2   5  19        234.38        328.63        30.38 o
   3   5  19       1241.46       1178.79        48.56 o
   4   5  19        170.73        163.90        21.85 o
   5   5  19        400.69        406.68        27.67 o
   6   5  19        169.58        190.81        27.84 o
   7   5  19          0.44        -20.52        31.16 o
  -8   6  19        636.49        722.01        75.50 o
  -7   6  19        351.71        319.82        31.65 o
  -6   6  19          7.58         21.39        24.47 o
  -5   6  19        321.78        367.17        27.00 o
  -4   6  19       1148.85       1069.76        51.41 o
  -3   6  19       2454.66       2405.64        58.98 o
  -2   6  19        369.02        471.89        33.08 o
  -1   6  19        485.85        476.17        31.21 o
   0   6  19         95.43         71.81        36.57 o
   1   6  19         41.67         48.80        32.94 o
   2   6  19         36.38         17.37        27.73 o
   3   6  19          8.06         49.43        31.38 o
   4   6  19        120.63        127.20        35.12 o
   5   6  19        204.03        227.95        29.37 o
   6   6  19        695.79        683.25        37.30 o
  -6   7  19        223.68        175.58        56.47 o
  -5   7  19        313.68        264.50        59.55 o
  -4   7  19        503.50        535.54        43.59 o
  -3   7  19          4.04        -31.39        31.39 o
  -2   7  19        432.62        428.75        33.98 o
  -1   7  19        103.31        128.31        30.13 o
   0   7  19          2.17         15.21        46.19 o
   1   7  19        250.80        207.07        29.88 o
   2   7  19        551.99        603.82        42.04 o
   3   7  19          0.53         18.19        35.65 o
   4   7  19        352.09        391.25        45.70 o
  -3   8  19          9.48        -56.51        56.51 o
  -2   8  19         81.59         71.00        52.92 o
  -1   8  19        499.03        505.19        54.97 o
   0   8  19        339.78        306.28        51.43 o
   1   8  19         28.98        181.01        71.28 o
 -10   0  20        725.18        626.66        48.49 o
  -8   0  20        514.52        477.17        39.42 o
  -6   0  20         11.74          5.89        26.52 o
  -4   0  20         45.74         46.71        22.50 o
  -2   0  20       1404.26       1308.11        43.08 o
   0   0  20        480.23        491.54        32.97 o
   2   0  20       2326.68       2390.05        53.07 o
   4   0  20         68.95        213.21        35.66 o
   6   0  20        273.23        311.17        38.18 o
   8   0  20         46.38        123.70        57.16 o
 -10   1  20         12.92         11.68        31.99 o
  -9   1  20        486.83        536.56        42.27 o
  -8   1  20        838.69        838.79        35.32 o
  -7   1  20         30.51         31.16        20.27 o
  -6   1  20       1404.90       1451.71        34.92 o
  -5   1  20        162.76        176.71        18.03 o
  -4   1  20        385.79        389.95        22.93 o
  -3   1  20         89.13        154.71        15.58 o
  -2   1  20        984.51        987.29        28.05 o
  -1   1  20       2124.49       2049.08        35.45 o
   0   1  20        118.76        132.35        17.75 o
   1   1  20       2841.21       2903.78        52.04 o
   2   1  20        936.29        960.39        30.18 o
   3   1  20          6.00         43.95        19.01 o
   4   1  20        575.36        567.40        26.77 o
   5   1  20        678.34        736.37        32.37 o
   6   1  20         96.95         77.99        25.15 o
   7   1  20        409.07        417.07        31.49 o
   8   1  20        245.24        271.32        35.62 o
   9   1  20        114.26        123.71        40.73 o
 -10   2  20         87.29         94.49        29.52 o
  -9   2  20        263.50        291.43        29.20 o
  -8   2  20         96.38        131.70        23.29 o
  -7   2  20        181.49        235.30        24.04 o
  -6   2  20        494.56        480.97        23.08 o
  -5   2  20       5869.42       5908.36        84.30 o
  -4   2  20        327.90        375.79        20.31 o
  -3   2  20       2347.54       2294.60        36.91 o
  -2   2  20       1091.09       1122.84        27.65 o
  -1   2  20        959.02        943.41        26.43 o
   0   2  20        483.44        535.96        23.70 o
   1   2  20        305.70        352.64        20.11 o
   2   2  20        497.01        540.49        22.55 o
   3   2  20       1405.61       1415.26        34.63 o
   4   2  20        699.24        784.89        45.98 o
   5   2  20       1525.48       1465.84        45.46 o
   6   2  20         12.77         25.82        24.98 o
   7   2  20        256.67        224.85        29.83 o
   8   2  20          3.94        -15.04        33.92 o
   9   2  20        331.42        301.32        95.72 o
 -10   3  20        133.30        109.75        33.02 o
  -9   3  20        223.75        246.89        38.42 o
  -8   3  20         58.57         18.30        23.10 o
  -7   3  20        515.08        472.52        31.21 o
  -6   3  20       2223.05       2092.69        42.64 o
  -5   3  20         18.44          5.23        16.88 o
  -4   3  20        300.91        341.33        19.48 o
  -3   3  20         44.35         76.35        14.78 o
  -2   3  20        493.45        545.95        22.68 o
  -1   3  20       2134.45       2049.02        34.39 o
   0   3  20        747.11        717.40        27.49 o
   1   3  20        957.58        971.12        31.33 o
   2   3  20       1475.81       1480.58        31.18 o
   3   3  20        206.23        211.49        20.54 o
   4   3  20         80.35        147.46        21.97 o
   5   3  20        876.96        895.53        33.98 o
   6   3  20         14.75         76.08        24.71 o
   7   3  20        264.12        298.67        31.25 o
   8   3  20          2.48         -6.58        33.85 o
  -9   4  20        548.26        523.66        40.54 o
  -8   4  20         76.16         43.39        25.52 o
  -7   4  20          7.19         52.78        22.16 o
  -6   4  20        336.75        337.29        25.80 o
  -5   4  20       1047.66       1004.70        30.34 o
  -4   4  20         77.74         57.54        22.37 o
  -3   4  20       1296.25       1270.45        32.42 o
  -2   4  20       1738.55       1730.31        30.58 o
  -1   4  20          0.38          1.94        12.44 o
   0   4  20        158.82        128.58        13.82 o
   1   4  20          0.32         -9.48        15.81 o
   2   4  20        338.39        381.97        19.15 o
   3   4  20          0.77          7.05        23.77 o
   4   4  20        187.72        231.84        29.23 o
   5   4  20        219.47        250.63        24.47 o
   6   4  20         25.28         15.61        26.69 o
   7   4  20        116.36        141.35        32.19 o
  -8   5  20        436.87        525.26        44.89 o
  -7   5  20          1.15         34.89        25.81 o
  -6   5  20        526.79        574.80        38.69 o
  -5   5  20         99.62        101.51        20.18 o
  -4   5  20          0.34         -4.04        18.49 o
  -3   5  20        151.50        196.30        20.81 o
  -2   5  20        715.88        717.44        43.24 o
  -1   5  20        165.82        189.57        28.13 o
   0   5  20        125.62        131.37        35.36 o
   1   5  20         74.05         57.90        40.06 o
   2   5  20        357.75        416.46        32.35 o
   3   5  20         67.64         70.14        20.24 o
   4   5  20         27.17         49.18        19.22 o
   5   5  20         80.84         92.39        26.77 o
   6   5  20        443.12        470.66        34.37 o
   7   5  20        172.10        199.68        38.71 o
  -7   6  20        159.02        196.97        30.12 o
  -6   6  20        526.54        528.63        48.93 o
  -5   6  20        926.82        843.83        41.91 o
  -4   6  20        201.84        283.27        41.85 o
  -3   6  20       1326.00       1258.83        77.72 o
  -2   6  20        878.28        914.61        79.55 o
  -1   6  20        204.25        218.18        27.35 o
   0   6  20        237.60        175.25        38.16 o
   1   6  20        394.49        428.71        33.73 o
   2   6  20       1123.20       1044.75        44.55 o
   3   6  20        765.18        798.15        44.06 o
   4   6  20        865.73        861.98        48.40 o
   5   6  20        100.79        137.81        34.56 o
  -5   7  20        132.93        157.20        65.38 o
  -4   7  20        114.14        117.68        39.48 o
  -3   7  20         47.10        -17.78        41.55 o
  -2   7  20        400.10        459.95        37.67 o
  -1   7  20        377.00        406.12        38.39 o
   0   7  20          3.55         17.80        42.32 o
   1   7  20         29.67        -18.57        29.87 o
   2   7  20         90.74         85.14        38.85 o
   3   7  20          0.48         13.39        56.20 o
   4   7  20         25.16        142.93        47.61 o
  -2   8  20        182.16        200.18        43.79 o
  -1   8  20         81.73        109.24        58.43 o
   0   8  20         43.53        100.04        57.68 o
  -9   0  21         14.99         34.17        35.16 o
  -7   0  21       1143.44       1085.77        50.71 o
  -5   0  21       2307.04       2305.53        66.94 o
  -3   0  21        884.87        764.30        39.11 o
  -1   0  21       6820.21       6966.06        94.79 o
   1   0  21         35.07         49.78        30.71 o
   3   0  21         75.00         91.84        33.90 o
   5   0  21         99.67        122.18        37.94 o
   7   0  21         35.75         58.09        43.05 o
 -10   1  21         61.60         29.06        29.49 o
  -9   1  21        849.28        779.29        39.02 o
  -8   1  21          3.20         -0.82        22.29 o
  -7   1  21         51.20         50.16        21.57 o
  -6   1  21         67.27         79.19        21.43 o
  -5   1  21        285.12        328.32        32.27 o
  -4   1  21        163.25        228.25        19.45 o
  -3   1  21        815.17        786.05        27.29 o
  -2   1  21        137.27        148.91        16.94 o
  -1   1  21       2417.45       2357.43        39.71 o
   0   1  21         59.55         49.42        19.49 o
   1   1  21        313.32        288.82        23.02 o
   2   1  21        154.47        175.24        21.60 o
   3   1  21       1081.56       1144.86        32.99 o
   4   1  21        995.68       1028.49        46.22 o
   5   1  21       2125.11       2150.43        46.37 o
   6   1  21         60.19        107.56        26.37 o
   7   1  21         20.45         48.62        28.47 o
   8   1  21          0.66         55.54        34.52 o
 -10   2  21        284.21        316.25        33.48 o
  -9   2  21        123.17        118.79        29.19 o
  -8   2  21       1043.93        892.57        34.72 o
  -7   2  21         78.97         87.20        21.76 o
  -6   2  21        265.98        359.75        27.48 o
  -5   2  21         69.15        138.30        21.49 o
  -4   2  21        274.61        299.14        20.60 o
  -3   2  21         13.82         32.29        15.08 o
  -2   2  21          4.16         -8.92        14.05 o
  -1   2  21        736.36        773.41        29.62 o
   0   2  21       1725.91       1519.29        33.98 o
   1   2  21         67.52         75.43        17.21 o
   2   2  21       1950.01       1840.47        35.41 o
   3   2  21         43.03         68.52        19.16 o
   4   2  21        226.19        243.70        24.18 o
   5   2  21        104.64        128.41        24.76 o
   6   2  21        125.88        200.08        31.74 o
   7   2  21          1.21         86.54        32.04 o
   8   2  21        115.55         75.76        35.38 o
  -9   3  21        520.27        497.46        34.10 o
  -8   3  21        294.09        289.29        27.78 o
  -7   3  21        528.97        627.67        33.13 o
  -6   3  21        137.19        199.63        25.36 o
  -5   3  21         44.42         46.40        21.15 o
  -4   3  21       1935.40       1889.59        40.87 o
  -3   3  21        604.45        704.04        24.86 o
  -2   3  21       2218.00       2390.74        35.49 o
  -1   3  21        160.24        237.45        17.93 o
   0   3  21         93.19        106.72        16.20 o
   1   3  21         14.40         18.48        16.58 o
   2   3  21        239.87        279.17        20.42 o
   3   3  21          3.30         32.37        20.03 o
   4   3  21        649.89        705.57        39.99 o
   5   3  21         33.09         52.60        23.20 o
   6   3  21        140.43        173.93        27.79 o
   7   3  21        275.23        266.96        32.71 o
   8   3  21         25.12         54.62        56.51 o
  -9   4  21         64.53         93.27        35.40 o
  -8   4  21        371.69        327.26        36.69 o
  -7   4  21        950.53        855.29        33.97 o
  -6   4  21         65.06         33.76        23.62 o
  -5   4  21        695.06        703.61        29.20 o
  -4   4  21        181.69        197.58        19.35 o
  -3   4  21        194.20        218.39        21.15 o
  -2   4  21       1424.59       1358.07        31.43 o
  -1   4  21        205.69        216.89        16.17 o
   0   4  21         10.90          0.84        13.69 o
   1   4  21        507.99        527.11        28.17 o
   2   4  21        182.81        251.85        18.88 o
   3   4  21        435.84        499.53        33.98 o
   4   4  21        100.59        120.38        25.23 o
   5   4  21         23.49         62.51        28.00 o
   6   4  21        200.98        238.40        29.72 o
   7   4  21        209.62        160.15        33.49 o
  -8   5  21        409.34        400.26        34.51 o
  -7   5  21          0.46         14.74        28.75 o
  -6   5  21        235.05        208.46        28.82 o
  -5   5  21       1244.71       1084.49        31.72 o
  -4   5  21        329.03        320.90        21.80 o
  -3   5  21       2432.27       2288.66        53.75 o
  -2   5  21        418.68        525.03        36.05 o
  -1   5  21        650.95        598.95        48.13 o
   0   5  21          2.53        -31.46        31.46 o
   1   5  21        135.70        102.68        35.07 o
   2   5  21        271.16        301.67        32.48 o
   3   5  21        764.15        848.44        68.24 o
   4   5  21         98.61        107.45        23.00 o
   5   5  21        449.95        522.57        52.35 o
   6   5  21         11.03         25.06        40.22 o
  -7   6  21        235.23        272.93        30.41 o
  -6   6  21        830.56        749.68        46.28 o
  -5   6  21         47.54         38.02        27.22 o
  -4   6  21         13.09         82.19        44.44 o
  -3   6  21         29.25         39.01        43.73 o
  -2   6  21        261.22        328.59        41.66 o
  -1   6  21        388.73        385.68        41.63 o
   0   6  21        167.69        172.02        51.88 o
   1   6  21         41.90         21.29        30.09 o
   2   6  21         93.56         93.69        40.95 o
   3   6  21        159.35        209.10        38.64 o
   4   6  21          1.22        -13.17        40.24 o
   5   6  21          5.14         10.78        30.17 o
  -5   7  21         19.80        111.52        50.14 o
  -4   7  21        286.93        324.59        44.19 o
  -3   7  21         13.33        -15.36        53.19 o
  -2   7  21        882.94        821.07        42.76 o
  -1   7  21        197.46        246.49        35.99 o
   0   7  21        364.32        352.19        49.57 o
   1   7  21         31.14        -37.75        37.75 o
   2   7  21        188.25        190.87        38.87 o
   3   7  21        120.10         58.95        42.10 o
 -10   0  22       1365.62       1243.34        75.35 o
  -8   0  22       1978.41       1810.40        65.18 o
  -6   0  22        193.51        193.61        39.11 o
  -4   0  22        380.16        310.18        29.18 o
  -2   0  22         42.65         33.07        21.96 o
   0   0  22       3872.68       3873.60        76.23 o
   2   0  22        225.35        326.58        30.84 o
   4   0  22       3664.44       3590.54        81.09 o
   6   0  22        113.62        112.60        38.93 o
   8   0  22        110.02         88.26        53.97 o
 -10   1  22          2.21          9.40        31.74 o
  -9   1  22         54.77         94.37        27.20 o
  -8   1  22         69.81         54.37        24.80 o
  -7   1  22        995.45        927.69        36.87 o
  -6   1  22       1906.31       1838.78        44.44 o
  -5   1  22         69.13         69.48        19.34 o
  -4   1  22       6667.75       6595.26        72.41 o
  -3   1  22       1253.05       1225.21        31.33 o
  -2   1  22        229.75        282.54        22.11 o
  -1   1  22        405.33        518.82        26.47 o
   0   1  22       2564.63       2663.59        57.10 o
   1   1  22        136.03         88.31        20.50 o
   2   1  22        119.71        153.34        19.46 o
   3   1  22       1071.43       1073.21        34.40 o
   4   1  22        613.41        613.00        30.15 o
   5   1  22          5.46         67.58        25.36 o
   6   1  22        129.65        114.07        27.03 o
   7   1  22         70.02        138.46        32.14 o
   8   1  22          1.04         23.31        42.13 o
 -10   2  22        297.57        263.48        42.07 o
  -9   2  22         92.05         42.96        38.66 o
  -8   2  22         61.81        144.92        26.80 o
  -7   2  22         92.59         99.49        24.63 o
  -6   2  22       1062.94       1121.75        40.41 o
  -5   2  22         82.95         92.65        23.69 o
  -4   2  22          1.55         10.30        16.87 o
  -3   2  22       2679.42       2719.38        57.85 o
  -2   2  22        324.69        294.94        18.93 o
  -1   2  22       1426.66       1425.64        31.04 o
   0   2  22        178.28        196.12        18.67 o
   1   2  22        879.29        887.50        31.49 o
   2   2  22        268.59        250.10        21.42 o
   3   2  22        262.41        283.63        23.47 o
   4   2  22         44.34        102.75        26.85 o
   5   2  22        177.93        147.65        25.59 o
   6   2  22         66.53        103.33        31.26 o
   7   2  22        557.90        550.10        37.14 o
   8   2  22         66.51        118.26        44.65 o
  -9   3  22          0.43         73.43        31.53 o
  -8   3  22        260.23        261.39        28.62 o
  -7   3  22       1309.99       1282.26        40.69 o
  -6   3  22        112.59        146.40        24.08 o
  -5   3  22        303.35        307.12        22.20 o
  -4   3  22       1005.35        977.12        30.29 o
  -3   3  22         17.75         28.09        17.91 o
  -2   3  22        259.44        245.03        19.42 o
  -1   3  22         35.38         35.92        16.28 o
   0   3  22         65.14         47.81        16.69 o
   1   3  22        687.93        730.53        31.91 o
   2   3  22        270.59        271.32        22.52 o
   3   3  22       1711.50       1692.04        41.15 o
   4   3  22        176.65        195.58        23.87 o
   5   3  22        146.62        118.90        24.68 o
   6   3  22        122.18        163.75        29.13 o
   7   3  22        376.08        473.19        37.62 o
  -9   4  22         10.76         92.09       199.20 o
  -8   4  22        441.24        432.78        31.85 o
  -7   4  22        236.61        268.65        27.60 o
  -6   4  22          0.44        -15.42        23.85 o
  -5   4  22         86.33         39.68        21.35 o
  -4   4  22        256.57        284.78        21.78 o
  -3   4  22        340.21        356.48        22.07 o
  -2   4  22        394.24        415.47        21.11 o
  -1   4  22       1168.46       1213.11        37.14 o
   0   4  22       1068.72       1079.37        30.74 o
   1   4  22        231.02        260.06        22.64 o
   2   4  22         14.69          3.81        18.75 o
   3   4  22          0.72        -21.32        22.78 o
   4   4  22        246.27        288.33        28.90 o
   5   4  22        114.23        156.04        29.87 o
   6   4  22        237.36        277.66        32.33 o
   7   4  22        127.15        120.50        41.45 o
  -8   5  22        140.41        160.32        35.43 o
  -7   5  22          8.20         43.29        26.92 o
  -6   5  22        975.73        978.70        38.90 o
  -5   5  22          4.99        -21.90        22.24 o
  -4   5  22       1020.93        962.72        32.18 o
  -3   5  22        129.79        135.41        19.96 o
  -2   5  22        103.39         87.59        38.19 o
  -1   5  22        589.27        583.30        53.17 o
   0   5  22        452.63        497.02        55.10 o
   1   5  22        851.48        809.49        51.50 o
   2   5  22        686.30        665.75        40.05 o
   3   5  22        208.64        283.92        29.93 o
   4   5  22        158.46        159.56        23.08 o
   5   5  22          6.68         -2.22        26.41 o
   6   5  22          8.70         57.99        43.11 o
  -6   6  22        239.07        232.86        36.88 o
  -5   6  22         83.58         57.79        43.37 o
  -4   6  22        212.32        216.54        40.90 o
  -3   6  22        276.27        251.86        49.92 o
  -2   6  22        446.82        441.70        36.54 o
  -1   6  22         54.02         91.06        29.98 o
   0   6  22        249.12        196.05        43.24 o
   1   6  22        142.19        198.74        36.08 o
   2   6  22          2.62         46.75        35.04 o
   3   6  22         78.81         78.38        39.39 o
   4   6  22        413.09        532.76        48.45 o
  -4   7  22         51.76         53.09        52.24 o
  -3   7  22        400.76        410.09        45.66 o
  -2   7  22        100.20        137.67        36.65 o
  -1   7  22        151.41        255.58        45.17 o
   0   7  22        167.78        176.39        35.39 o
   1   7  22        540.79        526.81        44.45 o
   2   7  22          8.91        -29.80        50.57 o
  -9   0  23          0.16         43.00        39.95 o
  -7   0  23        562.83        556.46        47.77 o
  -5   0  23        436.62        572.19        52.89 o
  -3   0  23       4284.08       4286.20        74.57 o
  -1   0  23         19.38         38.53        23.00 o
   1   0  23        133.92        145.14        39.42 o
   3   0  23       2594.92       2546.65        61.71 o
   5   0  23        300.03        399.63        40.36 o
   7   0  23          2.82        -17.96        53.83 o
  -9   1  23        809.09        737.06        56.38 o
  -8   1  23         22.97         13.67        25.00 o
  -7   1  23       1040.98       1003.08        37.44 o
  -6   1  23         20.93         25.73        22.46 o
  -5   1  23        247.06        218.68        25.32 o
  -4   1  23         19.45         54.16        18.08 o
  -3   1  23        378.30        426.77        23.77 o
  -2   1  23       1578.92       1486.76        34.16 o
  -1   1  23        145.90        160.51        19.62 o
   0   1  23          6.75        -15.15        22.03 o
   1   1  23         34.24         21.62        21.58 o
   2   1  23        273.23        289.23        24.57 o
   3   1  23        216.88        247.53        25.02 o
   4   1  23        674.90        704.07        34.89 o
   5   1  23        150.22        213.33        27.96 o
   6   1  23         29.20         50.77        27.96 o
   7   1  23        158.41        284.94        44.80 o
   8   1  23         18.37         98.93        45.58 o
  -9   2  23          1.29         36.23        35.77 o
  -8   2  23         60.60         45.65        26.91 o
  -7   2  23          9.94         41.67        23.86 o
  -6   2  23        896.79        802.91        33.63 o
  -5   2  23        127.63        146.17        29.93 o
  -4   2  23        662.57        752.53        28.70 o
  -3   2  23        439.91        483.15        25.35 o
  -2   2  23        918.61        785.51        28.71 o
  -1   2  23          0.51        -16.53        16.53 o
   0   2  23        388.64        421.32        29.55 o
   1   2  23         99.47         93.56        19.57 o
   2   2  23       1257.06       1200.93        35.39 o
   3   2  23         39.85         23.70        22.11 o
   4   2  23       1962.49       1770.51        44.31 o
   5   2  23        199.50        198.46        28.36 o
   6   2  23        122.91        113.07        28.96 o
   7   2  23          4.68         51.70        34.21 o
  -9   3  23        487.75        427.93        38.91 o
  -8   3  23         10.38          7.07        34.56 o
  -7   3  23        468.43        447.61        30.98 o
  -6   3  23        183.53        223.15        29.77 o
  -5   3  23        136.20        169.76        24.11 o
  -4   3  23         13.36          8.04        18.27 o
  -3   3  23          0.84         33.04        19.16 o
  -2   3  23       1225.83       1185.18        31.93 o
  -1   3  23         67.89         82.57        17.14 o
   0   3  23        874.66        880.17        29.44 o
   1   3  23        467.55        505.40        28.58 o
   2   3  23        273.83        279.94        24.28 o
   3   3  23         24.37         31.72        20.92 o
   4   3  23        464.45        487.66        29.37 o
   5   3  23         32.87         80.76        27.09 o
   6   3  23         24.29         91.94        34.54 o
   7   3  23          0.52         46.23        37.85 o
  -8   4  23        103.82        131.47        35.21 o
  -7   4  23        178.52        218.25        28.22 o
  -6   4  23        565.89        563.82        35.41 o
  -5   4  23       1519.95       1412.42        69.72 o
  -4   4  23         24.20         -0.48        19.05 o
  -3   4  23        598.24        612.52        28.75 o
  -2   4  23         76.91         67.22        18.12 o
  -1   4  23        133.05        107.85        22.80 o
   0   4  23         68.15         60.77        18.43 o
   1   4  23        753.06        752.40        29.92 o
   2   4  23          8.58         -9.26        19.95 o
   3   4  23        283.47        355.36        24.61 o
   4   4  23        513.04        585.87        33.63 o
   5   4  23        164.42        225.97        29.18 o
   6   4  23         14.38         81.53        34.70 o
  -7   5  23        393.74        297.47        31.00 o
  -6   5  23        127.11         89.87        26.06 o
  -5   5  23         23.19         44.19        21.87 o
  -4   5  23        395.32        427.85        31.94 o
  -3   5  23        474.88        492.02        31.95 o
  -2   5  23        110.90        137.62        32.56 o
  -1   5  23        417.17        431.04        35.12 o
   0   5  23         58.93         77.72        37.31 o
   1   5  23        563.35        515.35        44.87 o
   2   5  23         68.96        115.30        34.04 o
   3   5  23         57.89         29.85        23.41 o
   4   5  23          2.93         41.66        22.59 o
   5   5  23        135.62        178.94        38.63 o
  -6   6  23         42.00         59.33        29.06 o
  -5   6  23        243.00        267.40        44.35 o
  -4   6  23        328.26        368.79        44.26 o
  -3   6  23        427.45        437.05        42.74 o
  -2   6  23         97.86        119.43        39.14 o
  -1   6  23         90.57        104.47        32.23 o
   0   6  23         11.29          2.45        43.46 o
   1   6  23        371.37        389.69        40.04 o
   2   6  23        445.38        414.91        41.77 o
   3   6  23         57.57         20.98        41.92 o
   4   6  23          2.75         42.41        44.72 o
  -3   7  23          1.43         -0.41        57.21 o
  -2   7  23         85.43        205.02        50.82 o
  -1   7  23        353.36        343.55        43.28 o
   0   7  23        369.95        337.07        40.05 o
   1   7  23         87.31         47.87        53.07 o
  -8   0  24       1364.79       1295.23        66.73 o
  -6   0  24       2595.88       2497.66        74.23 o
  -4   0  24        188.25        152.59        36.56 o
  -2   0  24       1198.96       1285.44        45.33 o
   0   0  24        257.57        243.03        32.55 o
   2   0  24       1590.18       1570.15        52.41 o
   4   0  24        218.65        144.64        33.64 o
   6   0  24        699.71        793.99        60.20 o
  -9   1  24         49.83          3.89        31.38 o
  -8   1  24         18.11         -2.84        27.42 o
  -7   1  24        184.64        152.66        25.98 o
  -6   1  24        280.62        275.37        26.51 o
  -5   1  24       1103.43       1003.18        38.45 o
  -4   1  24         79.37         81.80        34.22 o
  -3   1  24          4.25         -9.86        19.58 o
  -2   1  24       4796.10       4596.69        60.03 o
  -1   1  24        118.53         27.87        20.11 o
   0   1  24         18.54         -5.71        21.30 o
   1   1  24        231.13        200.21        25.05 o
   2   1  24       1638.71       1778.56        44.76 o
   3   1  24        504.56        518.43        29.42 o
   4   1  24        308.87        358.02        28.22 o
   5   1  24        317.51        358.17        30.99 o
   6   1  24         67.17         59.58        31.64 o
   7   1  24          6.32         62.03        36.50 o
  -9   2  24        213.65        162.62        35.20 o
  -8   2  24         19.05         50.92        29.89 o
  -7   2  24         78.69        113.78        26.28 o
  -6   2  24        163.02        143.75        24.10 o
  -5   2  24         64.57         63.00        24.75 o
  -4   2  24        138.55        105.51        20.61 o
  -3   2  24        489.18        491.03        26.60 o
  -2   2  24        806.53        804.49        30.67 o
  -1   2  24       1120.34       1076.78        32.45 o
   0   2  24        168.86        134.83        21.79 o
   1   2  24          5.77         13.59        21.51 o
   2   2  24        259.31        278.38        32.67 o
   3   2  24         36.66         32.27        25.60 o
   4   2  24         36.90        100.20        24.45 o
   5   2  24        225.71        291.01        28.24 o
   6   2  24         41.75         69.05        31.23 o
   7   2  24        149.24        214.98        40.52 o
  -8   3  24        103.65         61.88        35.67 o
  -7   3  24         70.26         94.27        29.27 o
  -6   3  24         14.48         39.19        23.71 o
  -5   3  24       2148.83       2065.00        63.66 o
  -4   3  24       1165.90       1102.27        33.86 o
  -3   3  24          8.02         30.08        19.82 o
  -2   3  24       1398.90       1378.39        35.48 o
  -1   3  24         27.54         38.91        19.30 o
   0   3  24          0.30         13.82        20.19 o
   1   3  24          1.55         39.76        24.45 o
   2   3  24         42.55         69.75        20.93 o
   3   3  24        135.49        141.54        23.05 o
   4   3  24        372.06        379.16        30.31 o
   5   3  24        158.16        186.86        28.52 o
   6   3  24        189.52        147.63        33.03 o
  -8   4  24        484.11        505.55        42.04 o
  -7   4  24         80.51         84.32        29.30 o
  -6   4  24        914.24        846.15        36.38 o
  -5   4  24        361.36        421.60        32.73 o
  -4   4  24         69.10         77.11        28.22 o
  -3   4  24        167.73        191.91        25.76 o
  -2   4  24        146.56        163.23        20.92 o
  -1   4  24        809.06        725.86        28.34 o
   0   4  24       1029.97       1032.52        41.95 o
   1   4  24        580.58        603.58        45.67 o
   2   4  24        977.02        936.30        31.07 o
   3   4  24        142.32        129.16        24.25 o
   4   4  24          0.09         -4.35        27.45 o
   5   4  24         10.51          7.11        37.30 o
   6   4  24         79.46        192.51        51.13 o
  -7   5  24          1.22        -22.63        44.69 o
  -6   5  24        144.72        179.62        28.18 o
  -5   5  24         48.12         39.22        34.38 o
  -4   5  24        518.69        551.05        29.38 o
  -3   5  24          0.91         57.33        35.76 o
  -2   5  24        760.26        666.43        44.22 o
  -1   5  24         45.49         35.58        30.28 o
   0   5  24         54.90         47.72        44.09 o
   1   5  24        178.10        123.07        36.81 o
   2   5  24        378.75        433.96        42.24 o
   3   5  24        190.16        234.72        30.57 o
   4   5  24        257.01        278.14        34.29 o
   5   5  24         25.38         54.79        38.92 o
  -5   6  24         88.68         67.91        89.06 o
  -4   6  24         36.48         26.42        43.18 o
  -3   6  24        339.68        367.87        55.63 o
  -2   6  24         89.23        108.64        36.71 o
  -1   6  24        320.84        335.74        40.68 o
   0   6  24        328.35        349.32        51.18 o
   1   6  24        132.98        205.97        57.04 o
   2   6  24         51.10         86.84        40.91 o
   3   6  24          0.54         93.30        49.10 o
  -9   0  25        174.56        250.79        56.49 o
  -7   0  25         53.63         66.47        38.20 o
  -5   0  25       1112.24       1101.90        75.09 o
  -3   0  25        972.33        960.41        45.50 o
  -1   0  25        792.72        861.65        43.17 o
   1   0  25        532.84        532.25        41.86 o
   3   0  25        273.93        394.29        39.47 o
   5   0  25        854.49        919.63        81.70 o
   7   0  25         13.10         97.32        56.35 o
  -9   1  25         81.09         84.12        39.67 o
  -8   1  25          1.63         -1.97        29.64 o
  -7   1  25       1517.47       1370.58        44.62 o
  -6   1  25         76.63         81.92        24.04 o
  -5   1  25        985.93        982.90        37.33 o
  -4   1  25        134.71        163.75        24.26 o
  -3   1  25          0.49        -21.64        21.64 o
  -2   1  25        252.57        275.78        22.60 o
  -1   1  25          3.09          5.10        19.97 o
   0   1  25        888.14        800.86        51.43 o
   1   1  25         43.72         31.01        23.29 o
   2   1  25        152.64        145.38        24.11 o
   3   1  25        813.13        794.87        34.61 o
   4   1  25         22.36         21.94        25.31 o
   5   1  25        253.14        207.72        30.80 o
   6   1  25        284.13        295.64        33.99 o
   7   1  25         83.87        126.40        48.78 o
  -8   2  25        116.05         90.99        31.54 o
  -7   2  25         10.59         29.27        28.75 o
  -6   2  25         13.31         50.59        25.16 o
  -5   2  25        246.58        228.01        27.41 o
  -4   2  25       1587.42       1455.28        40.19 o
  -3   2  25         80.49         75.27        23.92 o
  -2   2  25        783.17        885.63        33.12 o
  -1   2  25        192.89        201.70        21.93 o
   0   2  25        160.64        195.05        23.20 o
   1   2  25          6.08         -6.98        21.36 o
   2   2  25        383.18        389.90        28.08 o
   3   2  25        154.66        207.86        25.49 o
   4   2  25        741.69        683.14        33.18 o
   5   2  25          2.38         83.60        40.37 o
   6   2  25        189.82        182.37        35.24 o
  -8   3  25        169.25        137.68        39.64 o
  -7   3  25         73.17         85.16        29.58 o
  -6   3  25        124.68        164.36        29.29 o
  -5   3  25        196.29        190.24        25.62 o
  -4   3  25          1.77         24.66        23.44 o
  -3   3  25        194.10        211.24        22.35 o
  -2   3  25          4.90         23.62        19.03 o
  -1   3  25         21.12         25.29        20.24 o
   0   3  25       1301.74       1215.66        41.58 o
   1   3  25         43.11         44.46        20.60 o
   2   3  25       1092.35       1068.24        43.44 o
   3   3  25         62.72         68.55        24.80 o
   4   3  25          1.11         -3.27        26.82 o
   5   3  25         26.64         98.08        30.96 o
   6   3  25        169.95        180.66        39.36 o
  -7   4  25         19.47         63.62        30.76 o
  -6   4  25          0.35         24.93        26.83 o
  -5   4  25        775.70        790.74        60.45 o
  -4   4  25        526.72        558.74        43.65 o
  -3   4  25        721.35        746.88        30.08 o
  -2   4  25        154.28        172.31        21.10 o
  -1   4  25        478.75        490.87        27.52 o
   0   4  25         90.92        159.67        31.14 o
   1   4  25          6.27        -10.92        21.26 o
   2   4  25        172.55        177.56        29.04 o
   3   4  25         93.02        114.18        25.24 o
   4   4  25         19.84         -8.63        28.09 o
   5   4  25        150.36        193.96        32.86 o
  -6   5  25          7.04         21.21        30.19 o
  -5   5  25        584.03        587.69        37.73 o
  -4   5  25         26.72         -5.35        27.21 o
  -3   5  25         38.59         57.88        25.09 o
  -2   5  25        363.25        428.42        50.86 o
  -1   5  25        978.89        869.74        52.62 o
   0   5  25         15.66         17.26        42.68 o
   1   5  25        617.84        677.83        45.68 o
   2   5  25        134.16        180.86        40.14 o
   3   5  25        274.70        307.46        34.99 o
   4   5  25         29.25         18.43        30.12 o
  -4   6  25          4.21         37.42        54.45 o
  -3   6  25          6.13        -28.74        52.68 o
  -2   6  25         80.98        109.26        40.30 o
  -1   6  25         73.67        130.36        37.85 o
   0   6  25        442.21        408.92        54.97 o
   1   6  25         25.35         67.05        42.61 o
   2   6  25         66.35         96.80        45.20 o
  -8   0  26         54.76          9.96        47.43 o
  -6   0  26       3816.66       3578.57        88.60 o
  -4   0  26       2883.76       2724.50        74.88 o
  -2   0  26         57.10         51.96        30.85 o
   0   0  26       2693.19       2729.33        71.52 o
   2   0  26         10.94        -20.51        32.17 o
   4   0  26         50.93         53.80        50.90 o
   6   0  26         42.53         60.58        52.37 o
  -8   1  26         71.79         35.84        32.16 o
  -7   1  26         20.50         85.49        28.45 o
  -6   1  26         58.23         77.59        26.28 o
  -5   1  26        179.42        175.37        26.75 o
  -4   1  26         15.00         23.58        23.62 o
  -3   1  26          7.35         15.18        22.55 o
  -2   1  26        429.31        464.85        28.28 o
  -1   1  26          9.06        -21.13        21.13 o
   0   1  26       1894.89       1788.07        56.58 o
   1   1  26         31.03         66.65        25.08 o
   2   1  26        122.57        137.82        26.29 o
   3   1  26         35.56         53.60        24.56 o
   4   1  26        433.40        457.67        33.28 o
   5   1  26        288.19        220.90        38.10 o
   6   1  26        477.73        527.92        39.20 o
  -8   2  26          0.47         23.22        33.93 o
  -7   2  26        390.69        372.43        32.37 o
  -6   2  26          1.99        -19.48        27.02 o
  -5   2  26         58.45         58.91        25.99 o
  -4   2  26         68.72         48.15        23.91 o
  -3   2  26         51.50         34.90        23.20 o
  -2   2  26        129.88        146.09        23.43 o
  -1   2  26         88.31         76.77        21.06 o
   0   2  26         78.46         85.10        25.93 o
   1   2  26        850.27        841.60        36.70 o
   2   2  26         28.84         43.78        23.39 o
   3   2  26        313.79        346.89        28.41 o
   4   2  26         17.67         58.39        27.60 o
   5   2  26          8.89        -20.90        31.11 o
   6   2  26          4.54        -41.29        41.29 o
  -7   3  26        592.23        644.54        37.95 o
  -6   3  26         11.06         35.58        30.40 o
  -5   3  26         30.04         35.66        24.97 o
  -4   3  26        186.76        267.94        33.47 o
  -3   3  26       1032.63       1025.38        35.16 o
  -2   3  26        335.81        388.81        25.27 o
  -1   3  26        687.28        715.60        29.73 o
   0   3  26        204.76        234.18        24.00 o
   1   3  26          0.31          0.36        22.21 o
   2   3  26         67.34         29.77        25.18 o
   3   3  26         64.08         73.52        26.33 o
   4   3  26         97.80        155.29        29.97 o
   5   3  26         79.73         87.73        33.56 o
  -7   4  26        380.19        289.95        38.79 o
  -6   4  26        545.58        514.60        36.98 o
  -5   4  26         43.62         37.17        26.82 o
  -4   4  26        823.36        803.46        40.12 o
  -3   4  26         41.36         54.54        22.58 o
  -2   4  26        107.37        127.48        21.44 o
  -1   4  26         23.16         22.98        20.09 o
   0   4  26        409.72        452.61        25.85 o
   1   4  26        330.86        376.94        25.28 o
   2   4  26        492.57        579.69        33.92 o
   3   4  26        365.79        389.79        30.19 o
   4   4  26        299.30        357.75        36.47 o
  -5   5  26          7.94          7.81        27.07 o
  -4   5  26         33.10         12.74        25.75 o
  -3   5  26          7.95         45.66        26.01 o
  -2   5  26        455.10        479.76        53.84 o
  -1   5  26         94.53         86.38        65.24 o
   0   5  26        610.70        632.43        53.99 o
   1   5  26          2.58         27.98        43.29 o
   2   5  26          1.21         20.69        41.71 o
   3   5  26         32.20         28.53        44.22 o
  -3   6  26         10.15        119.58        68.73 o
  -2   6  26         35.23         33.79        48.92 o
  -1   6  26        184.05        271.35        57.81 o
   0   6  26        315.85        310.32        44.26 o
   1   6  26         51.01         12.14       153.95 o
  -7   0  27        799.96        808.13        75.90 o
  -5   0  27        282.21        266.25        38.51 o
  -3   0  27         23.59         33.59        32.14 o
  -1   0  27         92.31         49.83        30.16 o
   1   0  27       1931.83       1742.02        63.14 o
   3   0  27        331.63        203.89        41.13 o
   5   0  27        572.93        572.91        53.50 o
  -8   1  27         33.86         27.68        38.85 o
  -7   1  27         15.35         64.95        38.95 o
  -6   1  27        272.65        264.26        29.95 o
  -5   1  27       1005.45        966.59        39.40 o
  -4   1  27        218.95        206.62        26.19 o
  -3   1  27       1186.48       1130.34        39.35 o
  -2   1  27          1.67         36.09        22.73 o
  -1   1  27         73.76        110.84        23.76 o
   0   1  27        161.14        121.66        25.61 o
   1   1  27       1164.67       1161.93        47.65 o
   2   1  27         96.37        111.86        25.35 o
   3   1  27         57.44         90.14        29.65 o
   4   1  27          3.98        -28.26        28.26 o
   5   1  27        164.14        184.83        36.14 o
   6   1  27         24.42        100.97        48.49 o
  -8   2  27         95.14         57.94       107.05 o
  -7   2  27         76.94         93.20        32.13 o
  -6   2  27        428.07        301.73        33.40 o
  -5   2  27        360.34        321.64        47.48 o
  -4   2  27         14.92         -3.49        23.67 o
  -3   2  27         19.13         -4.63        22.65 o
  -2   2  27        325.15        347.01        25.35 o
  -1   2  27         38.70         63.41        21.92 o
   0   2  27        610.82        666.77        33.41 o
   1   2  27        133.28        124.46        24.89 o
   2   2  27         37.60         61.49        24.79 o
   3   2  27        371.31        413.79        31.24 o
   4   2  27        164.78        202.23        31.41 o
   5   2  27        148.69        111.01        38.83 o
  -7   3  27        386.07        281.60        38.21 o
  -6   3  27        145.91         82.92        32.96 o
  -5   3  27        367.57        338.62        29.89 o
  -4   3  27        197.56        225.60        26.91 o
  -3   3  27          2.68         53.10        23.58 o
  -2   3  27         28.76         19.91        22.09 o
  -1   3  27         86.66         98.66        23.06 o
   0   3  27        104.27        128.21        24.36 o
   1   3  27         90.93         28.14        24.25 o
   2   3  27        139.47        145.82        31.05 o
   3   3  27        183.66        189.51        29.11 o
   4   3  27        489.79        459.42        34.73 o
   5   3  27        101.39        170.27        48.13 o
  -6   4  27        161.12        172.80        32.48 o
  -5   4  27         40.92         14.59        29.77 o
  -4   4  27          0.28         -8.62        25.51 o
  -3   4  27        576.94        589.92        30.51 o
  -2   4  27        342.98        372.07        31.49 o
  -1   4  27        951.23        875.10        32.53 o
   0   4  27        273.33        320.56        27.34 o
   1   4  27        282.04        287.70        26.16 o
   2   4  27         47.47         51.77        26.48 o
   3   4  27          5.42         32.34        28.73 o
   4   4  27         12.15        -44.41        46.92 o
  -4   5  27         66.19         52.12        40.33 o
  -3   5  27        190.34        206.44        36.60 o
  -2   5  27          0.04        -27.74        40.22 o
  -1   5  27          5.60        105.47        40.49 o
   0   5  27        123.03        131.24        52.57 o
   1   5  27        206.25        214.48        46.13 o
   2   5  27         39.31        -48.04        48.04 o
  -6   0  28         23.15         26.19        41.43 o
  -4   0  28        822.87        799.58        55.78 o
  -2   0  28       1488.59       1309.10        76.39 o
   0   0  28         26.02         59.65        32.62 o
   2   0  28        741.95        919.78        73.21 o
   4   0  28         65.49        158.38        49.33 o
  -7   1  28        146.81        240.69        37.67 o
  -6   1  28        415.53        311.28        32.40 o
  -5   1  28        266.47        232.79        28.50 o
  -4   1  28         67.86         24.25        25.10 o
  -3   1  28         26.89         23.42        24.12 o
  -2   1  28        316.52        340.76        29.04 o
  -1   1  28        225.30        186.48        25.02 o
   0   1  28        568.38        522.20        31.75 o
   1   1  28         45.60         84.38        25.67 o
   2   1  28         79.18         61.69        27.13 o
   3   1  28         20.11         41.99        33.25 o
   4   1  28         44.80         10.74        31.66 o
   5   1  28         17.65         32.97        41.25 o
  -7   2  28        130.70        121.56        38.72 o
  -6   2  28          3.26        -34.57        34.57 o
  -5   2  28        271.84        244.56        32.71 o
  -4   2  28          0.67         15.04        25.71 o
  -3   2  28         46.56         30.30        27.00 o
  -2   2  28        271.07        308.14        26.03 o
  -1   2  28        114.23         57.71        24.19 o
   0   2  28         20.49         95.34        24.42 o
   1   2  28         55.91         91.04        35.06 o
   2   2  28         11.95         -2.13        30.75 o
   3   2  28         67.11        105.58        30.09 o
   4   2  28         23.94        102.84        33.38 o
   5   2  28        523.87        441.43        50.42 o
  -6   3  28        261.94        176.48        34.64 o
  -5   3  28        222.60        227.27        30.99 o
  -4   3  28         14.06         45.55        27.08 o
  -3   3  28          0.37         -8.87        24.58 o
  -2   3  28        376.87        371.22        35.71 o
  -1   3  28       1372.14       1419.17        41.44 o
   0   3  28        790.29        839.09        36.13 o
   1   3  28        355.77        437.63        29.32 o
   2   3  28        291.60        312.96        29.67 o
   3   3  28          2.62        -30.40        30.40 o
   4   3  28        116.69        144.90        43.74 o
  -5   4  28        313.82        305.69        32.61 o
  -4   4  28        536.36        529.50        36.33 o
  -3   4  28         14.36         -2.24        26.07 o
  -2   4  28        132.49        122.92        25.25 o
  -1   4  28         45.89         25.71        23.64 o
   0   4  28         59.55         56.96        25.90 o
   1   4  28         63.44         77.83        27.02 o
   2   4  28        156.93        165.77        28.73 o
   3   4  28         61.49         77.06        35.18 o
  -3   5  28         15.38         40.66        36.99 o
  -2   5  28        303.27        225.58        66.94 o
  -1   5  28        123.66        139.81        67.56 o
   0   5  28        349.43        376.49        52.58 o
   1   5  28         48.19         96.47        72.14 o
  -7   0  29       1172.99        976.33        73.18 o
  -5   0  29        291.65        237.54        44.02 o
  -3   0  29        487.26        559.32        43.63 o
  -1   0  29        281.78        275.94        36.74 o
   1   0  29        765.20        679.49        50.79 o
   3   0  29        281.45        252.58        71.38 o
  -7   1  29         24.79         71.84        47.66 o
  -6   1  29        110.98         60.63        36.80 o
  -5   1  29         96.09         95.14        38.49 o
  -4   1  29        141.82        159.20        28.13 o
  -3   1  29        206.97        207.46        27.88 o
  -2   1  29         61.05         86.60        25.87 o
  -1   1  29        474.11        447.11        37.73 o
   0   1  29          7.31         33.98        26.08 o
   1   1  29         74.62         63.03        28.78 o
   2   1  29        114.43        117.68        34.81 o
   3   1  29        119.37        125.59        32.28 o
   4   1  29          0.99        -34.35        34.35 o
  -6   2  29        439.06        298.11        41.40 o
  -5   2  29         14.03         21.72        30.99 o
  -4   2  29        255.00        304.55        33.15 o
  -3   2  29         11.91          0.88        26.78 o
  -2   2  29        118.34         99.97        26.32 o
  -1   2  29        152.75        140.95        25.86 o
   0   2  29        767.00        755.26        49.00 o
   1   2  29         31.77         55.89        26.96 o
   2   2  29        180.32        156.28        31.12 o
   3   2  29          0.64         -4.14        36.60 o
   4   2  29          2.64         41.82        59.59 o
  -5   3  29         42.99         93.37        33.83 o
  -4   3  29        482.21        509.42        34.16 o
  -3   3  29        235.75        228.88        29.62 o
  -2   3  29         42.69         76.11        27.27 o
  -1   3  29         89.26        105.23        26.26 o
   0   3  29         15.14         89.38        26.48 o
   1   3  29         92.27         37.06        27.76 o
   2   3  29          3.47         18.79        29.54 o
   3   3  29          0.94         91.65        34.34 o
  -4   4  29        155.73        160.93        52.33 o
  -3   4  29          1.17         27.50        30.19 o
  -2   4  29        159.33         97.77        29.10 o
  -1   4  29        134.76        205.39        36.45 o
   0   4  29        278.14        315.41        29.17 o
   1   4  29        570.46        634.37        33.28 o
   2   4  29        131.04        149.83        39.53 o
  -6   0  30          1.10         11.09        74.66 o
  -4   0  30        130.18        144.73        41.93 o
  -2   0  30        981.28        972.04        56.02 o
   0   0  30        727.17        692.21        86.18 o
   2   0  30        267.73        248.20        50.98 o
  -6   1  30        590.67        536.80        45.84 o
  -5   1  30          2.08         21.91        37.27 o
  -4   1  30        421.18        458.58        34.07 o
  -3   1  30          1.45        -20.67        28.76 o
  -2   1  30        266.52        213.29        35.35 o
  -1   1  30         17.68         21.94        27.77 o
   0   1  30        182.25        157.47        30.67 o
   1   1  30         89.68        100.22        31.03 o
   2   1  30         47.10         73.76        32.94 o
   3   1  30        111.13         87.54        34.91 o
  -5   2  30         31.83         26.31        35.22 o
  -4   2  30         71.42          8.70        30.45 o
  -3   2  30        535.02        512.85        34.05 o
  -2   2  30          4.22         -0.16        28.23 o
  -1   2  30        571.41        566.74        32.92 o
   0   2  30        197.67        167.86        34.95 o
   1   2  30         83.27         75.94        29.79 o
   2   2  30         35.23         22.49        34.59 o
   3   2  30         25.97         61.55        43.60 o
  -4   3  30         19.71         49.77        32.88 o
  -3   3  30          1.98        -14.78        29.36 o
  -2   3  30         22.50         36.34        30.21 o
  -1   3  30         22.77         17.45        30.88 o
   0   3  30         35.17         -4.90        29.07 o
   1   3  30        415.38        389.12        38.90 o
   2   3  30        104.14         91.66        37.10 o
  -2   4  30        347.68        337.93        34.35 o
  -1   4  30        122.17        108.55        38.84 o
   0   4  30         77.35         33.56        54.09 o
  -5   0  31        640.30        483.76        67.27 o
  -3   0  31        189.17        157.47        74.38 o
  -1   0  31         68.89         89.39        42.62 o
   1   0  31        327.31        393.01        50.51 o
  -5   1  31         15.52         14.07        44.97 o
  -4   1  31         15.85         19.91        32.64 o
  -3   1  31         40.47         14.12        30.52 o
  -2   1  31        171.45        121.80        33.76 o
  -1   1  31        171.42        112.46        38.66 o
   0   1  31         61.61         84.32        31.75 o
   1   1  31        673.47        597.67        40.30 o
   2   1  31          0.06          5.04        39.13 o
  -4   2  31        372.59        426.58        41.82 o
  -3   2  31          0.35         -8.77        33.26 o
  -2   2  31        129.43        113.11        31.94 o
  -1   2  31          0.13        -30.79        30.79 o
   0   2  31          6.50         26.09        45.39 o
   1   2  31         36.93         78.31        37.79 o
   2   2  31        160.17        140.14        46.62 o
  -3   3  31        429.59        494.91        44.44 o
  -2   3  31        218.22        228.49        35.11 o
  -1   3  31        134.26        111.86        33.12 o
   0   3  31        181.66        131.24        36.99 o
  -4   0  32        432.71        353.04        72.71 o
  -2   0  32        658.03        550.87        52.57 o
   0   0  32        162.58        173.91        73.50 o
  -3   1  32         93.04        126.90        40.75 o
  -2   1  32        728.82        601.42        61.28 o
  -1   1  32         19.30        -34.65        34.65 o
   0   1  32        117.27        101.59        37.10 o
   1   1  32         19.93        -42.17        42.17 o
  -2   2  32         16.09         60.51        48.74 o
  -1   2  32        219.83        234.03        43.13 o
   0   2  32          7.42        -14.04        60.83 o
                                                
